# Supplementary material for: Integrated transcriptomic and metabolomic analyses revealed the regulatory mechanism of sulfur application in grain yield and protein content in wheat (Triticum aestivum L.)
Source: Front Plant Sci. 2022 Sep 16;13:935516. doi: 10.3389/fpls.2022.935516 (PMC9523790; doi:10.3389/fpls.2022.935516)
Supplement: Supplementary file 2 [file Data_Sheet_2.xlsx]

## Sheet: TABLE S1
TABLE S1｜ Summary of the RNA-seq test samples
Experiment title	BioSample name	Name in the article	Age (DPA) & Treatment
GY8DPA_S0_S1	GY19SL_1	TL8_1	8&S0
GY8DPA_S0_S2	GY19SL_2	TL8_2	8&S0
GY8DPA_S0_S3	GY19SL_3	TL8_3	8&S0
GY8DPA_S60_S1	GY20SH_1	TH8_1	8&S60
GY8DPA_S60_S2	GY20SH_2	TH8_2	8&S60
GY8DPA_S60_S3	GY20SH_3	TH8_3	8&S60
GY13DPA_S0_S1	GY21SL_1	TL13_1	13&S0
GY13DPA_S0_S2	GY21SL_2	TL13_2	13&S0
GY13DPA_S0_S3	GY21SL_3	TL13_3	13&S0
GY13DPA_S60_S1	GY22SH_1	TH13_1	13&S60
GY13DPA_S60_S2	GY22SH_2	TH13_2	13&S60
GY13DPA_S60_S3	GY22SH_3	TH13_3	13&S60
GY18DPA_S0_S1	GY23SL_1	TL18_1	18&S0
GY18DPA_S0_S2	GY23SL_2	TL18_2	18&S0
GY18DPA_S0_S3	GY23SL_3	TL18_3	18&S0
GY18DPA_S60_S1	GY24SH_1	TH18_1	18&S60
GY18DPA_S60_S2	GY24SH_2	TH18_2	18&S60
GY18DPA_S60_S3	GY24SH_3	TH18_3	18&S60

## Sheet: TABLE S2
TABLE S2｜ Primer sequences of 12 selected DEGs for qRT‒PCR
Num	Gene Symbol	Forward primer (5'-3')	Reverse primer (5'-3')	Product length(bp)	Tm(℃)
1	TraesCS4B02G242700	TCAAGAGCAGGAACGACCA	TACACCTCCTCGGGACAATA	87	60
2	TraesCS5D02G440700	CCGTCAAGAAGGTCATCG	ACCACATAATGTAACCTGGCA	91	60
3	TraesCS1D02G000300	TATGAGGCAATCCGTGCTAT	GCTGCTGAGTTTGGATGGAA	82	60
4	TraesCS1A02G008000	GCTAAACCCATGCAAGGTAT	TGCTGCAACATTTGTGACCTA	87	60
5	TraesCS6B02G066000	CCAAGCCATCCACAATGTC	GCTGAGATGGCTGGAAGA	122	60
6	TraesCS3D02G261100	TCTGCTTAGAGGTGTGCGTGTTG	ATGCTATCAGCGTGTTATCCCACTG	137	60
7	TraesCS1B02G269100	GCCAAAACCCCGTCTACAAGAAGG	TCGTCGAGGTACTGGAGGATGATG	91	60
8	Novel.18508	TCGGCATTCTCAAGACGGCAAAG	GAGAGCCACCGCCAAAGAACAG	144	60
9	TraesCS1D02G191100	CAACCTCAAGTCGCTGCCGTAC	CGATGACCTGGGACTCGTTCAC	143	60
10	TraesCS6A02G068300	CCGTCGTGGTCTCAACATAGCAAG	TCAAGGGTGAGTGTGGTCAGAGG	87	60
11	TraesCS5A02G501800	ATCCAACCTTACTTGCGACTCAGC	AGCATCAAGGCGAATGGAACGG	92	60
12	TraesCS7A02G549100	TTAGGGTTGCGTGTTCTG	GCGACTATCCCACAGTTTAT	140	60
reference gene	Wheat GAPDH	AAGGCTGTTGGCAAGGTG	GTGGTCGTTCAGAGCAATCC	192	60

## Sheet: TABLE S3
TABLE S3｜ Statistics of the RNA-Seq data
Sample	Library	Raw_reads (bp)	Clean_reads (bp)	Clean_bases (Gb)	Error_rate (%)	Q20 (%)	Q30 (%)	GC_pct (%)
TL8_1	FRAS202149364-1r	90758480	88122096	13.22	0.03	97.89	94.22	53.04
TL8_2	FRAS202149365-1r	92900324	90258718	13.54	0.02	98.06	94.55	53.08
TL8_3	FRAS202149366-1r	91183442	88533534	13.28	0.03	97.97	94.24	53.68
TH8_1	FRAS202149367-1r	93631576	90980416	13.65	0.03	97.95	94.21	53.15
TH8_2	FRAS202149368-1r	94352472	92290994	13.84	0.02	98.19	94.75	53.82
TH8_3	FRAS202149369-1r	89608792	86689058	13	0.02	98.16	94.65	52.68
TL13_1	FRAS202149370-1b	93339382	90931082	13.64	0.02	98.06	94.52	53.6
TL13_2	FRAS202149371-1r	92574722	89999198	13.5	0.02	98.27	94.91	52.44
TL13_3	FRAS202149372-1r	85388570	82325260	12.35	0.02	98.19	94.63	53.71
TH13_1	FRAS202149560-1r	85139428	82943852	12.44	0.03	97.96	94.2	52.9
TH13_2	FRAS202149374-1r	86561326	83355758	12.5	0.03	97.89	94.09	52.41
TH13_3	FRAS202149375-1r	87079594	83922840	12.59	0.03	97.68	93.74	52.54
TL18_1	FRAS202149376-1r	84716018	83448254	12.52	0.03	97.71	93.73	54.42
TL18_2	FRAS202149377-1r	94540416	91685526	13.75	0.03	97.89	94.21	52.99
TL18_3	FRAS202149558-1r	93907158	90667546	13.6	0.03	97.82	94.08	53.03
TH18_1	FRAS202149559-1r	91243154	88345514	13.25	0.03	97.91	94.23	52.76
TH18_2	FRAS202149380-1r	91087770	88371278	13.26	0.02	98.25	94.83	53.71
TH18_3	FRAS20H102228-1r	85311280	82983644	12.45	0.03	97.59	93.9	53.73
Note：Overall sequencing error rate of RNA-seq data

## Sheet: TABLE S4
TABLE S4｜ Clean reads compared to the wheat reference genome
Sample	Total_reads (bp)	Total_map	Unique_map	Multi_map	Read1_map	Read2_map
TL8_1	88122096	79895083(90.66%)	72966660(82.8%)	6928423(7.86%)	36569987(41.5%)	36396673(41.3%)
TL8_2	90258718	83045088(92.01%)	76399537(84.65%)	6645551(7.36%)	38280891(42.41%)	38118646(42.23%)
TL8_3	88533534	81300730(91.83%)	74471492(84.12%)	6829238(7.71%)	37336977(42.17%)	37134515(41.94%)
TH8_1	90980416	84415129(92.78%)	79341283(87.21%)	5073846(5.58%)	39797014(43.74%)	39544269(43.46%)
TH8_2	92290994	85714007(92.87%)	80238083(86.94%)	5475924(5.93%)	40195266(43.55%)	40042817(43.39%)
TH8_3	86689058	80181167(92.49%)	74144899(85.53%)	6036268(6.96%)	37140355(42.84%)	37004544(42.69%)
TL13_1	90931082	84358064(92.77%)	78655319(86.5%)	5702745(6.27%)	39478416(43.42%)	39176903(43.08%)
TL13_2	89999198	83363086(92.63%)	77575024(86.2%)	5788062(6.43%)	38840203(43.16%)	38734821(43.04%)
TL13_3	82325260	77047617(93.59%)	71994161(87.45%)	5053456(6.14%)	36088198(43.84%)	35905963(43.61%)
TH13_1	82943852	75362688(90.86%)	69272099(83.52%)	6090589(7.34%)	34719878(41.86%)	34552221(41.66%)
TH13_2	83355758	75264983(90.29%)	68004982(81.58%)	7260001(8.71%)	34088409(40.9%)	33916573(40.69%)
TH13_3	83922840	74754958(89.08%)	67622544(80.58%)	7132414(8.5%)	33922936(40.42%)	33699608(40.16%)
TL18_1	83448254	75821478(90.86%)	68851594(82.51%)	6969884(8.35%)	34559696(41.41%)	34291898(41.09%)
TL18_2	91685526	82230397(89.69%)	72913126(79.53%)	9317271(10.16%)	36550289(39.86%)	36362837(39.66%)
TL18_3	90667546	80765642(89.08%)	71885189(79.28%)	8880453(9.79%)	36047733(39.76%)	35837456(39.53%)
TH18_1	88345514	78603704(88.97%)	70110066(79.36%)	8493638(9.61%)	35137592(39.77%)	34972474(39.59%)
TH18_2	88371278	81331260(92.03%)	73163413(82.79%)	8167847(9.24%)	36651957(41.47%)	36511456(41.32%)
TH18_3	82983644	74046904(89.23%)	67067592(80.82%)	6979312(8.41%)	33732890(40.65%)	33334702(40.17%)

## Sheet: TABLES 5
TABLE S5 ｜Detailed information of new transcripts in the three comparison groups
Gene_id	Sequence
novel.9166	CGCTGCTGCAATTCGTCATCTGACTCTACCTCCTCCACCGTGATGGCCTCTCCAAACGGAGGGATTCCTTGCCGTGAGGACGCTGCAAAGGGGGGAGCGAACTCTTATAGTTGCAAATGGACAGGAGGCTAATGTTGAAGCTGTTGGGACTCTCCCGTTAGTGCTAAAAGATGGCTTCACCCTCCTTCTTAATAATGCTATTTATGTTCCTACCATGAGGAGGAACCTTATTTCTGTTTCTCTATTAGATGATGATGGTTTTGAGACTTATTTTGGGAACAAACGATGTGTTATTAAGTTTGGTCATGATGATATTGGTCATGGCGTTCGCCATGAC
novel.15901	TCAAGACCAGCCGGCCCGGACGACGCCCACTCCTCCCGTCCCGAACGGCGCCCACTCTATCTCACCTTCTCTTCCCCACTCATCTACACCTTTTCTTCCCCTATCCTCGGACCGCCTCTAATCCGGCAAGCCCCGTGGATCCCGGTGACTACCGGCGAGGTCCGCGCTAGATGCGCGGTGGGGGTCACGGGATGGAGGTAGTTGGCTGTGGAGGCGGGCGGTGGCGGGCGGAGGCCACGGCGGCGGTGACCAAAAGTTGGATCTGGTCGAATCTTCCCATTGTCCTCCCCCGACTGCCTCTAATCCGACGAGGCCCGCGGATCCCGGCGACCGCCGACGAGGCCCGCGCTAGATGCGCATTTGGGGGGCACGGGATGGAGGTAGATGGCTGGTGAGGTG…
novel.9167	TAACAACGCCCTCCAGAATTCACTCCAAATCCAATCGGGAGTGCGCTGGACGTTGACGTGAAGGCCTGTCCTTACTTCGGTGAGGTGCCGGAGTGATCTACTACGCTGCTGCAGTTCGTCATCTGACTCTACCTCCTCCACCGTGATGGCCTCTCCAAACGGAGGGATTCCTTACCGTGAGGACGCTGCAAAGGGTGGATCGAACTCTTAGAGTTGCAAATGGACAGGAGGCTAATGTTGAAGTTGTTGGGACTCTCCCGTTAGTGCTAAAAGATGGCTTCACCCTCCTTCTTAATAATGCTATTTATGTTCCTACCATGAGGAGGAACCTTATTTCTGTTTCTCTATTAGATGATGATGGTTTTGAGACTTATTTTGGGAACAAACGATGTGTTATTA…
novel.16439	GCCGCCCTGGGCTCTCCGCCGCCGCCGCCGCTTTCTTCTCCACGCGCCACCGCGCCATTCTACCACCCCCGCACGAACCTGCTGGACTGCTGCCCCACACCGCTTGCCCCCACGCGCTTGAACCCTCTCCTCTGCCCCGGTGCTCTCCCCTGACCACAAGAACTCTGGCGTCGTCACCGTCATGGCGCGCGCCGGGCAGATCCAGGGGAAGACGGGGTTCAACCTGCTGTAGAGGGACGTTGCCCTGTACTAGAAGACTGTGCCGGCCGTGGTGAAGCACTCCTCGGAGGCGCTGCTGCTCGTGGTGTCCAACCCCGTCGATGTCTTCGCCTACCTCGCCTTGCAGCTTTCAGGGTTGGGTTCCAGGCGAGCGGCGTCATTTGCTCCTCCAAGTTCTGG…
novel.19878	CTCCCGCACTCACGCCGTCCCCTCTCCTTCCTCTCTTTCTCCTCTGCGCCTGCCTCCCTCCCTCCCCATCGACCTGCGCCTGCCTCCCTCCCCATCGGCCCCCTCCCCCCGTCGCTCATCCTCTTGCGTCACCCGAAGGGGAGCCGCCGCTGCTCGGCCCTCTCCCCCTCGGCGTCGAGCGGCTCATGGCGGTGCCGGATCCGGTGTCGGGGTCCAGGGGCACGCAGGATCGAGGCGTGACAACTCACTGGTGAGCGCGGCGGCCGCCATGGACGAGCTCAAGCCGGTCATGTGGGCGCGTTGGTTAGCGCGGCGGCGGCCGTGGCCGAGCTCGAGCCCGGGTGCACCGGCGAGGGTACTAGGGGGATTTCACCGTGATCTCCTCCTCGTCATCGGTCA…
novel.9164	CGCATCCGCTGAAGGAAAAAAAACACTCCCGAACCATAAACGATTCCAGATCGATGTTGAGGGGAAGGGACTAATCGAGTCCCGATCCAGGCTGAGGGCGACGGGACTGCATCGATTCCCCTCCAGAATCGAGCCGCAGAGAGGGGCGGCCGGTTCCATCTAGTAAAGGTGCTTGTGTGCGTCCGTCCACCTGAGGTCTGGGATGGGATCGAGTCGATCCGAGCGATAGGAGGAGCGGGATGCAGGAGCCGAGTACATCCGGTCGATCCCACCAATCAGAGGAGCGGGATTAAATGGTAGACGCCTCATGTACTGGTGATGTTCATGCTACGCCACGGTTGTCTACTGGTTTGGATTTGCATTTTACACAGGCGTATGATTAGTATACCAGTACAATTA…
novel.15644	CTCCCCTCTCTGGCAATGGCGGAGGCGACGACAGCGGGGGCACCGGAGGGACCAACCGGAGGCGAGGCCTACTCCCATCTCTCGCGCATGAAGTAGTCCACTTTGCGCCTCTGATCGGTAGCGAACCGAGGCGACATAGGCAGTGCAACGATCCGACGCGAGCTGGGCGGCGACAATGGCCTTCTCCGGCGTCGCGCTCCATCGTCGGCTTTCTTCTCGCCGGTTGATGATGGAGACTGGAGCTCGGAGGTGGGATCAATTCAAGGAGGAGGTGGATGTCATGCTGTAGGAGGAGAAGAAGGCTGCGGAGAAGGAACAACAGTACAGTATCTTCTTAGATCCAGCCAAAGGCGATGGCCCTGTTTCTACTCTGTTATAGATAAACTGTCCATTTTTTTC…
novel.15624	ACTTTCAGCGAGTTTTTGTTCTCGGACTTGGGATCCACAGTCCAAAGTTGATTGGTGGATCAAGTGAACTTGGTGCATCTCCATTCAAGCTGGTGTACAATTACCAGCCTGCTTGTTTAGCGCAGTCTCCACAATCATACAAGCAAATGAGCATCTGTGGTGGCTTTGGGCGCGTGTTTGAGGCTGGTCCGGTATTTAGATCAGAAAAATCAAACACTCACAGGCATCTGTGTGAGTTTATTGGGTTGGATGCAGAAATGGAGATTAAGAAGCACTACTTTGAGGTTTGTGATATCATAGATTGCTAATTGTAGCAATATTCAAACACCCAAATGAAAATTGTCAGAAGGAACTCGAGACAATAAATAGGCAGTATCCATTTGAACCTCTGAAGTACCT…
novel.17534	TGCTTTGTTGTTCTTTAACCATATTTTACTCCTTTAGTTCAGAGTTAAAAGCATTGGGGTCCTGAATTTGTCCGAGATGTAATGATTTGGTCCTACAACTTGCAAAATGACTCTACCCAGTCCCAGAACTTGCACCCAATGTGCAACTTTGGTCCTGGACCAATCATAGAGCGACAACTGGACTCGTCGGGCCCGAGCTCGTCAGCACACACGTTTTTGCAAATACCCCCTGCCTTCTCCTTCCCCGTGCTGCACGTCTCGGCTGAAACTGAATCGGGTTCGACGGCGCCGGTTCCGGTGTCTTCTCCTACGACGCCGACGAGGGCGGCCCCGGCATGCACAACACCGGCCGCCTATTCACCCTGCCGCCCATCCCCAGGCTCGGCGCCGGCGGCGGTG…
novel.16209	NNNNGGATGTCGCAACCCGCCAGATCCGACGGATGCTCACGCGTGGGGGAGCGGTGCTGCTCCGGCGAGCTCACGCGTGGGGGAGCGGTGCTGCTCCGGCGAGCTCCTTCCCCCTCGAGCACGGCGCGTCGTCGACAGCCTCCATCCTCTTCTTCCCTCTTCCATCAGCCGAGCACAACTCCGTTTCACAGGTCCTTCAGAAAATGGGAAAAGTGGGTTTTCTTCCATGTTTATCTACAAAATGTTTCAATGCCTCTGTTTATAGGAGGCACGGAGATGTTTCCTGGACGGATGTGCAATCTGGTTTAAATGGGCGATGGCACAAAATTAGGCTCTTAGGAGTCGGAATGGCGCTCTTAGATGCCCATTTGATTTCAGTGGAGCTGGTGCTTGTGTGTT…
novel.9165	TTCGGGTTAATTCCGATAACGTCGTGTTTGTGAGGATCCGTTCGACTAAGTCCGTTTGTCTTCTTCATGGACTCGTTCTTCTTCCTAGCGGGATCTCAGTTTGCAGGTGCCGATGATACCGTGCAGATGATGCAACCAAGCTCAAGAAGGAGCTCGATGAAGATCTTGTCCTTTGTGTTGCTTCGTTCTAGTTGATTAGTAGTGGAGCCCAGTTGGGGTCGATCGGGGATCTGTGTCGCTTTTGGGGTAGTCTTCTTTTATTTTGGTTGCGTAGTCGGAC
novel.9162	GCCGCGGATCAGCCGCGTGTCGGCCATCCGCCGGCACCCCCGATCTAATAAGACTGAGCCCGACCGAGTGGACGAACCCTAGCTCCTTTTCCTTCCTCCTCTCGCTCGTGTTCGTCCGTTGGAAGCTTCCCGAGCCGTCGTCCGCAACCACCGTCGTCGTTCTCGCGGCCAGACTCGTCCCCAAGCCACGAGGAGTTGTCCAGGAGGCGCGTCGTCGTCGGCTTCGTCGTCTACACCACCGGATCGGAGCCGGGAGGTCGCCTCGATGACGCCCCATCGCCTTCCACCTCCACGGCCACCGCGACGCCATCGCCCGATTCGCCACCGTCAGCTCCTACCCGGCCTCCCCGAGCTGCTCTTCCGCTTCGCTACGTTGGAGCCCAGGAGCCAGACGCCATC…
novel.17045	GTGCTCGAGTGCGCTGATGTAACCGATAAGGAGGGAGGGAGGCATTATTGGGTCTTCAATGTCAATTTGAGGGACGAACGCTTCGAAGTTCTTGACTCAAACAGGATGCTGGACAACATTGTGCTGATGACCACCGCCTCTACCATCGCGGGGGTAGTACGCCAGCTATGAAGGAAGCATTACCCAAAGTTCAGCATCGAGCACTTCCAGATTATTGACATTGACGTACCGAAGCATCACAGCAATAATGAGTGTGGGTTGTTCGCACTGCTTAATGCCACCGAGTGGAATGGTAGCCAACTGCCCAACTACGACCCCAAGGAAGTACTCAACATCAGGAAGAAGCTGGCATATGATTGGGTTACCAGCATGCACAACACCGTCCCATGGAGGAAGTTG…
novel.9163	CTTAAACATTAAGTCGGTTTCCTGGCACGACCACCTTCGCCCTAGTCTACGCATCCAAGCCCCAGGACTCTCTCCTCTCTCTCTTTCGAATTTTTCTCTCCGTCTTGCTAGGCAACCGACCGTCGGCGGCCTCGCTCGGGTCGCAGTGTTGCCCTCCTAATTTGCTTGCCCAGCCATGTCTCTGCTTGCTGGTGCCCCCATCCCGCTCAGGGAGCAACCCTGATGATCTCCCTGTCCCCTTTCCCTCAGATCTGGACAGGGCCCCAGTTCTTTCACGGATTTGGAGGGGTATATGAGTCGAGTGGCAGGATCGGAGACAAGGCCAAAGAGAGGTTCTGGTCAGCCTAGGCGGAAGCTTCGACAATGGAAGGCCGATTTTGGTGTTGGGGTATTCCCTAT…
novel.17840	CGGCGGATGGATACAGCGTATCAGCATCGTTGCCCCGGTGCTTGAGCAATTGACCATGTCCTTCCCCGCCCCGAGAGGCAGCATTTCCATCTTGGCACCCATGGTGAAGAAGGTCCGGTGGCACTGCGACTTAAGCGGGGCGTCTGTTGACTTCAATCTTTGGGCAATCCAGCAGCTGACTCTGCAGACGGCGGAGGGACAAGGACATCTCCCTTCTCTGCACATTCATGCTACTGCTCGCTTTTATATTTCTCTCGACGAAGAGGACATCATGACACCGGAGATAGAGAAGCATATGGTTGCCGAGTTTTCTGCTTTGGAGCTACATCTCAAAACAAATGGACATGTGTTTGGAGCATTCGCGTTTCATCTCCTTGGGATGAATCGGATTTGCAGTGC…
novel.9160	AAATAAGCAAATTGGCAAGTGTTGTTGGTTGCCAAAATTTCCAGCGCATGTATGTAGGCCACGTAATGCATATTAGGCAGCCCATCTGGTCAATTGGTCAGATAAGGAAGCGACCACAGATGAAAAATCCCATGCAGCTTTCTATCCCCAATCCACGAAGACCAAGACATGCGGAGACCAACGGAGAGAGGTACTGCCGCCGTGTTCATCCTCGTCGGAAGAGCCTCCAGGAAGGAGGTGAGACCCCGTTGGAGGCGCTGTTCGCGACCTCGAGAGCTACTGGGCATGTGCCGGCGCGATCGGAGTGGATGCTTGATGGTGGACTCGCCAGCGGGACGCCGAGGGCCAAGAGGCGACGACAATGCCCCGCGCGCGGCGAAAACGGTGGGTGGCCGCCTG…
novel.9161	CCTTCCTTCTCTAATCTCCCTCCCTTTTATGTTCATTTTCTTATCTGTCAGGAAACGGACGAAGCTCGCCCTCTGCTTCCATGGCCGCCAGCGACCGGAGCCAACATGGGTGTCCTTCCCGTCCCTGCCGCCAGATCAGGCCGCTCCTCTGCGCCCGAACTGCACCAAGCCGCCGCCTTCTCTGCACAGCTACTCGTCGGAGTGATCCTCGCCGCCGTCCGTTCCACACCCCGGCGTCCGTCCCGTTCCTGGATCTGTCTCCCCGCGCCCAGTTCAGCGTCCCCGCGCCCGTCGTCGCCGGATCCGGTGGGCACAGGCCGGAGTTAGTCCCTGCTCGCGTTGCTGCGCATCTGCTTCCCCGCGCACTCTGCTTCAATGACCGAATGAGCACACCAGCGA…
novel.15627	AGTAAAACAATCAACCAGCAACGAAATTATTTTGTCAACATTACATCTAGGCTAAGATGAGGTTCACTCTAGCACTACTCGTGACATTCGCCTTCCTCATACTAGTATCAGATGGAAAAACACAACATTGCACAGAAACAACTATCGGACAGTCTGGTGGGTGTTCAGCCAGTTCTTGTCAGAATGGTTGCAATCAAAAGTACAAGAATGTGTGTCATCCAAATGATGAGTGCATATGGAAGGCCAATTGTGTTGGAACGACCTGCAAGTGCACTGTGTGCACATTTAGCTCCTTCCCCATGCAAGCCTCCAAAAAGGGGAACAATGACGCTAACTAGTAACTCATTTAATTTTTATTTTTACGTCAAAAATAGTCAGAATAATTATTATATAAATATA…
novel.8239	CGACACACTGAGCAGATCATCGAGCTAGACCAGACAACGCATACGACTACCTCACTTACTCGACCGGCCAAAGCAAGCAGGTCACCATGGGCGGCGGGCACGACATGCACGGCGGCCACAGCGGCGGAGTGAAGGGCTTCGTGTCCAGCCTCGTCGGCGGCGGCAAAAGCCACGGGTACGGCGGCCAGGGGCACGGTTGCGACCAGGGCTACGGCGGCCACGGGCAGCAGCAGCACGGGTACGGCGGCCACGTGCAGCAGCACGGGTACGGCAGCCATGGGCAGCAGCAGGGGTACGGCGGCCACGGCCAGCACGGGTACCCTCCGCCCGCCGCCGGTGCTTGCCCCCCGTACGGCGGCTACCCGGCGCAAGGCTACGCGCCGGCGGCGTACCCCGCGC…
novel.19761	CGACGTCGCCCTGCCCGTCTGCCTCTCCCATGGCGCACGGCACCTGCCGCCGGACCCGCCCTTCCGCCATCTCCTGTATCGTCGGCGCAACCTCCCTTCGCACCGCTCGCCGTCGGGTTGTCCGGCCCGTCCGCCTCTCCTACGACGCCAGCCTCCAGCCCCGCCATCTCCTGTGGTGCACGACGCCCGCCGCTGGCCCCGCCCTTCCGCATCTCCTATGGCTCGCGCGCCTGTCCGTCGGCCACGCCCGTCCGCCTCTCCTGTGGCACACGACTGTTGCTGTGTACGTCTGGAACAACGCCACAGGGTGGCCCTCCCTCATCGGTCTTTGCATCTTCAATGATTCATCCCGGGAGCCATATGATCTGTCAGATGATGACACTAATTTGCAGAAGAAGT…
novel.18015	GCCGCGCCCGCACCCAACACAACCCAATCCCCTCGTCCCGCACGCCGTGCACACTCCGGTCCCCTCATCCCGCATGAACCCTAGGAGAGAGAGATAGGAAGATGAGAGGGAGAGAAAGGGGAGAGGAGAGGAGAGGAGAGGGAGGTCCGGCAGCGGACGGGAGAGGGTGACCGGCCGGCGTCGGCCTACACCGGCGAGGCGTCGGCCTGCGCCCCTCGCCGCGCCCGGCACACCTCCCTCCTCCACTCCCCCCGCACCCGACCCCTTCGCCCCCGAGCTTGTTTCTCCAGCTACCGCACCGGAGCGGCATGGCGCTCACGCGACCATCGACGGGCTATGAAGGAGGAGGAGACATGGCATGGAGGTGGTGGCCACTTGGTAGCCTTCGTCTGCGGCGTC…
novel.19749	TTTCAAGAAGACATTATTTGATGTTAGATGGCCATTATGTTCGCTTCATATGGACAGAGGACTAATGGTACTCTTCCATGAAGAGAAGCAAGTGGATCAGTATGTAGTAGCAGGTATCAATGTTTTCTCATACTGATGATTCTGAAGTAATTAGATTGAGAAAATTGCTTTATTCCCCAATTTCTCTCTGAAACCTTTGCCTTGTCCATAGTCATACCTAAATGAGTTACTTTATTTCCTATAGCTCTATTACTTTTTTCCCTAGAACCTGTCTCTTTAGTCTCCTTTACAATACCATGATCAGGAGGCAAGAAATATGTGTGAATGGAATAAGAACTGTATATAGTTATTGATAAGCATCTTCCAGTATCTAACATATAAAGCCTCCTAGAGTACCCG…
novel.15498	CTCGCCGACAGCGCCGGGAGGGGATAAGGGCGCCACGCCCCGACCCCTCGATCCCATCCCCCCACTCCTTCCCTCTCTCCCTCCCCACAGATCTCCCATGCCCCAAGCACGTCCATGGCCGCGTCATCGTCGTTCCCATGGCCGGAGCCGTCCCCGACCCGTGAGGTTATGCTCTGCAGCTCCGTTGGCCTCGTCTGCATCGCCTACAACCTTCGGTTCGAGCTGAAGCCCTCCACAACCTCGCCATCTGGTCGTCTTCCCCGCCACGGCCACGGCGCCATCGCCGTCGATCTCCATCACCGGCGCCTCGCCTCCCGGCGGTTCCAGGCACGTCCACGACCTCCCTCGAAACACCGAGATCGACGCCACTGCTAACCAGTTCGACTACGGAGTTGACGA…
novel.15499	CTGAGATCTCGCGCCAGATTAGTGAAGCCGGCCAAGCACTCGCACAACCTCAGGGCAGGGATTCTGAGAATGCCCTTGGAGAGTTTGTTAAGTGTAGCGCTACTCGGTTACGTTCCTTAGCTCATCTTCTTGGTTGCCGTACTGTCGAGGCCGACATGCCCACCCAGTCGAGGTCCACTTCTTCTGAAGAGGAGGCGGCCGACGAGATGACCCTGAGGGGGTTTATGGATGATGCGCCTCAGCCTAGTCAGCTTACTGAGCGGCGTCACTTCAACTTAAAGCCTAGGAAGACCTTCAACCGTTATACACCGGAGGCATGGAACAAGAAACAAAAGAGGACCGTTGTCGAGTCCGAGAACGAGTTTGAGGACAAGGAGGAGCCGGCACCGAAGAAGGTTC…
novel.15496	GGCGATGGCCGCCACCAGCTCCGCGCCCTACCCCCCATGCACTGCCGCTCATCCTCTCTTTGGTCTTGGTTCCTCTCCACCGGTGAGCCGTATCACGGCGGCGCTGCGAAGATGGCCGACGGCGCTGTTCAGGTAGGAGACAGCCACATATGCTACAACCAGGGGTTGTTTGTTTTTGCTTGGATTGCCCCGCTGTCCTGCATGCATCAACGGCGGCCAGCAGCTACCCATGCTGCAACCAGCAGGTCCCAGCGACGAAGATGACGGCCTCCCGGTGCTTCAATCAGATGCTGGGACGGGCTCTCTGTTTTGCTACAATCAATCACCGGGAGTTCTTCCTAATGAGTTGTTTTGCTGGAACCGTGTAATTTTTTGCTACAATCGATCAATGAAGTTTTC…
novel.15497	CGGCGGTGTGAGTGCCCCAATGTAGATTCAAGACGCTTGAGGTCGGTGCTCATTGCGGCTCTTACTCTCGTGCCGACGCCATGGACGAGGTGCCTTCTCCATCAATTTTGTGTTCTCTGTTCGTGAAGCTCATTTCTTCTCCGCTGCAGGAGAGCATCTCTCTCTCTCTGATCGTGAAGCAGCCCCAATCCTAGCCCTTCTTTGGCCATGGCGACTGAGCAGGCAGGAGATTTCCTGTTGATGACAGAGGAACAAGGATGACAGTCATTCAGTACTTGAAGGACATATACAACTGCAATCTGCGTATTTTATTCAACTACATGATTGACCAACACTCGTTTCTATGGCATGGCAGCAGCTTTTGGTTCTGGCGCTCTATTCTCCATTGTTGGCAGAAAT…
novel.15494	TGCCCGTGGCCCGTGGGGCCGCCGCCGCTGCTTCAGGGCCTTTCACGTGTTATGTGTTGTGTGGGCATAGCATGGATCATGGAAAAGGGGTTTCACCGCTGTGGCGGTCGAGCTTGGGAAGGACGTTGCCTCCCAGCGTGGAGGAAGATGTGGGTGGGTGGAGGATTGGGGGCTTGAGTGCTCTGGAACGGCGCCTCCTCTCTCTGGAACGACATCAGTGGACGAAGCATCCTCAACGGCGGTGGGGAATCAAATTCCCACTTTGGAATGACGGTGCCGGACTAACGCATCCTCGACGGCGAGGAATCAGCTGGTCGAGGGGCTGCCTGTAATGTGGTGAACTCCGGTGGCACCCCGGGCTCGACGCTGGTGTTGATTCACCGCTCAGACATCTCATGC…
novel.15495	CAGCGCACCACGCGAGCGAAAAAACCACCGCACCACGCTCGTCGCGTGATAAAAGGTGAGCGGGCAGCAGACCTAGCCCACCCCGCGACCCTCGTTCCTCATGCGCCGCCGCCGCCGCCCCCCGCCCGCGATGAAGAAAGTGAGAGGAAAGAGGAGAGGGAGGTGAGGCAGCAGACAGGAGAGGGTCACCGGCTGCTGTCGGCCTGCGCCGGCGAGGTCGGGCGTGACCTGGCGGTTGGTGGCGGCTCGATCCGCTCCTGGATCGGGAGAGGAGGAAGGGAGGTGGGGGGCCGGCCGTCTCTGTGCCTCCTCGACGCCGAGCTGCGGCTGCTCCGTGTGTGCGCGCTCTCTCTCTCTCTCAGGTACTCTCTCTCTCTCTCTCTCTCTCTCTCTCTCTCT…
novel.15492	CCTCAATAGCGGTCCTTTGTGTGGAACTGGTTGCGGTCATAGCGGACAGCTAAAAAAATTTAGACCACGAATCCTCTTATCCCATCCCCTTCTCCTGGCGACGGGTGGCGGGCACTTCCTTGGTGGCGATGCGGCTAACGCCGGAGGCCGGACGGAGAGGCAAATCCAGGCTCACCATCACCCGATGCCGCTGCTACCCTAGCCCCCTCTTCCCCTGCCGGTCTTTGAGGGAGCAGCCAGCACGACGGCCACCTCCTCGCTCCTGCTCAACGCCCTTCCATGGTCGACGACAAGCCGGTGCGGGATAACACGGCGAGCCAGCGGGCAGTACCTCACTGGGACGGCGGCGCTCAAGCTCAATGCCCACGTCCCCTCTCTGGTCCCTGATTGACGCCCTAC…
novel.15493	TTGCGGTCATAGCGGACAGCTAAAAAAATTTAGACCACGAATCCTCTTATCCCATCCCCTTCTCCTGGCGACGGGTGGCGGGCACTTCCTTGGCGGCGATGCGGCTAACGCCGGAGGCCGGACGGAGAGGCAAATCCAGGCTCACCATCACCGGATGCCGCTGCTACCCTAGCCCCCTCTTCCCCTGCCGGTCTTTGAGGGAGCAGCCAGCACGACGGCCACCTCCTCGCTCCTGCTCAACGCCCTTCCATGGTCGACGACAAGCCGGTGCGGGATAACACGGCGAGCCGGCGGGCAGTACCTCACTGGGACGGCGGCGCTCAAGCTCAATGCCCACGTCCCCTCTCTGGTCCCTGATTGACGCCCTACTCGTCGATGTCCCTATCCAGAAGTGGTAAT…
novel.15490	CCTCTCTCTCCTCTTCTCCCTCCTCGTTCGCGCGCCCATCACCCAGCGCTCGCGCGCTCGCCTCCCGGACCAGCCGCCGCCGCGCCGCTGGGGCTCGTCCACCACGGATTTTCAAGGGGAAGGAGCAATGACGGGGCTAGGCTCCAGGCGGCGTACACTTCATGGGAAGGCAAGGAACCAGGAGGTGATGGGGTCAGATCTGGCAGTGGTAGATCAGAGCTTAAGCCCGAGGCCGCGACGGGGAAGGTCGAAAAATAGAGAGACCGGATGGAGGTGCTGGAGGCGAAGGACCGCCCGTCGGCAAGCTCGAGCTAGAGACGCACAGTTAGCGTCACCGGCCATCAGATGCATAGGAGCATGAGGCAGCGCTCCCGTCGCTTTGTGGTGGAGCTGCATAGG…
novel.15491	GTGGGCCTTATACTGCTGGTCCCATGCGTAAGCCTAATGGTTTGTCTCCTTCCACGCACATCTCTTCACGCGGCAGGGTGAAAGCAACCCTAGAGCCCTCATCATTCCTTCCATCCACTCCCCAATGCCTCCTCCTCATCCCCAGCCGGCGGCTCGACCTCTCGTGCCCTCGCCGACATCAACATCTCCTGCACTCACACGCCAGCCGCCGATCTCCCGCGCCCTCACCCGCCAGCAGCCGAAGTCGCTCTCCCCCGCAGGGGGCTCGTCCTTCCGTGGTGCTCAGCCACCGTCCGGTTTGGAGGGGGAATAGGAGACCCCCAACGAAAACGAGCGTGCTAGCGGTGGACCCAAGGATGCGCGGTGATTGTGCCAGGTCCATGCTCCAGTTCTTCTGTT…
novel.20012	NNNNNNGCGGCGGCGGCGGCGGAGGCTTCAACGGCGGCCGCGGCGGCGGCGGCGGAGGCTTCAACGGCGGCCGCGGCGGCGGCGGCGGAGGCTTCAACCACGCCGGCGGCCGCGGCGGCGCCAACCATGGCCCGGGTCGCGGCGGAGGACATCAGGGTGCCGGTCGCAGGGCACGTGGAGGTCGCAATTGAGCACTTGTACATGACGGCTGGGTGACCGGGGGAGACGTTTTGCGTGGAGGTTTCTGGACGTTTTGCAAGGAGGTTTCGGAATCCTCGTGGTGTCTTGTCCGGGTTCTGTTTTCATAGATCGATCTCGCAGTGTAGGAAGATTTGTGTCTTGCGTTGTCTGCTATCTAGGTTTCTGTTCAAATGTTATCTGGGTGCATCTTCTGTTCAA…
novel.20013	GCATCCAAGCTGGAGTCACTCATGAAGCGACTGTGGAGCTATCTCCCCTCTTCTCTTAGCAGTTCCAGGAGCGACCCTCCGCAGCAGATTCCTGATCCCACCGGTGATCCTCCAGCCGCTAAAGCCGGGGACACTCCCGCCCTTCTTCAGGAGCCTCCACCGGCTCTTCAAGATCCTTTGCCGGAGAATCATTCTCCCAATGGCGAGATTTACGGCAACCAGATGCTTACCAGCTCCAAGAGCTACCCTTCGCACAAGATTCATGATCCTCCCCGTAAATTAATGGCGTCTGTGCGCTCCCGACTGGTGCAACTCTTGCCGCCGCAGCTAGGGAAGGGAAGCGACTGTGGAGCTGTCTTGCCTTCCTTAGCTACAGGAGCAACCCTGGAGCAGCTGATT…
novel.3049	CACTGCAATTTTTTCATAATTTCTTTAAAAGTTAACTATTTTCTTATCTACAATTAACTGGTTGTTCCTCCTAGCCGTTAGCAAGTCTGTCGTCCCTGACCACCCTGTCAGCCATCTATACAACTGTGGTTCATGCCTACGTGCTATCCGCTCCTAAATTCTCACACCATGTCAGGTGTTTAGAAGTGATGATCATTGTGGTCTTTAGTTGTCATGGCTGTAATCCTAGCGCATGGGCTTTTGCGGGCTGGTCCAACCGGAGTTGGTTGATGGCAGGGGCTCCGCTCCAGCTACCGTATGGCTGAAGAAGGGATGCAAATGGTTTTACAGTGAAAAGCTGAAAAAGTTGTGACGGCGATGAAAGGACTGAAAGATTTGCTCGAAGCAAAGACATCTAGC…
novel.3048	GCCAGGCTCCCGACCGACGGGCTCGCCGTGTCGCCGCCCCTCCGGGCCAGCCCCTCACGCCGCGCCTACTAGGGGACCCCTCGGGGATGCTGCCCGTGCGGCGGGGACGTCCGCGGCGGTGCGGGCTGGGGACCGAGCGGCGGGGCCCGTGATGCGTTCCGGTCGAGGGATTGGTCGGGCCGGCGCGGGATTTGAGCCACCGTCGATGGATTTATCACAGCTTGGCTACCTGTTGCTTTGGATCCAGAAGCGGGGTTTAATGATGTACAATTTTGGAGCTGCTGGTTTAATTGTTCAAATGGGAGCTTCATAGGGAGAGTGGATGTTTCAGAATGGTGCGGACAGGTTGAGCAGCAATAGATGTTTTTTAAGTCCTAGGTGAGCACTCCAGGTTCTGTG…
novel.20016	TCTTCCTTACAGTGGCTACATGGCTACACATGGCTCTTACCGCCGCACCTCGATCAATATATCAGGGGGCTTTTTATACCCGGCTGCACACACACACCAACACACGCACCATCCGTCACACGCGGCCACTAACAGCACTAACTAATTAACTCACGCATGCACCAACGCACGCTCACCGCACCAGCCACTACCTGCATGCACGCCCAGATCCAGCCTCTTCCAACGGCCACATGACCCGCCATGCATGTAGCTAGCCAGCCACGGCTGCGCCACTCAACGCAGCCAGTCTAACTAATCCCTACAGCCGCTAGTACACACACGACTAAACACGGAGCTATGGCCGCGCGCATGACGCATGCAGTGGCATGGCTTATTTCTAACAGCGCGTGCTCCTGACGG…
novel.20017	AGACTATCTAGCGGGAAGAGGAGGAAGATCCCCAATCTCCTCCAGTACCATCTGGCTCTAACCTTCAGGTGATCATGGAGCTCAAGGCCAAAGGATTCACCTCTATCTAGGCACTACTTGTAGAGGACATTGAAGTTTGTAGGTTGGTCCTCTCAACGTTTCTGCTCAGACTTCACTGTGAGGTTACTCTAGCCATGAATGAGAAGGAAGCTGTTGATTTGTTCCTTGAGGGGAAAAAGTTTGACATTGTTTTGTTCGATAAGGATATGCCCGTCATGACTGGTCCAGAGGTAATTAATTCTATATCGTCAAGTATTTGGCATGTATTTATATAAATATAATCCATTTATTTGCAGAAAAGACAATATAATTTTTATATTGCTCGACAGGCAATTGTGA…
novel.20014	CTATATTTGCTTATGTCTGCAAAGTTTCCTTTCGGTGTGGAATTTATGTTTGGATTCTGCCCGTAGCTTTACCATTTTTGTTTATGATTTTCTTAGGGTGTATGTATTCATCCTCGTACTACTCATCAGTTGATTAGATATATGGACGCGTGCATCGCGCGCAATTAAACTACTATGCAGCAACGACGTCGTCACAGCTCAAGAAGAATTACCGCGCGCGGAGGATCAACAAGAACGCCAGCCACGGAAACAGAAGAGGAGCTAGCCATGGCGTCCTCCTCCCGCTCCCACCAAGAAGCGGAGGACGGGGAGCTCGATGGCGACCGCATCACCTCCCCACTCCTGCCGTCGTCGACGTCCCGCAGCTCGCCGGAGCGGGACGAGGAGGAGGAGGGGGAG…
novel.20015	AACTATGTTTGGTGAGAGACCCATAGAGCCACCAGCTCCCCTTTTTTTACCTAGCACGAGAATGCTTAGAGTCCTGGATCTACATGGTGCACATTTCGGAATCACAAAGAAAGATATCAAGGACATAGGATTGTTCCGCCACTTGAAGTATTTGAATATTGGAAGTGCTAAAGCATATTCAAATGTTTATAGAATTCCAAGATCTATAGGAAAATTAAAAGGTTTACAGACTTTGGAGATAAGAATGACAGATATATCAACAATACCAAATGAGATTTGTAACCTTCAGAGTCTCCGTAGCATCCGGTGTAAGAAAACACATTGGTCCTATCTTGGTCTTCAGCCCTCTATGGGGTGCTTGATGGACATGATGTATCATCAGATGATTACTCGTAATTC…
novel.3043	CGATAGGCTGCGGCGGCTGCGATTCTGGATAGGAGCGGCGGCGCGGTTGAGCAAAGGCGTCGGCGCTCGTGCTAGCACGAGCGAGTCGACGACAGTAAAAAGCAGCGGCGTCATGGGCGATTTTACCTTGGTCACGGCGAGGGGATTTTATAGGTGCTCGGGCACCTCCTCGTCTGTGAGGTCGAGGCCGCGTGGCGCGTACGCCGGCCATGGGGGCTATCCTCGATCCGGCATGGCTCCAGCTCGCTCTTCGCTTCAAAGAAGCCCGGCGTCACCGGAGGGATGCCTGCAAAAAATTGGACGAGGTACTGACGTGGAAATATTTGGTTTAAAGATTGCCAACTACAGAATGCACAGGGCATTCAATTTTGAGTGTTTTGCTTCCGGCGGGGGTGGATT…
novel.3042	AAGCGATAGCCGCTTTATTATTAGGTAAAGATTTGCAGAAGCCCTGTAAGATGTATAGTTTAGTGGCTCTAATTCATTCTGAGATATTCAGCGTGCCCCTTGGTCACTTGTTTCTCACTATTCTAACAATGTGCGTAATTTTCTTGCTAAAATCATTTCGTTGTCTAGCTCTGTTCATGCCTATATGTTCTTATAGCTTCATTTTACCATGAGATTCTAAAGATTTACTATATTCTTACTGCGTACCCATCCTAAGGCTTTCCTGCTCGTTATTCCAGACTGCATTTATACGTAAGCAAAGAGAACACATAATCAATTTATATCTCACTATGGTTGTGACTTTTCAGCCAGTGTTTTAATTTTTTCCCGATATTCTTGCTTATTAGATTATGTTGGGCA…
novel.3041	TAGTGAAAATTTCTCTAGCATTGTGCAAGCTGCTGCTGTTGCATTTAAATCGGTTTGTCCAAATCGACAGTCCGAGGCTCCAATCGATGCAGTCGCGACCCCGCCTCTATCAGCTCACCACCCAACCAGTTACACTCAGTTATGTGACAGTTTTGATTCATTCTACAGAATTATTGGAACTCTGGAATGACCAAATCCCAATTCTGCTTCAAAGGTGAGTACTGCACGAGCAAGTCAAATTTATTGGGACGTAGAAGAGGCAGCAAGCACATCTAGCAGCCGGAGACAAGCAACAGTTTGTTCCCCAACAGCAACAGCAATCCTGTTTTGTCTGGCGAATGGTGGCGATGGCATCATCCACGTCTGTCGAACTGGTGGACACTTACAGCAGGACTGAAT…
novel.3040	GCGGTAGATCTTTGTGTTTTTTTTTTGCTTTTAGTGGTAGATCTTTGTGTTGGTCTTCATCCTTTTTTGTCATGCTGCTTCCGTTGAAGGAAGCTTCACTGCTAGCCCAGTCGTGAGCCCACGCGTGGCCCATGCCTAAAAACCAGACTTGTGTGGCGTACAAAGTTACGAACAGTCCCGCACGCTCACGGCAGCCGCCCCCGCCCGCTTGGTTTCGCTTGGAGTGGAGGAAAAGGGAAGGAAGAGCTGCGCACTCCGCTCCAGATAGAAAAAGATCAGCGCCGTGCTCTCCATCTCCAGTCTCCTCTCCACTGCCCCGCCCCGTCTCGGTCTCACTCCGCTGCAACCTGCCAACAAAATCTCCGGAGCCCAAACAGCGGACGGAATCCCTCTTCCCTC…
novel.3047	CGCCTCCCTGCTCCTTGACCCTCCGCCGCACGGCCTATCGGGCCGCCGCCTTCTCACTCGCCTGCGGCCAGGTGCGAGATGCCACCGGCGACATCGTTGCGTGCGGCAGCGCGGCATGGATGCGAGCATCTGACCAAATCTGGTCGCAGTGCCTGTCCAGCTCGCCATGGCCAACCCGGCTCGCGTTGGCTGGGGCTGCGCCCCTCCCCGAACAGCG
novel.3046	TGGAGGACGACCTGGTGTGCGCCGCGGGCGCCGGGGCGGGGTTCGGGGCCGGAGGGCTGCCGTACGGCTACTTCCTCGACGCCTGCTTCCTCTGCCGGAAGCCGATCGCCAGCAACCGCGACATCTTCATGTACAGAGGGGACATCGCGTTCTGCAGCGAGGAGTGCAGGACGGAGCAGATGGAGGCGGACGAGGAGATGGAGAGGAAGGAGAAGAGCGCGTCCGCCAAGAAGCTGTCGCAGAGGCCGCCGTCCCTGGGCGAGGTGGAGTCCCCGCCGCGGCCGCGCAAGACGAGGGCCGGCTCAATCCTCGCCGGCTGACACTGCTCCTTTTCCCCCAGGCCAAGACCCCCCATCACCACCACCACCACCACCACCACCAGAAGAACGAAAGAAAATT…
novel.3045	GTCATATCGTTCATGTGTAGTACACTAACTATTACTAGGAGATTCTGGTGGAGCACCGGGGCGACACGGTGAGCAGCTTGGTGTACGAGGCGAACGCGCGCGTGGGCGACCCCATCTACGGCTGCGTCGGCGCCATCACGTCGCTGCAGCGGCAGGTGGAGTCGCTGCAGACCCAGCTCGCGCTGGCGCAGGCCGAGATGGTCAGGCTCAGGATGGCCAACGCCTACGGCGGCACGGCACGCCGCAACGGCGGCGGTGGAAGCAGCGCCAGCGGCTCGCCATCCTCCATGTCATCGCCGACCAAGGCCGCGCCGGATCATCACATGGCGGTCGACCAGTCCGGCGTGATGGAGCTGGAGCTGGAGTGCTCCAGGTTCTGGTCCTACTGAAGGCTGGACG…
novel.3044	CCCTCCCCCCTCGCGCCTCGCTCTCGCTTTGTTCGTTGACCGAGATGTAGCTGCCATGGCCATTGTCGTCGTCGCGGCCATCGGCCTCCCGTCTCCTGAGAGCATGCCCTGGAGCTTCAGCGCCTCCGACTCCACCGACTACGTGCATCGGTTCGAGCTCGGACGCCCTGCTGCCTCGCCATCGCGTCGTCTTCTCCGCCACCGCCGCCGCATCTCGTCGTCGAGCTCGTCGCGTCCGGCCACCCCCGCGCTCCCCGACCTCGCCATCGGACTTGCACACCGAGACCGACGCGACTGCTACCCAGTACGACTATGGTGTTGACGACCCTTCTCTCTTGCCAGAGCAACCAGACGTTGGAGCCCAGGAGCCAGACGCCACCGTTGACGACGACTACTACT…
novel.9568	TAACGACACAACTCTGTGCAAATATGTCCCCGTGCTCCCAGTAATTTGCGTCAGGTCCTTCCCCTTCAAATAGACTCTCTCTGTCGCTCGCTTCACCGTTCCCCCAACAACCTCTCGTCGACGGGGGCGGCGGCCAGGCAGATCCGGTGCTTCCCTGGTGGACGACAGCTACTCCCACGGCACCTGCTCCCGGCCTCGTCCCCTTCTACTCCGGCATCCATGTCTCTTGGGGCCGTCCCCAGGGCACCCAACATCACGTTGCGCATCGTCGTCAGCGACCGGGCCGCCGCTGCCGCCACGGTCTCCTCCTCCCTGGTGGTCGCGGGCGGTCCGCCCGCTCAGCTGCATATTCTAGATCTGGAGGCAACCTGGTACTGGTCTAGTCCGCCGTGATGCTGC…
novel.9569	CGCGGCGTGCCCCGCGGCCCTCCCCGCCACCGCAGCCCGCCTCTCCTCTCCAGTCCTCACCTCAGAGCTCAGACCATGGATCTCGTGGCGCCGGCGGCCGCACGCCCGCTGCACCGGATCTGAAGCTTCTCCTCCCCCTCTTCCTCACCCCGGTCAGATCTTCTTCGTCTCGTGTTCCTCCCCGCGCCGCCGGCCGCTGGTCCCCGACCTCATCCCACCATGGATTTGACACCCCCGTGCTCTTCTTCTCTTCAGGCAGGATCGACTTCCTTCTCAATAGTGAAATTTCTTCTGTTGTTCAAGTGAGAGAAACATGCAGAGTCCTTCTCAGGGAGGAGTTCGAGGACAGTCTTGAAAATCCAGATCCGGTACCTTTGGCGTTGTTGACGACAGACCAAG…
novel.19743	TAGCAGTGCCAAGTACTTGACTGAAAAATAAACTTGTGGATTGAGCAGCATCTTTCACCAGGAGAATCACAAGATCACGCTTGTAAACTACTGAATTAGGAGATAAAGACTGAAATTTATGTTGATATTTGTACATGAAACAGCTCCTAATCCTGTGATAATCACTACTAGCTAGTACAGACCATTGCTAGTTTGTACGGGACCAGCGTCATGAGAGGAATGGCATACTACAGCGCCTTATAGAGAGTACTAGATTGTGGTACTGCACAATTTTCGTTCTAGTTGAAAATTGTAAATCATCAAAGGAGTGGCTGCCTTTGTATCACATCAGTATTAAGGCAGCTCATAGCACCATCTGAACTTTTCTATATGTTTGGTCATACTCATTTACTTACTGTA…
novel.9562	CTCCCACTCCAAGTCAGAACCCCTTGCCCTCCCGCTGCCGGCCTCCATCTCCATTCCTGTGCACGTAGGCCACCCCCAAGCGCGTCCCCCAAGCGCTTCGGCTCCACCCTCTCCCACGCCCCTCGTTCCTAGATCCCTGTCTCCAAGTCACCCTCTCCCTCCCTCAGATCTCGATCCGCCGCCGCCCACCATCTAGCTCCTCCCTCCCTCTTGTTCTCCCCCAGCCTTATCCGCTTCGAGCCAACCAACCACCCCGTCCTTGGGATTTTGCCACGCAGCGCCTCGTCTCACCAGCCCGGCGACCATAGGCAGGTAGTCCACGGCCAGGATGGCGACGTGCCCCGCCGCGACCACGTACGCGCACGACACTCGTCGCCTTCGGCGTCCCCGAGTTGGCGC…
novel.9563	ACTCCCCGCAGCGCTCACTCCTCCCCACGACCTCCACCAACTCCCTGCTCCCCTCCAAGCCAGCCACCTCCCTGGACCCCAATTCCCTCCCCGCACCGCCCCACCTCCCTCCCCACCTTCTCCGGCACGACGCGCCCCTACCCTCCCCACCTTCTCTAGCGGCGCCGCCCACCACCACCTCCGACCGCGTCCCACAAGAACCACCTTCTACGCTGGTCGCCGCCCTCCTCTTTCTCCCGCGCCATCGAGCGGTCATGGCGGGATCCGGACGCCCTCTGCCACCGGCGCGGCCGCAGCCACCAGATCTGGCCGTCGTGGCCATTGGTGCATCCACGACGACGGATCTGGCTGCTCCAACCCTCAGAGTAGAAGCCCCCTGCTCATTCAGCCAGGCGCTGG…
novel.9560	GTCACTTTTCGCCGGCCTAGAGGCCCGCCGCCACCTGCGCTGCTGCCTGTGGCCGCTCCCACGCTGCCACGTGTCCCAGCCGCCGCCCTCCACCTCCGCCCACCTCCCCGCGGTCCTCCCGGCCTGCACCAGGCCCGCCCTGGGCCAGATCTAGGCTCGAAGGGAGCCCGTGCGCCTTCGCCCCGCAGCGATCCGCCCCGCCTACCTCGTCAACCTCGCCGCCCTACCGTCCGCGCCCGGTGGCCACCGGCGGACCTCGCCGCTGCCCCAAGCCAGGGACCCGCTGCCGGCCTCGTCTTCGCCCGCACCAGCCGGGATCCATCGGATCTGGGTCCCCGCGACCCGACCCCGGCCTCATCGGCCCTGTCGGACCATGCTGCCGCCCTCACCGGAGATTCA…
novel.9561	GGGTGGAAGGCTCGGCCTTTTTCCTGGTGTTTTGTTCCACTCTTGCCGCCCTAGTTTCCGTCATACCGGTGTAATGTTCCTTGATTTTGCGTCCCTAAGACGATGAGGGTTTATGGGCCCCTCTTGACAGTTCGCTTTGAGTAAACCTCTTCCAGCAAGGCCCAACATTGGTTTTACCATTTGCCTAATAACAACTAAACACTTGCATAGGGACCGGCTAACAACCGAGAACTCTTAATCAACCCCCAGGAAAGTGCTCCTCATGAGTGTTGGTCCAAACCTGTTAACCGCCGGTGACCGCCAAGGGCAACTCTGGATTTGGCCTATCGAAAATTTGGACAATCCGATCGTGGCCAGAGACGACATACGCACGGCTACTATCAGGGTGTCGGCACGTCG…
novel.9566	CTGGGCGTCGCAAATGCCACTGCTCCAATGTGTGCCCCATCTTCGGCGATTCACGGGCGAGGCAACACGATTTGGTGCAGTGGCCCTCCTTCCAAGAAATCAAGTTTTTTGGTTCAGATTTTAGAGCTCTTGAGTTTCAGCTTAGTTCAAGGATAGAAAAGCATAGTCCTTATGGATTCAACGAGGAAAACCATTAGCCGCCACCTTTTCAGAATTGGATGGTGTGGTGCACCTTCATCCTGCTGTCCAATTTCTTAGCTTATTTGCTTTAACTGTACTACAGTTATATAGCAGGATAAGGATCCAATCTTGTGACGCCTCTCCATTTGCACCATCGTCAAAAGTTGCACATGAGTTGATTCAGACTTTCAGAATTCATAGAACACCTAGAGTTAATCG…
novel.9567	AAAAAAACTGGGATCGATCTCCGCCGCCGCCCGATCGCACGCCCGATCCAACCTCCTCCGCCGCCATCTGGTTCCCCTCCGCTCCCATCTGCTGCCTCTACCGAGATCCGAGGCCTTCGACTTGTGGGCTGCCACCGCCGCCGCTGAACCCGGGGCAAGGCAGGGCGTGGCCGCATTGTGGGCAACGAGGAGCGGCGCACGGGCGTGCCCTGCATCGAGGAGGAGCTCAGGTACTTTCAAATCGAGGAGGAACACCGCTGTCTAGCTACATGGTGGCCGCTCCCCTCGACCCCCTCCATCGCCTCCGCCGCCGCCGCCGAGGTACGGGATCGCTGCCGAGCCGAGGTACGAGATCGCCTCCATCGCGTTCCTTCCCTGGCCACGCCCCTCCCAATTTCT…
novel.9564	GCACGGGCTCGCCTCCTCTCCCTCTCGCCCACGAAGTCAGCGCCACCACCGCCGCTCACGTCGGCCGATTCCGGCGATCTCCGGCACCGCGCAGCACGCCCTCGAGATCCCCACGATCCGCGCCTCCCTTCCCTCCGGCCAGATTCTCCGCTCCCGGCCTCTATCGCAAGCTCGCAACCCCACCCCCGTGGCTAGGGTTTCGGGCAGGGCTTCGCCGGCGTGTCTCCGGCGACCCCAGATGCATATGGAGCACGCCGTGGGATTTTCCCATCCACCACGGTCGCCGCCGTCAAGGGCTTCTTCACGGATTTGGAACGCCATGGACCTGCAGCTCCTCAAGATTTGCAAAGGAAAAAACACTACACACGCACAGGCTCGCCTCCTCTCCCTCTCACCCAC…
novel.9565	CGAGAACACAAGGGTTACCTCCGCCGCCGCGCCCCATCCCTCCACCTCCGCTCCCCCGTCCCTCTGCTCGCCGCCGCGCGCCCCGTCCCTATGCTAGCCGCCTCGACCCATCCCTCCACCGCCGCGCCCACGTCCATCCTCTCCTCGGTGCCCGTCCTCGCTCCGCCGTTGCCGAATCTGGACGAGATCGGGAGAATCTGCCGGATCTCGCGGAGCTGCTCATTGGCCATGCGGGGAGGACGAACGAGCTGCTCGTCGGACATGCAGGGAGCACGAACGAGCTGCTCATCGGCGTCCGTCCCACAGCCCCGCTGAAGACGGCGCCCAGCCCCCTCGACAACGCACTCCTCCTACTTGCCGCCCGGGTGCAAACAGCGACGGCAAGTAGGCGGCAAGTAT…
novel.12206	TGGATGAGGTGGGGGAAGGCACCGGCTTGCCCCTTCGTGCTCCCATTCGCCCTTTCTCTCTGGATCCCCTCTTCTCTCCCATGATCCTCTCTCTCTCTCTCTTCCCCAACTGCCACCGCCACCATCGTCGCCTGGTTCCGGCCAGCTCCGACGAAGTCCGTCACCATCCAGCACATCCACGAGGTCATCTCGTGAAGCTGCTCCTTCTCCACCGTGTTGATCCATCGCGCCGCTCCTCTACGCGCGGCCCGGGCTAACCCTAGCACCGCGGTCATCGGTGCACTACACGGCATCGCCATGGACGCCGGTGTTGCGCCTGCGGCTCCGATCGGTCCTCCCCGACGCGGCCTCGGCTAACCCTAGCACCGCGGTCATCGGTGCACTACACGGCGTCACCAT…
novel.12207	GGTTTTTCCATGCCACGCTATTTGTTGTCCACGTAACGCGACCTAAAAGGTTGTTCCCCTCATCTCTCATCTCTCCACGCCTCACGACCTACCTAAAGGCGAGGGCGCCGCCGCCGCAACCCCGACCGGAGATGCTCCAGCGTTTTGACGCGCACGGCCGTCCCCCGCCGGCATCTGCGCCCCGTACGCCGGCATGCTTCGGGATTTCCCGGCTTGCGTCGCCTGTGGATCGAGGAGCGGGAGGCCCGGAGCGCCTGTCATCCTTCAGAAATTCCCCATGGCAGAGACGGTGCGATGGTAGCTGACTTATATGGTCGGCCTCTGTCGATGTGTAACGGCAAACTGGTCCGGTGAGTTGATCTGACTGATGGGAAGTACGGTGCATCGCCGCCCTGCTCC…
novel.12204	TTTTAGATGCGCATGTGTGGTCTCCTAGAAAATGCGTACTGTGCCGAAATACGTACACCGCAGCAGTGGGTGGTGGGCCATGTTGACGGAGTAGAACAGAAAATTTTAACGCGAAGGTGGACGGCATCCACTGTCGGCGAGGTGGGCTGCGGATCGGAATTCGGCGCACCCGTCTGATCCGTGGCTCAGATGGGGAGCGCCCCCCAGTGCGAGCGTCATGGAGAGCCGGCGGCGAGGGAGCATCAAGTTTTTGATGCAGCCAGCCGACAGATCCACTTTTATTGAGGAAGTAGGGGAGAGCTTGGTGCCGCCCCCTGTGGTATACGGGCGGAGCTGGAGGTGACACGGTAGCATCTGACCGTGGCCAGCGGCGAAGCACAGATCGTCGCTGTGATGGCC…
novel.12205	GAAAAAACCGCTGCCCGCACGACCTCTCACCCCCTGCTCCTCGACCTCTCGCTCCCTGCTCCTCCTACCGCACCGTTCGCCGCCCCACAACCGCTCGCCGCTTCGCCGCCTTCCGCAGCCGCGCCCCTTCGCCGTCGCCCACCTACTGCCCTTCTCTCCCTGCACTTTTCCACCCTCACGCAGCCGCCGCCAGCGCCTTGTGCCCCAACGCCGCTATCGCCATCACCTCCTCCCCATGGTCCGCGAGCTAGACGCGCTGCCGGGAAGAATCCACCATCTACGGCCTTGCGGCGCTCGCCGGGGAAACCGCCGCCGCCGCCTCTATCCTTTCCGGATGCCTCTGTCTCCTCTCTACAGCGGCCTCCTCATCTCTTCACGGCTGCTCCAGAGGTCGCCCCC…
novel.12202	GCTCCGTGCCCCCGAGGCTCCGTGCCCTCGCGCCTGCGCCTGCTCCGCTCCGTGCCCCCGACACCCCTGCTCTGCTCCGCCATGGAGGATGCGCTCCGCCATGGAGGATGCTGCTCCACCCCGCCATGAAGGATGCTGCTCCACCCCTGCGCCGCTCCGTGCCCCCGACGCTATGGAGGACGCCGCTCCACCCCTGCTCCAGCCTCAAGGGAGGCCACGAGGACCATGTTGGCGACGTCGATCGGTTGGTCGCCCTGCATCTCAAGTAAGCAAGGAGGGA
novel.12203	GGGACGGCGCTCGCGCACGGGAACTCTGGTCCGTGGACCAGATCGCTACTAGTCCAACCGAGCCAGGGATCACTCCCCCCACCTCTGTCTCCGTTCTGAGTAGGTCCTTGCGGCGGCGCTCGTTCTGCAACGGCGAGCACGGGGAAATGGAAGACGGTGGGGTTGAGTTCCTGCTTGATGCCATTGACATGTTCCCATTACGAGAGGAATTCGCGGACAACCCCGAGCACCCAGATCCGGTTCCCCCGGTCTTGTTGCCAAACAGCGGAGCTGGCCTTGCCATTTCTGCAGACTCAAATACTGGATCTGGTTGCGCTCAACAGCTCGGCGGTGATGGGAATGATATGGCAGGAGTTCGAGTCCGCCGTCTCGCGGATGCATCACCGACGAGGTCGGACC…
novel.12200	CCAAAACAATCCAAGAGTAGTAGTACTACAACCAGCCTCACTACGTGAGCATCTTCACAATGAGTGTGTGCGTGCTTCACTTGTGTCCTGATAGCTTCAGTTAGCTGCAATATAGATCCTCTTTGCCTCTGATCCTCGGCGGTTCTGCCAGTAGATTGTTTGGGCTAACAGAGCAGAGGAGGAAGAAGAGGTTGCCGGGCTCGCTGCGGTGGCTCCAGGCTTGCGCCGGTCGAAGCTTAAGATATAGTCTACAACAGCGGTTCGATCCGACACGGCTGGGAGTCCTCGCGGTGGCGGTGGCCATGGGATCGACGGAGGACGGCCACGAGGGCACTTGGGCCGCGGATCTGGAGGAGAG
novel.12201	TTTTATTTTTCACTTTAAATCTAAATTGCAATTTGCATTGGAATTTGAAAAGAGACAAGATGCAATGATGATCAAGCATAGTTAATCATGGTGACTTGGCATGGTCAGAGGGTGATCACTGTTGTGTAAGGCTGGGGATGTTACAAGTCTCCTCCACTACAAGAAATCTCGTCCCGGGATTTAAGTAGAGGAGAAGAGGGTAACTGCGGAGGGACTAACCGTTTGCAAGGTTGATTATCTGACAGATAACTTAGAGAATGTGGTAGAAAGAGTATCTCGAGTTGAAACTTAG
novel.15621	GTCGTTTTCTCTCCCGCATAACCCTCTCCTTCCGCCTCCGCCTCCACACCCCTCGGGTTTGAAGCCCACACACGCGACCTCTCTCCCATGTAACCGGCCGACATGAGCATCGCCAGCGGGAGAGCACGCAGCCCACCCCAACAGCAGCGGGGAGCTGGCCTGCCGCCGCCGCCGGGGAGGCGATCCGGCGACCGGAGGAGAGGGCGCCATGGCGCGGAAGCACGGCTGCAGCTCCCGGCCCACACCCTGCAGAAGCCTCAATAGTAAATTTGCGATGGGAGGAGTGGGTGCGTGGGAGGAGAAGGCGGCGGCGGCGGTTTCGGTCTGTGATCTGCTTCGACGCAGGAGGCGGCGGACTGATCCGGCGGAAGTGGCTGCCGTGAGGATGGGAGGAAGAAG…
novel.11025	GCCATCACCGCCTCTCCCTTACAACCAGGTGATAATTGGGTGGGAGCAAAAAGGAGAGCAGGCAATGACCCTCTTCAAATTTGGCTTCGATAAGGAGAGCAGGCAATGACCCTCTTTCAGTTTGGCGTCGGTAAGGCCAGAATGACAGGCCTAGGCTCCTGTGGGAAGGGATGAATTGAACAAGGAGGTAGGACGACGTGTTTGTTCTTCAACCATGCCCCTCTGAAACCTAGAAAATTGGGGGAAATCATGGCTAGAGCATATGTGAACTTGGCCTCCGGTCATTTTAGTCAGGTTTCTGGTTTTGCTTGGGAGAGTATCATGTGTTTCCCATTTGTTTATTTAAATCATTTGTATCTAATTCTTGTGAACTAGATCGTGCTTGGGAGAGTAGCATGT…
novel.12208	GCAGATTATAAAACGAGCTTGGGGATTAATTGTCCTGAAACTTAAACAGGGCCGCCCTGATGATGGACTCAAGCTCCAGAATCAAGACATGCCACTGTAGATGTTTTTTTAAAGGCAGCTAGCTACTTGGATTGCGCAAATCAACAAGAACTCCCTCATATAGCATCAGAACTAAGGAGACAACTTCCAGTAGACCTGGCCAATGGAAATCTCAATTCTCTTAGCCTGTAAGCTCAGCTCTCAATCAGGTATTCTATTCGTAACTCAGCGTATTTTTTCTGAAGTTTTAGGCCTAACTCCCAAACATCTTTTGTCAAG
novel.12209	CCTTTTCTTAGGGTTGCCCGCCTCCACCGCCAATGTCTTCCTCCTCCGCCGCCATCTACCGCCTCCGCCGAGATTCGAGCTCCCCCACTTGTGGGCCGGGGCCGCCGCCGCGGAACCCCGGGGCAAGGCAGGGTGTGGCCACGTTGCGAGCAGCGAGGAGCGGCGCAAGGTCGTGCCCTGCATCGAGGAGGAGCTCAGGTATTTTCAACCTCATGTGCGTGCTAGCCTCAGACGCCGATGCCCAGCTAGGGTTCTCACCCGCCGTCGCTTCCCTGTTGCTACCTCGCCACCCGATGCCCTCCACGGACACCACCACCATGATGGCGGAAGGAAGAGCAAGAGGGGGTCGTCGAGGCTGGGTGCCGCTGTGAGGATGTTGGCGCCTGTGCGCGGTGATGG…
novel.4235	CTTGGACAGCAGCACCAGTCAGACTCTGACGTTGCAGCTCTTAAGCAAATGATTGAGGAGCTGGAGGTGAAACTAAAGGAGCAGGAACAGCAAAGATCAGCTGCAGAATCAAAGGCAATGGAAATGGGGCAAGAACTCTTGGAAGCACAGAAAACAGAGTCAATGCTTCAGAGCAAGCTGCTCGACCTCGAGAAGAAGCTGCAGGAGATGACAAAACTCCAAGACGCAAGCACGATGCCTGACCCAAAACCTCAAGACACTAGTAGCACGACGATGCCTGATCCAAAACCTCAAGGCACTAGTAGCACGACGATGCCCGAACCCTCAAACAATAATCCAATCACAAGGGTTCTTCCTGCCACCCCTGTGGAGACAAACGTGGTGCCGGCTTGCGCGAGG…
novel.4234	GCAAATTTGGACCTTGAAGAAAAGGATTGTGGTTGGAGAGAATATGTAAGGCTAATGTTTGAGCAGTGGGAGAGTGAAAAGAGGCGAGAGTGATACCCCAAGTACTTGATTTGAGTCAAACATGGTTTGTTGTACAGGATTCCACCGTATTTATCCACACAAATAGTTCTTGATATTTACTCATGATTGTTTTTCTCCATAGTTCAGTGTTTACATCTTTATTCTCCTAATATAGTCATATTTTCCACATATGTGTAGCTTTTATTTTGAGTTCCTGGGTGCCACTCTGAAGGCGAATTCTTCCTGGTTGTATCATGCACCTGTGTCTTGCCGTTGTATATTCTCAAAGCTTCGAACACTACTTTGACCTGTGACAAATATGTGTACTACTTAATTTCG…
novel.4237	GGCGGTTGGCATCTCGCCTAGTCTAGGGTTATCCCGAGCCGCCGTCAAGCCGGCACGGACGGAACGCCGCCGCCCTCGAAGAAGGACAAGGGGCTCGTTAACCTCCCCAACTCTATCCAAGGCAGCTGATTTTCTGGATCCGTTGTTAATAGCAGCACAATAGTTGTTCTGCAAGTGGAAGAGCGTCCGTTTACAGGGATTTGGAAAGACGGACGGGGGCGGTTGATTTTGTAGGCCGTGAGATGATCCTTTTTACTGCAAATTTGACAATTTTGATCTCGGAATAAAATCAAATCACAGAATCAACTATCCGTAAAATTATTTCACGTCGATGACCTTTTTGTGTAGCGCCCGTCACGCGGGCGCC
novel.4236	AGAAAAGGACAGCTAAACTGATCTCAAAGTACGAAAAACAGATCGAGGAGCTAACCAGCCAGTGCTCCATCAAGTCCGACGAGTGCTCCATGGCGTGGTCTTTAGTAGAATCTACCAATCAAGAACTTGACAGGCTTAAGATGGAGCTTCACCAAAAGCTTGTGCAAACTGATAATTTTGAACAAGTCCTTGACACACAAACGGACCAACTAAGAAAAGTTTCTCAGAACTACGAAAATGACAAGAAACTATGGGCTGCTGCCATATCTAACTTGGAGAGCAAAATCAAGGCCATGAAACAAGAGCAAGCACTGTTATCTCTTGAAGCACACGACTGTGCGCACGCGATTCCTGATTTGAGTAAGATGATTGAAGCTGTTTGAGCCTTAGTTGCACAGT…
novel.4231	CTCGTCTCTCCCTTTCTCTGCTCTGCGCCGCCTCACCTCTCTCTAGCCACGCCGCGAATCTGGATCGACGGCGACGAGCGACGCCGCGCTTCCTCGCCAACTCGGCACCGACGACGACGGGCGGCGTGACCGTTCCTCACCACATCAGACGTAGACGGACACGCCTCCCCTGGTTTTTCGCGGAACGTGGCGAGCCGGAGCAGACACCTACCGTCGCAACAATGGACAAGCAAAAGGGGAAGGCGAGTGGGAAGGAGAAGGAGAAAGAGAGGACGTTGGACTCCATTATGAAGAGAAAGTTGCCGGTCTCGGGGATGCAGAAGGGGAATGGGAAGGGCAATGCAGCAGCTACTACACGGCTACCGATGAAGCTGACAAATGATTCCAGCAATGTCCCAA…
novel.4230	GAGACGCGCGAGAAACAGAGCCCACGACTCCCTCGTCTCTCCGGAATCGCCACCACCATTGCCTCGTCTCCCTCCTCCGACCCGCCTCATCTACCTTGCACCGACCCTCCCCACCTCCCACCTCATAGCTCTGGAGACTGCCGGATCCGCCACATCCCCACCCAACCGTCCCTCTCGCGTCCCATCCTAGTCTCTTCACGTGGCTCCTCGCCGCGCTACCTGCGGCGGCTGCATCAGGTGATGTCCGGCGAATCCCGCCACCGCGAAGCACAGCTAGAGGTCCCTTTGCTCCGTGGAGCCCTCCCATCCAGCTAGATCCAGCGCTCGCGGGCACCAAAGCCCACCCGCGACCCATCCCCCATGGCTAGGGTTTCGGGCGTCGGATCCGGTGTCGGTGGC…
novel.4233	GGTAATCATATATACTCTTGTAGGTTGTGGGCTACAAATGCAGGCAACAAGGGGCCAATGTTTGGTGTTGGTGCCATTAAGACTGTTGATGACGCCGTGGTTACCCCCAAAGGTCGCAAGTCACCGAGCAGAGAAGTATCCTCCCAAGAGCTGAGATTTTGAATCACATTGTAAAATGGCAAGACTAGCCGCCAGATGATGCAACTTGTTCTTTTTTGCTTGTTTTCC
novel.4232	GCACATCAATTTCTTATTCTGCTAACACCACCACTCGCCCCCACAACCACGATTCCTTTCGACCAACCCACACCTGCCTCCTCCTCCGGTGCACCCCACCTCCATTTGCCACGATTCCCCTCCCCAGATCCACCTTCTGCCCCGCCGGCGTCGCCCTCCCCCGATCCACCTTCTTTCCCGGCCGGCGCCGCCCTCCCCCGATCCACCTTCTTCCCCCGCCGGCGCCGCCCTCCCACAATCCACCTACTTCCACCGCCGGTGCCGCTCCACCCGTATCCGGCTTCTTCCCCCGCTGGCGCCGCAGTTGGCCGCACCCCTCGGAGTGACCTGCTCGTGCCGCCCCGCCGCCCCTAACTTCCCCTGCTCGATCTCGCATCTTCTTAAGAGTACAGTTCGGCT…
novel.8745	TTCAGGTCCCTCCCCTTCAAGTCTCTCTGTCGCTCGCGTCCCCGTTCCCCAATCTCTCGTCGACGGGGGCGGCGGCCAGGCAGATCCGGTGCTTCCCTGGTGGACGACGGCTACTCTCACGGCACCTGCTCCCTGCCTCGTCCCCTCCTACCCCGGCATCCATGTCGCTTGGCGCCGTCCCCAGGGCACCCAACATCACGCTGCGCATCGTCGTCAGCGACCGGGCCGCCACTGCCGCCACGGTCTCCTCCTCCCTGGTGGCCGCGGGCGGCCCGCCCGCTCAGCTGCATATTCTATATCTGAAGGCAACCTGGTACTGGTCTAGTGCGCCGTGATGCTGCCACTGTCTCCTCCTCCCCGGTGCTCCTAGATCCAATAATATCTCACCGGAGGCAAGCC…
novel.8744	CTCGGTCCTCGATCTGGATCAAGAGGAGCGCCGAGCCTCGAGCCCCTTGCGCCGTGCGCCTCCCTCGCCGGAGCTCCTCTCCAGCACGCCGGCGACCCCGGCCAGGCCAGCCCTACGCCCTGCCTCTCTCCTTCCCTCCTTAGTTCTCCCTCACCTCACCTCACCTCTCTTGCTTCTCCAGGGAACCAGCGCTGCCGCCCAAGGAGGAAGCTCGCCACCTACCCACAAGTTCGCCGCGCCATCGGTCGCTTCCGCCGCCGTCAGGCCAGGATCTCCCCGTCGCTCCACTTCTCCCACTCCCCTTGTTTCTTCTTGTTTTCCCCTGCTGCTCCCTGTGGCCTGATCTCTTGCCGCCGACAGGAACTGCCAGCGCCGCCATGGCCTCGTCTCCGGCCAGAA…
novel.8747	GATTTTATCCATTATACATAAATTCTAATGTAATGGGCAGCTATTTTCTATTAGTATACTTGAAATGATATTGAGGTATGCTCCCCTGGTTTAATCCATGTAGACTGACACTTGAGCTTTGATCATGGATGCATGAATATGACATCAGTCCAAATATTCCAGACATAAAATGTTCTTGTGAGAGAGAATGGCGTGGCACCGATGATTGATGGAGTAGGATTTAACCAAGCTTGGTGTTACCAAGCTACACCCGTTATCACCTGAAGTTATCTCACGCCAAGCGAGGATCAACATTGGAGTTAAAGGTCATAGTGGAAACGCCGCTTGGATTGCTTCTGGACTTCCACAGTGACACTAGGATGTTCCAAGGCCAACTTGAGCTCCTCCTTGTGATCCGTG…
novel.8746	TTCCTCCCTCTTCCTGTTCACGGAGGGGGAGCCGCCGCCGCCCCTTCCCCTTCCAAAGCTTGCGCTCTTCCTCTCTTCCCCGCCCCCACGCGCCGCTGGCCGCCAGCCCGCCGACTTCTTCGCCTCCGGGAAGCACCGCCTTGTTTTCTGTTCGGCGGCGGCCGTTGTCGAGCTCGAGCCCGGGTGCGGTGGCGCGTTTTTGAGCATGGCTGCGGCCCGAAGCGGCGGGGGTAGAGGCGCAGGGCGAGGAGCACCCGCCGGAGGCGCTCGATGTGGCTCCCCCGTCACCCCTTCTACGCTGACTGCAGATGCTTCCCCGTGGCCCCTCCTTCTCCTCCATTGCCAGGGTTAGGATTTGCTATTGGATTGGTGACTGCCGTGAGCTGATAACATATCAGG…
novel.4239	GCAGGGAGTGTGTGGCAGCATCCAAAAACAAGGGAAAAATGCTTGATCTCAATGAGTTGCCTCCAGATCTCAATGAGCTTCCTCATGATATGGATCAGCAGCAACCCAGCATACAACAAGGAAACTGCACAGAAAATGGTCGATCTGTTTACTACACGTAGGCAAGTCGTGATGGTAACCCTACGGGCCATGACAATGTGGCAGGCCAGTCATCAGCCCGTGGTGCCCCTGTAGTGGTGTCTTTGCAGTCAGAGAGCCATACTCTTGATGACACAGGAACCGAGGCAAATGTTCCTGGTCCAACCAGGACTGAGCTAGAAGCTGGGGCTTTTGACAGAGCTGTGCAAGTAGAAGAAGGAGAGGATGAGGCTGGTTCTCAACCTATGGAACCCTATGTTG…
novel.4238	GTTTCTCGTACTCTCGGTACGTGTCGCCCCGAACGAGTGGAGACTGCATCGGCACCTTATCCTTTCCCTGCAGGCTCGTCTGCTTCTTCCCAATCCTTCATTTCTAATCACTTAATCAGAGGAGAGTGAGGCGATCTGGCTGGGCTGCTCTTCTTCGGGGACGTCGCCGTTTACTTGCCCGCGCCAACGGCCAGCTACTCGCCGGGATTCGCCGTGTGCCCATGTACAGCCGCCTTCCAGAAGCCATCCGAGGGGCGGCCCGCAACGCTCGCGCGGAGGTCCCGACTTAGGAGGTGGACGAGGCTGTGTGGCTCGCGGCTGAGCTGCTCTTAGCCTGGGTCGCCATCGTCTCCGTGCGCCACGCTGACAGGAAGCTGGTCGCCGAGTTCCCGGGCATTC…
novel.8743	GCCGATCGCGTTGAGGATCCGCCACCCTCGCACGACAGAGCCGCCGCTCTTGAGAACGCCACACCAGATCCCTTCGCTGTCGCCCTCGCACATCAAACCCACCGCCTCCCTTGCGAGGACGCCCGATCATGGGTCTCCATCGGCGCCAGGACGGCCGCGGCCTCCCGACCGCCGACGCTCCAGATCCGCCTGTCGTTGACCCCCTCTACATTAGTGATCGGTCAAGGCAGGGGGCGTGGCGATATCCATCTTTCCGCATGTACGGCGGCCGGTGCCCGCGTCCGTGTATCCTGCGCCAAGGGTGTCGTATTCATCTCAAGGAGGTCCTCTCAGTCCTTCCCGGCGACGATGCCGAGCCGGGATTCCTCCTCCCGCAGATCCATTGATCCATGGTCAGAT…
novel.8742	AGAACTGGCCCTCACTCCCTTCCCGTCTGCCCCCTCCTACGCTGTAAGTACTGCCAACCCCGTTGCCATGGCACCGCAGCCGCCTCTCTTCCCTCCCACTGCCTTCGACCGCGGCGGCGGCGGCCTCCCTTCATGGGACCCCAGCCGCATCTCCAACCCTTCCTTCGACCAGGGCTTCCTAAGGCGGCCTTCGACGGCGAGCTCCACCTCGTCAAGAAGGCGGCGAGGGTGGTGGGAAGGGGGGCGGAAGGCAGTCGCCTCGCTGAGAAGATGGGCGCGGTCAGGGACGGCTACGGCATGGGCTTGTTGCAGACCGCGGCCCTAGGCGGGAGCCTGCCCGTGTGCCGCTACGGCGCTACCTTGTCGAGGACATCCGGCTGGATGTCGATGACGTAGGCC…
novel.3959	CTGGGCTGGTATCTCTACTGTTCGCCGCAGTGAACGGTTGGAGGCCTTTTTTGATGGATATATTACACCAGAGACCACAATAAAGATATTCATTGAACAATTTGATACTGCTATGAAGCTTAGGTCCGATCGAGAAGCCTATGATGATTTCCGTTCTTTTCAGCAAAGGCCACAAGCCCTCTCTGGTCTGTTGTTTGAGGAGCAATTTGCAAATGCTTATACGATAAATATTTTCCAGAAGTTCCAGGATCAGTTAAAGCAGCTGATGAATGTGACTTGCACTGAAGTCAGTAGGAATGGATCGATAGTGACCTACACTGTGACTGTCATTGGGAAGGAGAGGAAGTTTGACTATAGAGTGATGTATAATGGTGCTGAGAAAGAGGTGTGGTGTATCTG…
novel.3958	AGTAACCCTACCGCCGTCCCCTTTCGTCTCTCCTGCCGGCGCGACGCAGGGGCGAAGAACTCGGAGTCGGAGAGGCAGTACCCCCGGCGACCTCCCCGGCCCTCCTCAGTAGAACCAGAACCCAAACCGTGCCACCAGTAACAAAGCTGAAGGGGCCAACGACCACCGCTGATGGCGTTGTGGTGTGAGAACATGGCGTTGCCGCCCCGTGTCCTTGTTGCTCCCCGCCCTTCTGGCGCCAATGGTCAAGGGAATATTCTATTACTTCGCCATCCGAAACTAGAAGAAGAAACACAGTATCTGTTCACTGATGGCCAACTTCATGAGTTCAATTGGTTTAAGGAGCGTTATGGTTCTTGGTTCTTGGGAGATTATGTCTGTGAAGATGGTAGCGTTTAC…
novel.3229	CGGCAACAACTGGTGCAGCCAAGAGCCCACACGTTGGACGCCGGCCCCTGCTCCTAACCGCGCGCGACCTCCGGCGCCATGCACGCCGGCGCACCGCCCATCGGGAGCAGGGAGTCCACGGCCCTCGCGCAGCCGAAGTCCGTAGGCCCGGATGACGAACTCCGGGAGCCGCCAGGCGCGACCTCGAGGAAGCGGGCGGCCCGGACAGTGTGGTTGGGCCCGCC
novel.3228	CGCCGCTGAGCCGGACGAGGTCTCCGTCCGGGTCTGCTGCCAAGCTTGTGGCCGGCCACTTGGCTCGCCGCCCGTCTCACCTTACAGCAAGCACCACTAGGAGTCTGGGACTCCCCATCCAGCTCGCTCTTTGCTACATCTTGCCGCTCCCAATCCAGGTCGCCACATGCCTCTGGACCAGCATACACATTGAGGCAAGCTAACATCGACAAGCAGAAATCGGACACCTCAAGTTCAC
novel.3227	TCGTGTTTGCTTGGAGAAGTATGCTAGAAAAGTATGATCTTAGACATAATGAGTGGCTGTCTAAACTGTTTGAAGAAAGGGAAAGATGGGCATTGGCATATGATAGGCATATATTTTGTGCTGACATAATAAGTTCCCTTCAAGCTGAGAGTTTTAGTAGCATTTTGAAGAAATTCTTGAGCCCTCAACTGGATCTGCTATCCTTCTTCAAACACTATGAAAGAGCAGTAGATGAGCATCGCTACGCTGAGCTCCAAGCTGACTTCCAAGCTAGTCAAAGTTATCCAAGAATACCCCCAGCCAAGATGTTAAAGCAAACTTCCCATACGTACACACCAGTGGTGTTTGAGATCTTTCGTAAAGAGTTTGAACTGTTTATGGACTCTGTGTTATTCACTT…
novel.3226	GCGAGAGAAGGGTGTGAATCGGCGTGAAGGGTTTCCAGGGTTCGATCTCTTTCCCCTCGCCCTTCCTCGCCCCGACAGCCCCGCTAGGATTCTCCCCGCACCCGATCGCCTCTCCCCATCTCGACTAGAACATAGCCGCGCCGCTGACCTGGGACAGGGAGGGGCAGTACCACCGGGGAGGGGGAGCACCACCGGCCACCGTAGCGACCTGCCCGCAGGGATCTGGCGTCGGCGTAAGTTGTCATCTCGCCCTCGCGGTTCTTGCATCGCGCAGCCAGGGGCCACCCCCTGGCGGTCCTGCCCTGCTCCCTCCACCCCAAGCAATCGGCGACGACTGCCCGCGCGGCCGTGCCGTTTTGTTGCCGGCCGACTATCCTGCGTCTCCTCTCCCCAATGCTC…
novel.3225	GTTGAGCTCGCTGGCCACCGACGCGGCCACCAACAAGAGCCACGCCATCACGCTCCGCGACGACGGGGACACGGTGTGGTTGTGGCCGTCGTGCGGGAGCCGCGCTTGGGTCAGGGTGACAAAGACGGTGTCCGAAGAGGCCCCCCTCGCCGTGTACGTCGTCGACGCCGTGCTGCTGCCGAGCCACCTGCGACAGAAGCTGGATGGCGGCGACGAGCCGGCTGCTGCGTGCAAGCCGTCCGGCGGCTATCTCGGCTGGCTGCACTCCTGCATCCCGGCCTGGACAATGGTACCCATCGCCGTGCATGTGACAGGCGCCTCCGCAGTCTTCTGCCTCGTTATGCATCTTTGTTCAAGACTGAACGGCATGGACCCGAAATATCTGAACCTTTCTTGCTG…
novel.3224	NNNNNCGCAGTTCTTCGTGCTGTCGCAGCGCGGCGACCACATCGTCTTCCGCGACTATCGCGGCGAGGTGCCCAAGGGCAGCGCGGAGATCTTCTTCCGGAAGGTCAAGTTCTGGAACGAGGACGAGGCCGAGGAGGCGCCTCCAGTGTTCAATATCGATGGGGTTAATTATGTCCATGTCAAAGTTGCGGGATTATTTTTTGTAGTAACCACAATGGTCAATATCTCCCCGTCGCTTCTCTTGGAACTTCTGCAAAGGATCGCACGTGTTACCAAAGACTATCTCGGTGTTCTAAATGAAGATTCCCTGAGGAAGAATTTCATTTTAGTGTACGAGTTGCTCGATGAAGTTATTGACTTCGGATACCCACAAACAACTTCTACCGAGGCTCTGAAGTC…
novel.3223	GAATCCTTCTCGGTTGTAGAGAGGTTGAGAAAATTCCCCCTTCAGCTGAAGGAATGCTGGGAGAACAGTATTATGATTTTTTCTATGAAGTTGAAAAAGTTGTGACTGTGGGTGCTGAGAAAAGTCAGTCCTATACTGCTGTGGATAGCAGTGCATCTCCTTCCTTCCCCAAGAAAGCGAGGATGGACTCATATCCTGCTTCTTCCATGGGGCAGGGGGAGACGAATACATCCGTGACTGGTAATTTTTCCTCTCAGAACTATGGTAAGGGTATGCAGAGGCTTCCGGCAGTGGCTGAGAGTGAAGAAGAAGATGAGAGTGAGGAAGGTAACAACACAGAGCTTCTGATTGAGACTATGGCCAGAGAACATGCGGCTGAAAAAATGTCTTATTGTGGAT…
novel.3222	CACCACGCCGCTCCGCCGCGACCCGCAGCTCCACCGCTCCCCCCATCCCCGCCCGTCGATTTGTTCCCTAAAATACTCACCTTTCCCCATCCCTGCCCGTGACGAGGCCGAATGTGTACCACTCCAGCATCCCCGGCGCGGCGTCCAGCCAGAGGAAGAGGCAGTCGTGGGCAGCGGCGTTGGCTTCCAGCCCTCCACCAGCGCCTCGATGTAGGTGTTGGAGCCGCTGGCAAAATTTCAAATTGGGAAGAGCAAAATCTCACATTTCTTTTTCCGGCGGAGATAAAGGCGGCTCTCTCCTCTTCATAGGTGTCAAAATTCAGAGTTGGGAGCAGTTGTTGTTGACTAAAGGTTATGCCCCCAATGCCAAGATTGACAGGAGTAGCAAGAGTAGAAGAA…
novel.3221	ACGAAAACCCTAGCTCACTTATCCCCATCGTCGCTGCCGCTCCTGCTCCCTTTTCCCCCGCCGCTGTCTGTCTACTCCTCCTCCCTCGTCCTCGTCTCATCGCCTCCGCCACCTCCTCCCTGTCCCCGGCGTCCTCCCACGGCACATGATCCCCTGTCCCCTCCCCTCCCGATCCCACCCACCGAACCGATCCCGATCCAGTCTAGATCGAGAGAGAGCGAGCCCCTTCCCGCGATTCCCACCGCCGCCACCCCCACCCACCACCACTGACCTTGTCTCCGCCACGGACCCTCTCCCCTAGCCTTCACCCCCTCAGATCCACCAGTACAGGAACAGCCATGGCGTCGCGGTCGTCTTTCTTGCCGGCGCGCGCGTGCATGCTTCACGCCGGCCACGGGC…
novel.3220	CAGCAAGCAAGAGCAGCAGCAGTGCAAGAACAGCGGCGACGGCAAGAGCAGCAAGAAGCTAAAGCAGAAGCGGCAACTAGCATCAGTGGAGAGGCAAACAGCGGGCAAGCAACACGAGCAACAGCGCACGGGCGCGCGTGTACGGGATAGACGCGGGGCGTGGGTGAGGCGCACAAGCGCGCAGCCAGGGGCGCCGCGGGACGCAGGGCAGGTGCGCGTAGGAGCAGGTCCACGGCCATGGCCAAGATGAGCTCGGGGACGACGGCTACGGCGCGGATCGAGCAGGGGAAAAGGGGGGCCGGGAGAGGAACTCACGGTGGAGCTCATGGACATGGTTGGAAGGTGCAGGGGTGGCTGGACGCGCCGCGCTCGTCGACGAGATGCGGCAGCCGTGCGGAG…
novel.17041	GGGAAAGCTGCATCCGGCGCCTCCAGAAGCTGTACCCGGCGGCGCGGAATGCTGGAACCGGCGGCACGGCGTGCTACAACCGGCAAGGCAGCGTGCTACGACGGCAACGTTTTTTTGCTGGATCCCTTTACATGATAATGCAGGCCGATGACGGCGACGCTGGAGGCGGTGACCATGGGATGTTGCAACCACGGTCATCCCGTGCTGGCACCGGCCATTGGAGAGCTGCAGTCGAAGTTGGGAACCCACCGGCGCTGGTGCTGCAATCTTGCGGCCGAAGATGGTGAGTGCTGGGAACAGGCGCGCGCGGCGGCACGAGCGCCGGCGAAGTCGAGTGGCGTGGGTGGCCGGAATACATGGGATGCAGAGGAGGAGTCCAGCTAGTCGGCGAGACAGATC…
novel.15869	CAATCCCCCACCCACCTCCGCCGCAAAATTCTTCTTTTGGCGACAAATGCCAACACCTCCGGTGACCTTTTGCGATGCATTTGACCGCCTGATCTTGCCGGAGATGGCTTCCACGAGTTCCGGGCATGGCAGCCGCGGTGGGCTCGACGGCTGCAAGCGGCGCAACGACGACGAGGCCGACAGCTCCTCCCTCCGTCCTCCCGTGTCGGAAAGGCGCAGGGAGCAGGCGCGCACCCACGACGCGAAGTCCCGCAGTGCCGGAGTGCGGGTCCGTCGCCTCGGGTGGCTCTTTGATCCGTCCATCCAGCGCCTCAGGGCGGTCGAGCGCGCCTGGTGGGAGGTGAAGGAGGCTGCCGCCACCGAAGATGCAGTTGCGGCCGCGCGCCTGCCGGCGCTCCG…
novel.15594	CTGGGGCTGCCCTGACGATGATACAGTCGGAGATCTTTTTGATCTTCTTTGAGTGAACTAGGAATAAATGTTCTCTATAATAAGTCTTTAAATTAGCACTCATCTTGAAGCCCAAATACTAGAAACGAGAAAAATAGGAAGTTTGTGCTTGATCTTATGAGGGACAAAACTATGCTGCTTTGCCTTATGGCGTTGGTGCTGCTAGGAAATCCCATTCACGCTGAGCATTGCGAAGAGCACAATCACCATTGCAAGGGCATGCTGTGCATGGGTTTCACATGCCCTTCCTGTTGCAAGCATGTGTGGAACCATGTCAAGAAAGCCTACTGCGGCGGCACTTTTTTTAACCATCATTGTGTTTGCGTCGTTTGTGAATAGAGTTGCGCTCTAGCATCATGC…
novel.19412	AAGAAACCTCACGACCGAGGCTACCCTCATCTATTCGCTACAACGACGGCAGCCATGCCGCCGCCGCCACCGCGATCCCTGAAACGCCGCCGATCTATTCGCTACATCGACGGAAACCAGGCGCTAGCCACGGATCCCTTTGCCGGCGCCGAGCAGTCATCGAGGAGTCGGCGCCGATGTCCTAAAGGAGGCGCCGCCACCATCGTTGCAGGCCTCCAGGTCGCCATCGGGACACCGCCGCCGAGATCCGCCTTCGCCTTCGTCCGGCAGAGGCGGCGGAAGGCAGCCGGGAGGGGAAGCGCACAACGACCCGGAAGACATCCGCCCTCACGCGCTCATGTCTTGCTCGATCTACCCGAGGGCTGCCGATGGGCGCCTCGGCGGCGGCCACGGCGAGAT…
novel.19879	GCGCTTCTCAGCTCGGCTCTGCCTCTCTCGATCTCCTCTCCAAACCCTAACTCTAACCACCAACCTCCACTCCCTGCCGCGCCGCCGCCTCCGCTCCCTACCGCGCCGCCGCCTCCGCTCGCCCTCGCGCCGTCGCATCGCCTCCTCCTCCTCGCCATCTCGGTGCTCACCGAGAGGAGCACGGCTCGCCGCCGCAGCTACTCCGCGTCGCTGCTCTCCCGTTGAGCTCGCGCGTCCCCATCGCCTGGAGAAGCGGAGGCTGCAGCTCCTGCATCTGCTCGGCCCTCTTTCCCTTGTCAGTGAGCGGCTCATGGCAGCTTCGGATCCACTGTGCAGCACATGTTGTCTGTTCTGCAAGATCGACGCTGGCCTTCTACGTCATGCGGTGGCCATGGCCAG…
novel.8685	GTTTGTCCCTTCACCCGTCGCCGCACTCTCGACCTAATCCCGTCCCGGGATCCTCCCAGATCTGATCTAGCCAACCATGCGCAGCAAACCCCCCTTCCTCATTTTCAGATCCACCATCCATCCCTTCGATCCATCTTCAGTCAACGAGCGCCAACGCTCAAATCCCGCAGGGGCCGATGCCCTCTGCGCCTCGATCCATCCTCACCTGCAAGATCAGCTCCATCCACTCCATTCCCGCCACAGATGAGCATCACACATCCCTTTTCCTTCTCTTGTCGTCCTCGTCTCTCAACTCTCTCTCATCTCTCTCTCTTATCTTCACCAGGAGATAAACACCAATCGAAGATGCAGCACCGCCCTGAGCTCCGTCCGTGACACCAAGTCCCTTTGCCACGCCTA…
novel.15623	TGCATCTGTAACTTACCCATTGGATGTTGTTCGAAATCACCTGACAACACAGAAAACCACTAGGTATTACAAGGGCATCTTTCACACGTTGTCTACAATTTGTAGAGAAGAGAGTGGTAGAGGATTGTATAAAGGCCTTTGGTCCACCTTATTGGGAGTTGGACCTGATATATCAATCAACGTTTATGTATATGAATCCCTGAGGTCTCATTGGCAAATGGAAAGTTGAATGTCAAACTGTG
novel.17533	CTCCCCCCTGCGAAACCCTAGCCGCATCTCCTTCCTCTCCCTCGTGCCACGATCTCCTCTGCTTGCACCGCCCGAGTGACACCGCCGCCATGCCGCCTCCACAGACGCCCCCACCGGCCTCCCCAAGCCCTGAGACAGCGACCAGGAGGACAACCACCATCGAATTCGTCCATCCCGAGCATCAAATCGAGCGGAGCTGCACCGAATCGCCGCCATCGAGTTCGTCTTCGACATCCTGCACCGCCGGCCGCCATCGTCGATTCGCTCGACCCCGACCGTCCCCGGCCTCCCCAACCACGTCCGTGGCTCCTTGATGGTGGATCCCTGGAGCCAGATGCCACCGCCGATGGATGCTGCTACATGGAGACCATCGATGACTAGGAGTAGTTATAGGAGGTC…
novel.11023	CTCTCTCTCTGCACGCGCGGACGCCATGGACAAAGCTCCGGCGGCGGCAGCAGCCAACAACCTTGCCAATCCTCCGGCGGTTGCGGTGGTGGTGAATGTGGTCGTCAATCCACCAGCGAATGTGGTCGTCAATCCACCAGCAGAGGCGGCGCCGCCAGCGTGTGGAGCTGCGGACGTTCTGCTGCTGATATGTTTGCTCGGCATTTTGGCGGTGAGCGTGTATTGGATCGTGCTGGCGTGCCTCGCAAAGTAGAGAAACTATGTCACGCCTGGGGAAGAATGCAGGAGTGCGCCACCCGATGAGGATGAGCGTAAATAAGGTGGCGCAAGTGTGGGTTAAGTTAAAGCTATCGTGCGTCGCGTACTAGCGTGTGTGTGTGGAGCTTAATTATAAGCTTT…
novel.17450	CCAAATGCCACAGTGGCTCCTCCACAGCCGCCCGCAACCCTTTCCCCTTTTCCCCAGCTCCTCCTCCATCCTCTTGTGCCCCCCTCCCACATCTCATCCACCCCCTCATCTCTGACCGGGTCCGTGACATGCGGGACGGAGGCGAGCTTCTCCAGCGTCGGCGACCTGCAGGCGAAGGGCGAGGGCGTCGGCGCTTGATTTGAGGCAGCATCATGGATCGGTCCCTGCTAAGCCACGAGATTGCTGGACTGCCACCATCCCTCCTGCACTGTGCGTTGCCTCCTGCGAGTGTCACCTTGCCCCACTAGCTTCCAGCGCCATGGATCCTCCAGAGATGGAGGGCAACAAGTGAGAGGGAGTAGGAGAACAGGTGAATCGAGGGAGTGAAAGAAGGAGCTC…
novel.17040	CGAAACACCATGGACGCGCCGCCGTCGCTCACACGGCCATCGCCTCCCCCGCGCTGCACCACCGTGTCCCGGGGGACCAACGTCATCTCCTACGCCGTCTACAACACCGACTCGACGCCGAGGAGCCTCACAACGACGGGATCGAGATCGTCTTCAACCTTGGTGCCGCCACTGTCCGTTGTTCGATCCGCGACCGATGATGCATCCCCGGCCTCCACGAGACCTCCTCGAGCTCCGCAGTGAGCTTCCGGTCCTATATGACCTCCTTCCTCTCTTCCTCGCATCCCCTAGCTTCGATTCCGGTTAGCACCGGCTGTCACCGCCGCGGCAAGTCATCGTAGCCGTCGTTTTGGTTCGCCTCAACTCACACCCGTGGCGTGGTTGGATGCAGCGCATCAC…
novel.15868	GCAGGCCTCTCCACGCGTTGCTAACCTGGCCATCCGCGCTGCTCCATCCACAGCCCGCTGCAAGACCTAACCTGACGCGTGCAGGCAAGCTGGCCGGCCGGCCGCTGGTCGTGCTGCACGCTGTCGCTCTGGGAGCTACGGGTGCGGGTGCGTGTTGAGGCAGCGCCCAACTGAAGGTGGGGTCCGGCTGCCGTGGTGCCTGGCCTGGAGCTCACGAATCGCCTCAATGGGTGCAATCGGAGTTACGGATCTCCGGGAATTTAAGAACCGTGAAGGGCCAGATCCGGGGGAGGCGAAACAGAAGAGAACAGAGAGGGAGATCCAATCTCGGAGGGGCTCTCGCCCCTCCGCCGCCATGGAGGCCATGGACCAGAGGGGAAACCCTCCTCCCATCTAGGG…
novel.15622	CCTCCCCCATCTCAACCAAGCTGGCCTCCACTGGCCTCTCCCGCCTATATATACATTCGCTTCATCTTCATGGGCATCTTCATCTCATCCATCACACAACACACAACCTAGCTAGCTACTGGAAGGTACTTGTACTTGCTGCTGATCAATCTTGCACACCCAGTTGAAGGTCGACGAGGGTGCCAAGCATGGCGTCCAAGGGTCTCATTGTGGTTTCTGTCCTGCTTGCTGCGGCTTTCCTCGTGGCCACAGCTGAACAAACTCAGGCCAAGAAGGAGGAGACCCAGGCCCGTGTTCAGGGTGGCTACCCCGGCGGCGGTGGCAGGGGCGGTGGCTACCATGGCGGAGGCGGAGGCGGCGGGTACCCTGGACACGGCGGGGGCGGCAGCGGCGGCGGCT…
novel.11022	GTTTGCTCCGTTCATTCCATCGTTGGTTACAGAAAACCCTCCGCTCCACAGCGCATACTCTGCTCCATCTCTTACCGCTCTCTCCGCAAGCGTGCTCGGACACCATGGACGCTCCTCCGGCAGCCGCAGCAGCCAACAACGTGGCCAATCCACCGGCAGTGGCGGCGGCCAATCCTCCGGCGCCGGGAGCAGCGGCTGCTTCTGCAGCGAATGCCAATGCCTGGAAGAAGAAGAAGAAGGACAACAAGTGTTGCATGATGTTTCTGGTCGTTGGGAAGACCTTCCTGGCTCTGCTGATGGTAGCTCTTGCAGCGAACAACGTGGCCAATTCTCCGGCGCCGGCAGCAGCGGACGTTGCGCTGCTGATACTTTGGCTCCTCTCTTTGGCGATGAGCGTTG…
novel.13940	GTGGGCAGATGCAAAGGACGACAGCGGCGGCGCGTAGGAGAGAGAAGATGAGAGGGAGAGAGAGAAGGAGAGGAGGGAGAAAGAGAGGAAGAGGATAGGAGGCAAGGCGTCGGATGTGAGAGAGCAGGGGAGGGCCAAGAGGCCAGCGGTGTGGGCTGGAGCTGAGAGGCCGGAGACCCGGGCGGCGGACGCCTCACGAGGTGGCGGAGAGGCCGGCGATAGGGAAGGAGCAAAATCGTCATGGATCTGTAGGGAAGGTGAGGTCCTGACGGCTGAAGATGGTGCGCAGCCGGCGACGCGTCCTCCCCGCTCTCGCTCGCTCGCATCGTCTTCGAGATCGCGGGCTCGGCGCACCTCTGGTCGTGCCGCCGCGAGTATGTCCGCCTCTGGTGGGATCCC…
novel.17451	CACGTTTCACGCTAGAATGATATGGCAACCCTATCCTAAAAATCATGGAACATATAAAGAATGAGCCAATGCACCTATCTAGCGGCCGTGGCCACGTCTCCTTTTTTGCGTCTATTAACAGTGGGAGAAAGGGATAAGCCCCGAGCGATCCGTTTGGCTCCACTCCTCTCTCTTTCCCTTTTCCTCTGCCTCGTGCTCTCCTTTCCTCGCCGCCGCCACCCCAACCTAGGCGGCTCCTCTCCTCGTCGAACCAGCAGCCTCCTCTCCATCTTCACGCGCAGCCTCCTTCCCACCGGGCTTCGCCTCTTCGGGCGGCGGGACGCAGTGGCTCTATTGATGGCAGATGGGGCGACAACGGCGACGCTCCTCGTCGCCCATGGCGGTCGGCGGCGCTCTGGC…
novel.2798	GGAAACACATCGCGGGATAGTGGTAAGGGTCGGTGAAGACGTGTCATCGTGTAGCACCATCTTCGTATCGCGGGCTCCATGTTGCAGGCAGCACCGGGGGCGTGTGTCATCTTCATGGGCTCCGGGTCACGGGATCCGTCTTGATGAGGTAGACATCGGTGGTGTCGTCCCGCGAGCTCCATGCCTCCGTCCACCTCGGCACCGGCTTGA
novel.2799	CGCTATCCCGCATCTGTGGCTTCCTCTTTCTCTTCCCATCCTCGTCATTTCCTCTTTGCCATTTCACACATGCATCCCCTGGAACAGAGGTTGGGAGAGATGGCAATGGCGATTTGGATCTCCCTCTTGGCGATCGATGCAGTTGGTTGTTGGTGACTCATCTGCACTCTTTGTCCCACTCCCCTGCTGCCTCCGCGCCCCGCTCGACCTCCCGTCGGTTGTCTGCAGGATATCTCGCCCCCCGCACCAACCACGGCCCCAATTTCCCGCCTCCTGCCGATTTTTGTTCATCTGATTCGGTCCCTGTGCATGTCCCAGTCGGATGGGATGCTTTTTGTTTCAGTTCAGATCCCTTTGATTTGCTTGTACGGCTTGTTTCCTCGCTCAACATCACCTACC…
novel.5518	TGCGTTCCCAGCCACACAGCCATTCTTCCCCCACGTCCTCTCCCTCCCGTGGTCTACCTCCAAATAAACAGCTCGCCGGCGGCGGAAGAGGTGTGTGGCGAGCGAGCGACCCCGGAGGAGCACAAACGAAGATGCAGAGGTGCGTAGAGGATGACTGTCGGCGAGCGGAGGTGTGGTGCTTCCAGCTACAGCGACAGCCTGTGGATGCTGGCAAGAGCTACAACCATGGCGGCCAGGTGCTGGAATCTGCACAAATTTTTGCTTCAATCGGCGTTTTGTTTTTGCTGAAACTAGCGCTGTTCTGTATGTTTTTGCTACCACCGTTTTGTATTTTGCTGGAACCAGCGTCTTTTTTTGCTGCCACCGCGTTTTTGATTTGCTGGAACTAGCCCTCGACTT…
novel.17280	CCGCCGTCGGCGGACGCTGCCGAGTGGAGAAACTACGTGGACGGTGGACGCTGCCGAGTGGAAAAACTACAGCGGACTGCGTCATGATGTTGTCAACGGTGTGGCTGAGGCAGAAGGTGTATCCAAATATGATGCAGGTGAAGCTGCTGCAGATCAGAAAGAGCAAAAAGGTTCAACAACCATGAAATCCTAGTTGAGGACGTGCGAGACTGGGATATAGCCAGTGACCGGGGGCAAGGGCAGCGTGCGCAGGTGCTTTCTTTGTTTTCAATCTAATTGTTGTGTGTTATTATCTTGAATACATTTCTCTTTTAATTTATTTTCAATCTTCCAAGCCTGGACATAGTTATTTTATCTTATTATCATCTTTGGAAGTGGCCGGACCCTTCCGTGAACCCT…
novel.2790	TGTGATGTGAACAAGAACTGATGTACCAATCCGACTCACACCCATGCATGTACAACTTCAGGATATGAATGTGATTATCTGAGGATCCATGTTGCTTAAATTCTTTCATTTATCATGGTTGTACCATTGATTTGGTCCTTCAATTTGAATTTTAAATTATGTAATTAGTCTTTGTCTCCTTTGAGAAGCGCGCCTCCTCCTCGTCCTCTCCACCAAGCAGCGCTGCTTTGACTATGTTGACTGCCCTGGGTAGCACCTCATCTACATCTTCGTGCCAAAGCAGTGTTTCCTAACCTCTAATTCTTCGCCCAAGCAGCACCACCTACGCCCTCTGCTTCACCGCCCGATCAGCCTCGCCTCCTCTCCTTCTCAACCAACGGCAAGCTGCCAAAGAGAAAG…
novel.2791	CGTCGCTGAAATTGCTCCCCCCGTCCCCCGCACGAGAACCTGATTTCTTCCGCCGCCTCGCCCCCTTCCCTCCGCCGCCGCCGTCCCTCCACTCTTCGGTGCCCGTCCTCGATCCGGGGTCTCCAAATTCGGACGATATTGGCAGGATCCGCCACATCTCCCGCGAAACCCATCCGCGAGCTGCTCGTCGGCCATGCGGGGAGCATGGACGAGCTGCTCGTCGACGTCCATCCCACACCCCCGTCGACGACGGTGCCCAGCCTCCTCGATAGCGCGCCTCCTACTTGCCGCACGGGCTTTCTTATATTCTGGCAAGAGTCAAGCTAGCAACCGTGAAGATGCAGAATTCATGCAACCTCCAACCCTCAGCAAAGGGAAGAAGCCTCAGTTGGTAGCTAT…
novel.2792	CCAGAAGCTCCACCATCGCCGTCTCCTTCACCCTCTCCGAAGGGTTCGAGCTGGGAGGCCCCGTACGCTCGCCATCACCGTCGTCTTCGCCCACGGCTGTTGCATCTCGTCGTCGAGCTCGTCGCATCTGGACATCCCCGGGCTCTCTAACCGCGCCCACGAGCTTTGTGACATTGGAACCCTGGAGCCATACGCCACCGTCGACGACGACTCCTACTACACTGGAGGTGCCTACTACTACGTGCAGCCCGCTGGCGACGACCAGGAGTAGTTTAG
novel.2793	CTTCTTCCCTTCCGCTCTCCTCCCTGATCTGGAGAGGCACCCGTACGCAGCCGTCGACGCCGCCTCGTCGTTGACATGCTCCGGCACCACCCCGTCCCGCTCGAAGGCGCCCAGGAGCTGCGCCTCGACGTCCTCTACCTCCAGGACAACACTCACGAGCAGGGATGTACTGTACGGTCGCCATCGAGCTCATCTCCGCGTACATCGTCGCCGTCCGCCGTCGTTTGCCGCTACTCTGGTCCGTTCCCGGCCACCCCAACCACGTCCCCGAGTCCACTACCCCGCGACCGTTGTCGAACTGGTGATTGACNNNNNNNNNGTCGAGGATTCGTTTCTGTCTGCCGAGCAACCAGGC
novel.2794	CGTACATATCCCTTGGTTGCCCAGACTATTTTGAAGATTCTGACACTGTAGCCACGAGATTTCAGATAAACATGTATGGAGCTTGGGAGCAGTATCTTGGACTGGAGCACCCGGAACAGCGCCAAGAAAGGCACATAGTGCTAACCAGAACCGCCATTCATTTTAGAGGCCTGTAAAGATCTACAACTAGACAGTTGTGAGAAGCGGGAGCAACGTCCTGCCATGCAATACCACCAAGCAAGTGGCTGAAAGTGAAATTGCTGGCTTGAATAAATTGTGTACCATATGATGGCAGGACTGGTTGCTCAAGTTAATGACAGAGCCTATAGTCGATTGAAGAGTGTTTTCCTTGAGAGTGGAACCTCAGAGGAATTCTCGCTTCTTCTTCCACAGCTCGAG…
novel.2795	GAAGAATCTTATAGACACTTTTAGATCAAAGATCAATGAAAAATCTATTTATGCACTCAACAACTTTAAGGTCGTGGAATCCACAAAATATAGGCCGGTGAGCAATCAAATTAAAAAAATATTTTGCATACAATAAAAGGTAAAGGAAATAAAAGGATCTTCAGAAGTTTTCCCTGACTATTGCTCCGAGTTTGGTACCATGGATACGCTAGAAGAAAGGGCAGAAAAAGATACACAATGCTCAGGTATCATTTCGACTCCAAATTAGTGACCATACATCTGCTACAAGTTGCACTTTATTTGAC
novel.2796	CTCCACATGACGGGTCGAGACCCTCTTCCCTCGCCGCCGCCTTCTCTCCTCTCCCTCGATTCTCCTTGCACCGCCAACCTCGTTCTGCATCCGCGCCTGCTCCGAGCCCCTTCTCTTCCCCATGCCGCCTGCCTCCTCCTCTGTACCCCTCCTCTTACCATGCCGCCGGCCTCCTCCTCTGCGCGTCTCCTCGTCGGTTGTCGCTCCAATTCATGGACCTCCTTGTCGCGGTTGTAGTGGTCGAACAAGACGAAGAGGAGCTGCAGCATCGGGTCGGTGCAGCGGCCGGCTGCAGGGGCCTCGGTGGAAGAGACCATCGATGGCCGTCGACGGCACGGATGACGACCAGCTGGTCTCAATATCCACGGAGGACGTCGTCCGGGCCTCCCGCCTTGTCAA…
novel.2797	ATTCCCTTCTCTGCCTCCCATCTAAAAAGGTTGTGGCGGCTGCTGTTCTTGCTAGCTACGGTCGGCCGGCAGGCTTCTTCTTTGCCGCAAGCCGGATTCAGTTACGGGGAGGAGGCAAAAGGCAGCGACCACGGCAAGGCGGCGTCCACGACCATGACATCTCAGTCTCACATGGCTCCAACACTCGCTCTGTCGACATCGCCAGGAGATGTCTAGGTTCGGGTAATGGACGTGCTGTGATGTTATTCTGTAACTGAACTTAACTGCTGAACTGGTGATGTTAT
novel.9957	GACGCGTTCTCTCCCCTGTTATCCCACAGGGACCTTATCTCTTCCGCTCGCCTTCTCTCCCCCGTTGCACGGGGACCTTATCTCTTCCGCTCGCCTTCTCTCCCCCGCTGCTTTTTCTTCTTCTTTTCTTCTGCTCTAGTCATGACGCACAACCCCTCTTTCCTCACCACTGCATGCGGAGCTCGCCGCAGTCAAGGGGTCTGACCGCTGCTGCCGCGAGACCTTCCTGCCCCGCCGATGCGAGCATCTCTCCCTTTCACCTGCCCTCGAAGCTACCCCTCTGGCTGCTGCATGTACAGAGGCATCACGCACTCCCCGTGGCTCGCCGGAATCCCCCTCGAGGCATTGCTGCAAGCAGGGGGCGCCGGTGGCCATGGGCTGCAGTGAGGACGATGGGCG…
novel.16747	GACGGCTCGACCCCTCCTCCCTCTCGTCCTAACCCTAGTCCCCAGCGGCGGCGGCGGCGGCGGCTGTGACGCAGGAGGCGGGATGGCGCGTCGGCGCGTGATGGCGTGAGGCACGTGGGCAGGTCATGATGCTGTAGCGATGCGCCGAACTGCCGAAGGAGCCGCAGTTGCTGGATCGAGTGGAGACGGAGACGCGCGAGCCACCGGCCGGAGTCAACGCACTGAGCACGGTCGACGGCAGCAACAGCAAGTGATCAACGTGAGTGTGATGGCAGAACAAAGTTCTCGTATTTCGCATTCAGACACCTCCCCTTACAACGCTTCGAACTTGGAGAAGGACAGTCATGATGGGCAACAGCTCCCCGACCAGCAGCAGAAGGAGACGACCGAGGCTGAGAA…
novel.9956	CGTCCCTCACGCTTTCCACACGGGGCGACAGAATTGAGCAATCCCTAGCCGCCGGAATTTGACGGCAGTAGCCGGCGAGAGTCCACCGCCGACGGGGAGAGCCTCTCCGGTTGGAACGACCACCCACATCGGGGCTGAGGGGAATCGCGCGCGTGGCCAGGACGTGGACCGACGGGAGAGACGCGGCGCCGCGGGCGCGGCGGGGAGAAGAGAGGAAGGGGGCGCGTGTGGGCGGCTGGCCGACGGGGAACCAACGCGTCTCTGCCACATCTACGAACTGCAAAAGCAAGGTGCAAGACAATAGAGAAGATACAATTCAAGATTCAGCAACTTTTATCTAGCATCCAGTTCTACAGGGTACGGGGATGCAAGAACAGGGGACAAGATCCAAGTCATGTT…
novel.15327	CTAGCCCCCAAATCCCCCTCTTCCTCGCTCATAATCGACGACCCGGACGAGGCCGAGCTCGCGGTCGTCGTCATCGTCACCGATCCCGTGGCCACCGAGCCTCCCGCACCTCCTCTTGGTGCTCACCGGCTTCCCCTTCGTCGACTACCTCGACTACGAGCACTGACTCATCGGAGTCGCTCCAAATCCTCGCCATCGAGCTCGACCACGCCGCCGGCTGCACCACTACCTCACCGCCGCGCTGCTCCTCCAGTCCGTCCCCGGCCTCCTCGACTACGTCCCCGAGTGTGCAGGGAGAGAGTGAAGATGAGAGGGAGAAGGAGGGAGAGGAGGGTGAAATTGCGGAAAGAGGATAGGGAGGTGCGACTTCGAATGGGAGAGGGTCTCCGCTGGCGTTGG…
novel.9955	GGGCAGTTTCCAGACGCCTCCGTCCGTCCCAATTCGTCCGTCCGTCCATTCGTCGAAAGGGATTAGCCCCGGCTCCACGCCAGCGCGCACCGGCACCGCCGATCCAGCCGCGCCGCTGCCGCTGCCGCCGGCGCCCTCGACCGGAGGCCTCGGAAGGAGAGCAGCCGCGCCAGGAGGGAGAAGATCCAGGCGCGCCCCGGCGTAATCCTGCCGTGCAAGGCTCTTCCTGCCGAGACGAATCGTGCGTACCTGCGCCGCGCCGGCGAACCATGTCGTCGTCCGCGCTGAGGGCCGCGGGGCAGAGGGCGGGGGCGGCCGCCCGGAAGCAGGCGCTCACCCTGACGGAGGCCGCGGCGGCCAGGGTGCGCCACCTCCTCGACCTCAGGCAGCGGCCCTACC…
novel.13155	GGAGCTTCCTCCTCCTTCTCCTCTGGTTTCAGGATGTGTCGTATATTGTGGCAATGTGATTAGTCATCAATAACAACTACACTCATGCTGATTCAAAAGATATGTGGATGATTATATGGGTGCATGGCAAGTATAGAGCAATGATAATGACGATGTTCCGGTTCATGATGAAGATGATGGATGCTTTCAGTTTTGATTATGTAGTAGGGATGTTGTTCCTGTTGGATGATGTTCCTCGACGAAGTTTTAGTTAAGGTGTAG
novel.13154	CGGAGAGTCAACCTTCCGCCCCAGATTCATCTATCCCTGCTCTACCCATCAAAAGAAAGAAAAAAATCTATCCCTGTTCTGTTGTGTACTGCACGGGCGTATCGTATCCCCAGCATCTTCGATTCGATTCAGGCTCTGCCCAGCGCTGCAGATTCAGGTTAGGAATCAATCCCTCGACCTCACTGGGCATAACCCGTAGCAGTAGGGATTGATTTCATCGAAACGACCGAAAACCGATTTCCCTCCCTCGGCTTCACTGAAGATCCCCGCCCGCCTCGCTCCCCCCCTTGTCGTGTTGCAGGCAGGGAGCCATGGATTCGTGCCGCGCAGTTCAATATATTACATGCAGATTTGATGAAATTTAACAAGTTCAGCAGTTCCTGCACTAGCATATGGGAA…
novel.13157	GTATGGCGTTTCAGGCGCGTTGTTCTAGAGGCACTGGATGTTGATTTATTGCTAGAAATGCATTTTGTGGACCAAATTGCTGAATCTAATCCAAAAAAATTACCAAGTCTGGCATCACAAGAGATGGCTTGCTGAGAAAATAGGACCAGATGCTGCAAATAGTGAACATGACTTCACAAGGAAGATACTTGCTATGGATGCTAAAAACTACCATGCTTGGTCCCATAGGCAGCATTGGGTGGATGGGAGAGTGAACTGCAGTACTGCAACCAGCTTCTTGAGGAAGATGTCTTCAATAACTCAGCTTGGAATCAGAGATACCTTGTGGTAACACGATCACCAATTCTTGGGGGCCTTGCGGCAATGCGCGACTCAGAAGTAGATTACACAGTTGAGGCC…
novel.9954	GCCAATTGTTGCCACTTGCCCATCATCAAGCCCACACTGTTAGGTTGATCTCGTACCGATCGAGCCCAACGGCTCAACGGGCCGCTTGGCCTGCGCCCTGATCGGGGGCGCCCAACCCTCTTATGGGTGGTGGCCCCCTGTCGCAGCGCTATATAAAGAGGTGGGGGAGCCGGCTGCACGCGGTACGAGGTTCACCGTGCGCCGCAACCCCCACCGATATCCCTACCGATCTAGGGTTAGCGCACAAGCGACGGGAAGCTCCACCACAGCCACTGCCTCCTCGCCGACGACGCCCACTCGCCAACATGGCCGGCACGGCGGCCTCCTGGAGCCAAGGAGAAGACTAAAAGTTTTCCATGCCTTCATTCGTGAAAGCGAATGGCCGGGTACTTGTGACCC…
novel.13151	ATTAGAGTGGTTTTTGCCGGTGGTTTTGCTTGCGTGGCCCTGGACCATTGCCACGTCGGCTTGGTGGAAGGCGCGAAGAGATACGAGGACGCGCGTGAAGTTTTACTCAATCCCCAATCCGGTATGCGCAATCCCTAGTTCCCCTCTTCCTTCTCCCCTGTTCGCCGCCATGGCCGCCAGATGAGTCTCGTCCTCCTCTGTTCTGTAGTTCCTCCCTTTCCCTGTGTGTCTCCATGGCCGCCCCACCTACGTAATTCCTCCTCCCTCGATCCCCCATTCTCCAGCGCCCTGGACGAGGACCGCCCTCGTCATGGCTCAATGGAGCAGCGGCTGCTTGTCTTGGAGTTCCTGTTTGACTCGTCGTCTAGCCGTAGCGGGCCGCCGATCCCCTATAGTTCT…
novel.13150	CTTTTTTTCCATGCCATTGCATAAAGAAAGATCTTTTTGTCCATGGCAAAATCTGTTTTGTTAAATACGAATGGCATTTTCTGGTTTGCATCACTGGGATTTTTTAGTTATCAATTTTTCCCTTTTCAATAGCAATTTTTTCATAGCATAGCAAAGTCTGGGCTTTCTTTCACAAGCTTAAAATTTGTCTTTTAGTCACAGTAGAAACTGGGCATACTGGGCTTTTCTTTTATTAGTCAACAGAAGGCAGCGATGCTGGGTGTTCGGGCGGGGGCTCCTCTGGTCCCGAACTACTTTGTTCGATCGATGCCCAGATTCCTCCCGAAAGAATCGCTCGGCCTGGGAGATCCCAGACCGAACGTTCGGCCGTTATCGGTGTCCAAAAAAAATCCACCCCCC…
novel.13153	CAGAGGTGCTGGAAATCGAAGCAGTCAACACTCGAACGACAGATACAGGAGGTGTTATTTTTTTGAGAAAGCATCAATTCAAAAACAAAAAGGATACAGAATACATGGAATGTAGACCTGGGCCGATTTTCGCTAGGGCCTGGGCCGGCATCTCCGTGGGCCCACCTGCGCGGCTGTATAGGAGAGATTGGCTCGGCACGCTGCTGTACGGACACTCTCGAGGTCGAGCCCCTTCTTCTCCTCCTCTCCACCGCTGTGCCATCGATCTCATCTGCATCGGCCCCAAATCCCTCGCCGGAGCTCACTCCGTCCGCTGCCGTGGCTCTCCACGGACATGGGGCGGATTTCTCCACCTCCCGCCCAACCTCGTCGCGGAACCATCGACGTCGGTGAGCAGGG…
novel.13152	ATAAACCCCTGCTTCTCCCCTGTCTCTCTCCGACAATCTTCTAGCGCTCTCCTCTTCGTCTTGCCCCCTTCCCCCTCCTCCGCCGGAACTAGGGTTTTGGCGGTCCTCGCCCGTTCCCCTCGGGATCCATCACCATCAGCCATGGACGACACGGCCGAGCTGCAGCGGTTCATCGAGCAAGAGAAGGAGAAGATGATGGTGAGCGAGATGATCGGCAAGGTGACGAGCGAGTGCTGGGACAAGTGCATCACAGGCGCCCCCGGGAGCAAGCTGAGCTCTGGCGAGACCAGCTGCCTGAGCAACTGCGCGCAGAGGTTCGTCGACATGAGCGAGATGATCGCGAAGCGTTTCGGCGCGCACTAGAACAGGACCACCACACATGCACGCGTGCAGTTGCTT…
novel.9953	GTTGGGCCTCCTGGTCTCTAGAAACCTGTTGAGGCTCATGAATGGCGATGTTCGTCACCTAAGGGAAGCTGGTGTGTCAGTCTTCATCCTCACCGCCGAGCTTGCTTGCGCTCCAACGGCAACGGGGCAGTGATGAAGAAGCCAGTGCAACACATGCTCATCAGATGCTTCATTTCGAAAGAACCATGATCGAGCGGCGGTGACGTCTTGCGGGGAAGATGCGACGCGGTTGCAGCAGGCTGTGGTAGAGTGTTAAGTGAATGCAGAAAAG
novel.13159	TTTCTGAGCACTCTGGTTGATTGGGCCTAGCTGCCCCACAAAGCCCACGAAGAAATTTACACATCGAAGAAAAGGGCGAGCGACTACTCTCGAGAAACCTAGGTACGCCGCCGCCGCCGCTATCGTCCACGCTATCCCTCCCGTCACGCGCCCTCACGCCACCTCGCCGGCGGCCTCCGCCCCTCCTATCCTCTCCCCCAAAGTTGCCGACCTCGTCTCCCACCCTCTCCTCCTCACCTCATCAGAAGATAAGAGAAGAGAAGAGGGAGATCGACCAGGTCAGGCGCAGGCCATGGCGGCGGCCAGATCCGCCACGGCCGCAACGACCTCGCCAAGGATCAGGATATTTGCCGCCACAGAGATCACGACCAGCGACCAATCTGTCCTGCGTCACCTTCA…
novel.13158	GAAGATCTTGATTGTATCAGGCATTCAGGCTATGATTTGGAGAGGTGGCTCTTTATTTTATTTGCCTGTGCCACTCGATGTGTACATGTACTTTACTCTGAATGTATGCATCATCTAATTTTGACTCAATCTAGGCAGGAAGAAGGTGTATCCAACCAAAGGGAACATCATATTTTGTTAGTTGCCAATGTACGATACCTAAGCCTGAACACTAACCTAAGGTTCATGTTTCTCCTTATTAGCTTATTTTAAGAGGAACCGGGCATGTTTGCTTCTGTCTTTCTTTATTGGCTAACAAGCAAATTTTCTAGCTTCCGTAAAAAATAAATACAGCAAGATCAGTCTGGAATCTGAAATATATATATATATGTATGTATGTATGTATGTATGTATGTATGT…
novel.9952	CCATCATCCTATGCCTTCATGTTTGTTAGGGACTTATCTACTATGATACCATATACATGCTTATGGAAGGCACTCAACAGCATATTCTAGAAAAAAATAGAGGTTTATTATCCAGGTATATTTATCTACTATTGTACTTGAGACCTGACATTCAAAAGGAAAATTTCAATATTAATAGCTGATAAAGAAACGCTCCACAGTTAGTCGATACACATGTACCAATCTGGAGTTAGTATACATGCTTGAGATATGGTCCTATTGTTAGTTTGGTTTGCTATTGAGTACATTGGTTATAATTAGAATTGCAATAGTTTCGTTATAGGATCTAAGGGACATTTAGAAGTTTGGCAAAAGACGTCATCTACTCATGAATAATCTCATCATCTGAAAATGGATTCA…
novel.16201	CTAGAATGCTTCTATTCCCCAGGGGGCCTGGCACATCTCTCCATCTCATCTCTTCCCCGCCTCCTTCTCCACCTCCGGCCGCCGCCGCGGCCAGGCCATCGTGGCGGCGCGCCACCCAGCCAACCTCCTTCCTCCAACACCATCATCGCCTCCAGCTACCACGCCATCAGCAACTGCCGCTGCACCATCAACCGCGCCACCAGCTCCACCGCGCCACCGCATCACCGGTGGGCCACCAACCAGCGCACCTCCCTCGCCTTGTTGCTCATCTTCTTCTCCATCCCCACGCTGCTGCTTCTTCTCCAAGTCCCCTGCTGCTTCCTTCTGCTTCAGGATAACACCCCTTTGCTGATTCTCTTCTCTGTATCTCAACCCCCACTGCTTGCTGCCCCTTCTCTC…
novel.13949	GTGAGCTGGTTGAGGGGGGCAATGTCTACCAGCATGGTGGTACAAAGCTCCTGCCCACCCCGGCGACCCCTAACCAGAGGTGGTTGATTACGCCTGATGGGGAGAAGTTTTGGAAACACGGTCGTGGTCTCCGCAGACCCAACACAGTCCTTGGTGTGATTTGTCGCCAGAGCTTCCCGGGGTGGGTCACGTTGCCCGGTGAAGGCCAGGTTCCAGAGCTAGGAATGACCTGGAAGCACTACTTGGCTGCCCCGGCCCTGCCGGGGGAGAGGATCGGCAGTGTCGAGTGCCACATGGTGGCCGACGTTGTGATCCAGACGTTTTGGACCTTTTACAGGTGTGCTGAGGGACAGAAGGAGGCCGCGACTCAGGTTAACGAAGCCAAGTGTAGGCGGCTAC…
novel.16379	TTTTTCTCGTCTCCTCGTCCCTTCTTTCATCCCATGCGCACGCCTCCCCCTTCCTCCTCGCTCTCGGCCACCCCAAATCCCAGACCTCCATGCACGAGCGGGCGGCCGTGGTATGATGGGCGCCACGAGCCCACGACAGAGGAGGGAGAAGCAGGTGAGGGTGGGGGTGAGCTCGCCATCTCTCTCGCGAACGGCGCCGGCTGGGATCGTTTCTCTCCCTCGGCGTCGCCGGATCTGAGGAGCCACCGCGGGGATCCCGGGAGAAGCACCATCCTCGACCAGATCGGACGAATCCGACCGTCGCGGCAGGCAATTCCGGTCCGCGACAGCGTCACGAGAACCGCCCCTAACGCTCGTCGAATCGATCGCAGGCCAGATCGTGTTCAACAAGCTCAGGGA…
novel.9951	GCCGAGGTCCTCGAGAAAGAGTTCTTCTCCGTCGGCAAGGCCGGTGAGCTCCTCGTGACTTCTACCGTGGCAACTGGCTGTGCAAGGTACACCAACACCATCCCTCAGTTTGCATCGTGCGAACCCTACACATGGCCGCTGCGGCCGGCGGCTGGCGGTGAAAGATCTGGTGGACGCAAGAGACGTTTATGGTCCCATCTCCATGTTTGGTCGCACCACGGTACTCCAGAATGGCTACTGGCAAGTTTTTGTGGAACGCCTCCCTGCTTCCACTCCCATCCTCCCCTAAACAATAAGGGCCTCTGTTGACAGCATTTCCCTCCCAAAACTGAAGTCCTATTCAAATCGGTGCCAAGGTTAATCTCGAGTCAAGGGAAGCCCCTGAATTGATTAAATAGC…
novel.9950	GCGGTCTGGGATGCACAAATCGTGTGGTTGGGATGCGACCGGCCCAAATTTTGAGCCGGCGCACCGGCGCCTATAAGTGCCCGTGATACGCGCCGGCGCGCTGGCCCAAATTTGGGCCAGTCTCTGCGCTACCTCACGATACACCGCTTTTAGACCGTACGATCATTTGTTCATCTAAATAAAAAAGAAAAAAGAAGAAGAGGATAGAGCCCAGCGCAACCGCTCGACCTCATCCGCACTCGCCGGTCTCCCGCACGGCCGCACAACATACGCTCGTCGGCCGCCCCGTGACCCGCGCTTGCCGTCGGTTTGCTCGTGCAGGCGCGCTGCACCAAGTCGCCGTCGTCGCGCGCGAGGTCGCCGTCGTGCCCGAGGTTGCCATTGCAGCTCCCGACGGCC…
novel.13602	AAAAAAAATTAGGCCAGCCTCCCGCACCACCCTATCTCCTCGATGCCATCTCCACCTCCAGCCCACCGCCACCTCCTGCCCCGCCCCACCTCACCGTGTGCCGGCGGCCGCAGCCGCGCGCAGCGCGCCGCCACCTACTGCCCCGCGCCACCTCACCGCGCCCCGCCCGTGCCCGCCGCCGCTACCTCCTGCCCCGCCCCGCCCTGCGCCCCCTAACGCCGCCACCTCCAACCCCGCCCCGCCGCGCGCCGCCCCTCTTCTCCATCTTTTCCCTCGCCATCTCCCTCCTCCCTCCCTGTTCCGCCCCCACCCCTACTCCCCGCAGGCTCAACCATGGTGGTCAACACGGGGACATGAGCGTGCACGGGTGGCGTCCGTGGACGAGGCAAACCATCGTTT…
novel.2578	TTTCTCTGTTCTATATGTGCTCTTCTGCTGCTGTATATCTATGTGCTCTGCTGCTCTATGTACTGTTGTGCCATGGCGACTTGGGGCGACTAATCAAGCCAAGTCGCTGACTCAAGCCAGCAAGCCACTAGCCGCAGCCTCGGCGACTTGGCTTGACTTGGCGACTCAAAAACCTTGCCCGAGAGGTAATTCAGGTGGCGCTTAAGAGTGCAAATCCGTCTAGATGGATCTTGATGATTACTGATGGGAAATCCCCTCCTATACACCCATAGAATCTGAGCACCAACAAACAATATTTTTCTTGGATTCCTCTGATCCAAACATGAAGATGCACCGCGCATGCAAAATCTGTGGAGAAATAGGACACACCGATAAGGAACACCAGGATGGATGCCCCTA…
novel.2579	CAGGGGTGTCGAGGAAGACGCAGGAGCTGTACCTGGCGGTGTTCGTGGCGCGGTACCTCGACCTCTTCACAGACTACATCTCGCTCTACAACTCCGTCATGAAGATCGTCTTCATCACCACCTCCGCCGCCATCGTCTGGTACATGCGCCGCCACCCGCAGGTGCGCCGCACCTACGACCGGGACCAGGACACCTTCCGCCACGTCTTCCTCGTCGCCGCCGCCTTCGCGCTCGCCCTCATCTTCAACGAGCGCTTCACCCTCCGCGAGATATGCTGGGCATTTTCGATTTACCTGGAGGCAGTGGCGATTCTACCTCAGTTAGTTCTGCTCCAGAGAAGCAGAAATGTGGATAACTTGACTGGACAATATGTTCTGTTTCTCGGGGCCTACCGCGCAT…
novel.18432	ATCCACTCCACTCGTGCGCTGCTCAAAGGAAATCCCCAATCCCACTCACCTCCCTCCTTCACTCCCACGCCGCCGCCGCCGCCGCCGATGCCTCCTCCTTGGCGACGGCGACGGCGGCGCCCGCGACCGCGGTCTTCTCCACCACCCACCATGGCTGCAGCTCCACCCACGGCCGGTCGTCTATGCTGCAAGCGTGGATGGATGGATCCTTCCTAGGTGGAGGTGGAGCAGGCTGCAGATCCCGTCTGGCCCTCTGCAGCGGGCCATCGGATGTCGCGCCACCGGGCTATTTGTGGGGATCACGTCGTCACCAAGCACGAGCTCCCGCCCCATCCGCCGGACCGCAAAGGGCTTCAGGGAGGAGACGGTGGAAACAAAACTGCCCTCCCCTCCTCTCCT…
novel.2574	CGCCGCCACATGTCATCGCCAATCTTCCCCCATCAAGCAGCGTCAACAATGGTGGTGAAGACAAGGTGTTGTCCACCATAGAGTAAGTAGTGACAGTAGACGAACCAGTCAATGTAGTTGGTCGGAAGGGAGTAGTCGCATTGAGATGCTCTCCAAAAATCTTATCTCTGCTTACCCAATGCATGTCCTCAAGAGACGCGGCTTCGGAGGCGTGCTCTCTGGAGCTATGCATGTAGTCA
novel.2575	CGAGCCCCCCTCGGCCTATAAGATGTCGGAGCCCAGGAGCCAGATGCCACCATCAATGCCTACTACTACGTGGAGGCCGCCGATGACCAGGAGTAGTTAGGAGGCTTCCAGGCAGGAGGCCTTGCTTTTTCGATCGTAGATGCTTTTGTGCTGGCCTTCTTAAGGCAAACTTGTCTAACTTATGTTTGTACTCAGATATTGTTGCTTCCGCTGACTCTTGTGTATTCGAGCTTATGTACTCGAGCCCTCGAGGCCCC
novel.2576	CGGCGGCATCAGGGGAGCACACAACGTCCACGAGCAGCAAGCAGAGCTGGCCAATGATGCAGCAGCGCTGGCCATGAGGAGACGCCTGCCGTGGCGGACGCGGAGACAACAGCCATGGGCGTGGAAGACGGTTTTGGATCCTGTGAGCCGCCGCCGCTGCCGCACAGAAAGTCAACGCGGGCCTTCTGCTGCTCCATGTCCAACAAGTCGCCCACGAGGCGTCAGTGTGGCATTGCTAGCTCCAGCTCCCCCCTGCAATCGTCTCTGCCGCCGGCACTTGCACGCAATCGTGCTGGTTTCTGTAGTTCAAGATCAAAGGCAAGAATCAGCCAAATATGATGATGAGAACAAGGCTAATGATGGAGAACCTTCATCTATCGAAGCTGAGCAGTCTATTGG…
novel.2577	GGACCCCGTCGGCGAGGCGCGGCTGGACGAGGCGCCGCGTGGAGCGGCATTGGGCCACGGCGGGCAGGCGAGTGGCCTCGGCGGCAGCCGCGAGGAGGGGATGGGGGAGGAGGAGGACGAGTGGTGGGTGCTGTGGGAGAGGGAGGACCGCGGTCGCGAGGCGCTGCGCGGAGCGGCGTTGGGCCACGGCGGGGAGGCGAGTGACCACGGCCGCAGCGGCGAAGCGGCGGTGGAGGATGAGCTGGATGATGAGGACTGGGACGAGGCGCGGCGGGAGGAGGAGCTGCGGGGAGGGGGCCGAGGCCGCGGCGGGTCCTCGGGTTCGGGCCGTGGCGGCGGCGGGTGGCTCGGCTTCACGCAGCGGAAGCTCGTCGGCGTCGGCGCGAGGATCGCCCTCTA…
novel.2570	ACGCCCTGTCCCAGCGCTGCGCCCCCTCCTCCGCCACGTTCCGCGCACCCGTTTCGCTGGCACGTTTCCGCGCCTCCGCCGCCGCCGCTTCCCCTCCTTCACGGATCACCAGCCGCCGCTTCTTGGCGTCACAGTCCTCGGTGGCCCCCTCCGAGATCTGCCCGGACGAGAACCTGAAGCGGCTCATCGGCAACGAGATCGACCGCGTCTTCCTGCCGGCGGAGGCCTCCGCGAAGCTCATTGAACTACCAGAAGACTTCCCCTTTGAGATAATTGATAACCCTGGTGATCAAGCCATAGTTCTCAAAAGAGAGCTTGCAGGAGAGAGAGTCAAAGCAATTATCTACACAAATTTTGATACTGACGAAGATGTGAACAATGATGACTCTCATGCTGAGT…
novel.2571	CTCTCTCTCTCTCTCTCTCTCTCTCTCTCTCTCGCTAACCCCACCCAACCCGTCGTGCCCTCCTCTCTCTCTCTCGAACTGAACCCTAGCGCTCCACCCCTCACTGCCTGCCGCCACCTCCGGCGACCTCAGGCGGGAATCGACGACCGGCGAGATCCGTGCGCGCGCAGCGAGATCCATCTCTCTCTCACACGAGAGGGAAAATCCCCACGACTCCTCCTCCTCCTCCTCTCTGGATCGATCCCCTCCAACCCACCTCTTCCCCCTCTCTGGATCGATCCCCTCCAACCCAGCCGCCGTCGCCGCAGACCTCCCCCAACCCCGGCCTCCTCCACAGCCGGCGACCCCTTCTCTTCCTCCCCCAACCCAGCCACCTCCAGCAGCAGATCCATGCAGGAC…
novel.2572	CTTCCCGCGGCGAACTTCCAAAAAGCTTGGACCTTTGAGTTCAAGCCGGCGACGGATTCCGTCGATGCGAGGCCGAAGGCGCCAGATCCAGACCACTAACAACATGACGCCGGCAGCAACCTTCCCACAAGCAGCGGCCATGGCGTACTCGGCCTCCCTGCAGAGCTTCCTCCCGCCCTCAGCCCACGCGGCGATGTCGTCGTCCCAGCACCGGCCCAACCACGCCCGCCCCTTCCAGTGCGCGGCCGTTTCCGCCCCGTCGGCGGCGGCCGCCTCGCCGTCGGCCTCGGCCGTCCCGGCGGAGCGGCTGGAGCCGCGGGTGGTGCAGCGCTGCAACGGGAGGGCGGGTACTGGGTGCCTGACAAGCTCACCAAGCTGCCCATGGAGCAGATCGACGCC…
novel.2573	CTCACCCGCACTTCTCCTCTCGTCCCACAGCCGCCACCCCCAACCCTCTCGCTCCTCCTCCGTCTCAATCTCTCGATCCCCAACCACCGCCGCCACCGTCCTCCGCCTCTCCCCCAACCCCAGTCGTCGGCGACCCCTCCCCTTCCCTTCTCTCCCACGGCCGCGGTCGGATCCGCGCTCCCTCCTCGCTCGTGACCTGGACCTAGCCGCATGGCACGGCCATGGCCATGGCAGCGGCCAGATCCACCCCCTCCCCTGCTCCGTTCCCTCGACACCCGGTGGTCATTCTCCCTTATGCCACCCGCCCCCCTTCTTCCTCCCGCGGCAGCTCACCCGCAGCCTTCCCCGTGGCTCTAGGGTTTTGGGGGCGGCGGCGCCTCCATTGCCGGTATGGCTCCG…
novel.13339	AGAGTTAGAGAAAACATATGAGTTCGACAACTTGCGTTGAGGAAAACTGATGCAAGTGAAGTGTATATACGTCACCAGAAATTTCCAAAGCATCGGATGTTCTGAGATTGATCAGATCAATTCAACTAAACACATGCTCCCTAAGCCGTGGAACTCGCGATTGACAAGGAAACAGCTGCTGCCACCCTCGCTCCAGATCGAG
novel.13338	CACAGCAGCGCCGCCGGCCTCGGCGGCCACGCGGCTCCTCCCCACGTCCATCGGCGGAGGCGGGGACAGGGGCGGCGGTCGCTCCGATGGAGGAGGAGGCGGCGGCGGCGGAGGAGGAGGAGACTCTGGTGCCGGCGCTGCAGCGGCGATGGCGCTCGTCGAGGCCGGGATGCTGGACGGCAGCGACGTCATCCTGCTCCACGTCGGGCCTGAGGTTGCTTCTGCCACGATCGACTTGGCCAAGGCGGCCGCGGTGGTGCGGACAACACCGGAAGCCATGGCGACCAAGGACTGGCACAAGGAACTTGGGGAGAAGCTTGCAAATCACCTAAGAAATTGTGGATTTGAATCTCATATGCTTGATGAAGCCGAACAAAGTTGATTCAGCGTCGGCACTCT…
novel.18430	TTTTCCTTGAAAGCAGCATAATGTACGCAGATGCAGTCGACATCGTCGCCCCTCTGCTGAAGCGACTCACGGTGTCCTTCGGCACATACAAGCTGGTCAGCAGCTTCTCCGTCTCGGCGCCGATGCTGGAGAAGGTTTCGTGGCATTCGTGGTATTTGGGGGACGGGAGCATCGTCCGGTTTGGTCGTTGGAGCCTCCAGAAGTTGTGGCTACACACAGGAAATACACAGGGGCAGCTTCCTTCTTCGCTCCACATTAGTGCCTCTGCCTCCAATAGCTCCTGGTTTACTTCCAATGAAGACAACTTTGCCCAGGAGATAGAGAAGCACCTGGTTGCTGATTTCTCTCTTTTGGAGCTACGTCTCCTCAAAGCCGGACATGTTTTTGGAGCACTGGTGT…
novel.13331	CTTTTCCTCAAATCGCCGCGATGGCTAATATACCGGAACCCTAGCGTTCCTCTTACCTCATACCCATACGCTCAGAATTCATAGAAATTCCATAGAAATTCTTACGGATACTTCTCGGGATCTAACACGGAGCCGCGCCCCGCCCCCCGCGCCCTTCGCCGCCCGCCGCGGGTAGAGCCGGAGCCGCCCCGGCCCCCGCGCCCTTCGCCGCCCGCTGCTGGAGCCGCCCCCGCCCGCAGCTGGGGCCGCCGCAGGTCGCGCCGCCGCTGCAGGTCGCGTCGGAGCTGCCCCACAGCTCGAGCCGCCACAGGCTGCGTCGGAGCCGGCCCGCCGCTGGAGCCACTGCTGGAACCGCCCGCCGCGGGAGCCGCGAGCCGCTGGTCGCCATTGGACTTTTCC…
novel.13330	CCCGCACTCCCGCACTCGCGCATCCCAGCTCCTCCCCTACGCCGCCTCCTCCCATTCCCTAACCCTAGCTGCTGCCCACGCCGCCGCCGTCTCCGTCGCCTAGCCGGCCACCGCGCACGCTCCCTGCCACGCCGCCGCCTCTGCTCGCCTTCGCAACCCCGCAGCATCTCCTCCCCACCCCCTCGGCACTCAGCAGGAGGAGCGCGGGCGCGGCTCGCGACGGCCCTCACGAGAGAGGTCTCTGCTCTCGGTCAACTCTACCCGCCTCCATCACCACCCATCGGCAGGAGGCCCCCGCCACTCCTCCTTCTGCTCCATCGCGTGGCCATCACCGAGGCCTCGCCGCGGTCTTGAGGCTGCGATCCCGTATGGGGCAGGACGACACCACGCTTGGTGGTG…
novel.13333	CCATCCCCAACCTCCCCGGCGCCCTACCGCCTCCTTCCCTCATCGCCGCCCCTCGCCAGCCGTCCGTCAAGCACGCAGACTCTCGCTGCCGACCCCGTCTGGTCTGCCCACAGACCCTCCGCTCCCTCCCCGCCGTCCTTCACTTCTGCCCCTGCCGCCCCTCTCTCTTGCAGCGGAGCAGAAGCGGAAGCGCCGGGAGAAGATCAACCGACGATTCATTGAGCTATCCACCGTCATCCCCGGCCTCAATAAGATGGACAAGGCGATGATCCTTTCGGACACCATGAAGTACGCAGTAGCAGGAAAATCTCAAGGCACTCGAGGACGCAACGTCCAGAGCATCCAGTCCGCGGTGCTCGTCAGGAAGTTGTGCACAGCTGCGCCGTAAGACGCCGGCGG…
novel.13332	CGCTGCCGCCGCCCACCGCGTCCCCAATCTTACCTGCCACTCACACCTCACCTCGGTCGCCAGCGGCCTCCCCCTCCACTACATCGCCTCGGCGCCCACCGCCCGACACCAGACGCGCGAAGAGTAGCCACACACAAGCCATGGCTGGGACGCGCGAGGCTCCCACCGCTGCCATCCAGGTGAGCCGCCGTCGCGGATGCATGAGGAGTAGTTGCCCCTTCATGCGGACTCCCACGCGGTGTCGCCCACTTCGGCCCTGATTCGCCGCAGCCTTGCCGACCGGGTGCTCGCCCTACTGGGCCTGGATCCGGGCGACGGCAAAGGCGGCGCCGGCCCCCGTGCCTCCACACGAGGAGGAAGAAGGCCTGGCGCGCTACATCCCCATCAAGGCCCTACTTC…
novel.13335	CAGTACCCCTACTAGCAATCAAATGGATTTGGGATAAGGGATTTGGAATTGTGAATGTGAGCGACCAAGCAATCAGGCTTTTCATCCGCCTGATTTTGTGAAGGAGGTTTGCAGAAACAACAATATTGCAAAGCTTCACCGTCTCTGCAACACCAATATCCCTAAGGTACTTCTGCACTATCTTGACTGAACCTCAAGTTTTTTACAGTCCATAGCCTGCGTTCCTCGTCATTTGGTGGAGATGATAATTTCTGAGATTTTAC
novel.13334	GAGATTGATGTCGATCTATTAGAGCTACATGTTGAATGGGGTGAAGAGGTCTACAAGGCTGCAGTGAATTGTTTGGTGGAAATCGAAGAATGTGGCATGCTGGCGGACAGAACCATCATACCCGAGATTTGAAATTACAAGGAGGACAGGAAGGCCACTTCCAGTGGAAGTGTTGAGTACATGTGCAGCCAAGTGAAGCGTCTGAGAGGTGTGAAAACCAGGGCGATCGGTTGATGGTTATGGTATAAACTCAATTGCTGATATATTTTTTACTGGTTTTGGTTACAAGTCTCGTGAAGAACTAAGGTTTCCAGCAGAAAAAACTAAGAGCATTATGGTTTTCCCTTCCCAACAATGATGGATACACCAGAACTCGTATATATGGACCTTTGCC
novel.13337	CACGCGGGGGAGAAGAAGGAGATGATCCGGCGAGTCGTTCATCGGAGGACGGCGGCGACGGCGATCAGGCCATGGAAGGGCCCCCTCCCCAAGGTTATCTTCCGAGCCACTGCGTTGATCCATTTGTGGTCGCTACTCACTCCGACAGAGGACAGGGAGCGTATGGTTACTGGATCTACCCGATGGGAGATGGTAGCACGTACTATTTTCAACCTATTTGGATGGCGGTCATGTAATAA
novel.13336	TCCCCTCCCCTCGCTTCGCTGCTTCTTCACCCGCCATGGCCGCCTCTGTCGTCTCCGTCGCCTTGCTGCCCGTGTTGCCACCGAGCCCCACTTGCCTCGCCGACGTCTCTGGGAGCACCGCTGCCTCGTCCTCGTCCCCTGCACGTGCTGGATCGGAACAATGGAGCTGCATCGTCGACACGTGCTTCGGTCTTCTCCGGCGCTGTTCGCCACTGCCCCTCGTCGATCCGCCGCCTCCAGCCCTACCCGACGCGTCTGAGCACGCCACCAGCTCCGGGACCCCGAGACTGATGCTGCCCCTTTGATCGACTACGTCACCGACGACCCCTCCTTATCGTCTGAGTAACCAGATGTCGGAGCCCAGGAGCCAGATGCCACCGCCGATGCTTACTACTACGT…
novel.11351	CTGGGTTCAGTTAGGTGTGATGGACAGATCCCTCTGCTCACAATTTCACTTAATAATGCCGGATACAAGTAATTGGAGGAGTTTGGGAAAGGGGATCATAGAGGAGAGGTACAGCTTGGGGAAGAAGAAGAAGAAGACTAGTCGAGGAAGAAAAGGGGGATCAGATCTCAATTACATTCGCTGCCCTCCACTGCTAGCTACCTGCTGGGTATTTAACCCTTCACCCGCATGGGCTTCCTACAGGCCTAATCTCTCCACCTGGCCCAATGGCCCATCGCCTCTTGACTTGTCTTCATGCCTTTTCACCCACTCTGTGTCGATCAACTTCGTCTGCACTGTCATTGGCACATCTCTTATCAGTAGTAGAGCGCTAGTACTGACATTGCCGCCCTCTTGAGC…
novel.9959	CTCGTCCTCACTCGCCGCCGCTCCCTAACCCTAGCCCCAATCCACAGCCCCGCGCCCCTCGCTCCTCCCTCCCTCGTCCTCACCCGCCGCCGCTCTCTCCAACCACCTCCTCCTCCTTCCGATGGGTCGCCGGATCCGTCGGCCACCCCATGGACTTCGCCTGGAGAACGCGGGCTGGGAGAGAGAGCGCGGGCGGGCGGTAGAGGAGGGTGGCGGGCGCCGACGTCGCAGTCGAGGGGGAGCAGGGCCAGTCGGCCGGAGCTGGAGGCCGGCGCTGGAGGAAGGAGCGGCGAGGAGAGAGGCGCCGGCCATCGGGGACCTCCTAGCCCTCTTCTCCTTGTCGCCATGGCAGGTGGAGCTCGAGCCATCGGTCAGCCTCCCCCTCCCCATGCAACAATG…
novel.14069	AGAAACGGCTGCGAATGCTTCGAGGCAATATCCAGCGCCCCTGGTGGAGGATTCATCCAGTCAAAACACCATAACTGTACGTCCAACAGCCCACAATCTCACACCCGCAGGCAGAGATAGTCACAGTCTCTCAGGGAGCAAGCAGTGTCTCAGTGGAGTGCTTGCTAGCTAGCTTACTCGAGCTGTGAACCCGTGATCTCGCCAGCTGAAGCCGTCCCTGACTGTGATCCGCCCACGCGGCTTGATGGGCCGAAGGATGGCCATATGGTTGCTCGTCGCCGCCGCCGTCATCCTGCCCCTGCTGGCCGTCGCCACGCATCGCCTGCCGCGGCATGCTCCAGGTGGCGGCTCCGGCGCGTGGGGTCGACCGGAGGGGCTGCGCCATGGAGGGACGCTGCT…
novel.18087	AGGAACATGACCGGCAAACCCACCTTCAGTTTTAACTTATGGTCTGGTATTCCTGGAGACGTTAAGGTGTTGAGGAACTCAGTAGGCTGCATGTTCATCATGATGTTGGTATTTGTCGTTGCCTTGCAGACTGTGTCCAGGCTTAGAGAGTGTGCTTAATAGTGTTTTGCCTTTGAAGGCATGCAAGTGCATTTGGTGACATATGAGACTACCAATGGATGTTGTCACATACAGTACATCTGGAGATTAATGTTGTTTATTTGGCACACACATGAAGAATTTCATGGGGATATTACCTGAGGCTGATGGTGCCGATGTTGTGTCTTTAGTTCATTGGACGTTTCTTTGTGCCTTTGATCGTTTGGGTGTCGCCGGCGTATATTGGATGCAAGTTGCTGG…
novel.18710	CTCGATTTACGACTCGCAGGTTTGCAATCGTCCCATGGATTCCAGGGATTGTTTTGAGGCGGTCGATGGCTTTTGAGAGATGTGTTCATACTTATAAGTTTGAAGGTGTTCAAAGCTCATTTATACAAGGAGGAACGGAAATTTGGTTGCACATCTGTTTGCGAAAAAGAGCACTAAAACTAGATGTACTTTCTATTTCTTTATTTGTAACCCCCTACCTACCTGATAGAGACTATTCAATT
novel.9958	GCGGATGATGATGGACCTTGGTATGCCGGATTAATCGATGAATGGGATAAGGAGCATCGTGCTCGTGCCATTGAGAATGGAAATCATGTAGTTGCTATGCGCATGAGGGGTCATTCCGCTGATGGCTTTACTTACGACCCGCGGTACGAGCCTTATATTCGGAGATTGGGTATTCTCCCATTCGTGTTGCAGTTTAAGCGACGCGCTCCGCCGGTGAACCACGCGGCGTTGACCGCACTTGTGGATCGTTGGAGGCCGGAGACTCACTCGTTCCACCTTCCATGTGGGCAATGGCGGAGCCAGAACTTTTGTGGAGCCTGGGCAAGTTGGGCCTAAGTGTAAAAGGGCAGCCCGGTGCATGTAGTTCTATCACTTTGGGTCTTTTGTAAGAACTATTTT…
novel.17532	CCCCTCCTCATCCTCCCACCCCACGCAACAGCACGGGCCGGGACGCCGTTCAGCGATCCTCCCGCGCCATTCGCCGCCCAAGTGGTTCGCCGCCCCGCCGCCCCCCTGTCCTCCCGCGCCGTCGCCGCCCGCCGTTCTCTCCTCCCGTGTCTCCTGCAGCTTGCCCCACATCGTGGTGCGCAATGGGTACCATCCAGATTGAGTACAGGGCATGGGCACGAGAGGCGCCGCGCTCCCTTCCATGCACCGCTCTGCTGCTTTCGCTTCCAAGAATACCGTTCTCCCACAAGAGCTTGGATCGTCTGCCCGTGGTCGCAATTTCCTGGCGTCTTCTGCTTCTTCTTTCTTTGGATCCCTAGCTAGCGAGTCTGTTTCTTCCTCTGAATTTCTATGCATTCA…
novel.18084	CTTGCCTGATGCCCCGATCCCCTTTCTCCTTTCCTTGTTCTCTCCGTTCACTCCAAAATTATTGATACTAAATCAGGCCCGGCTTGTACCGCTGGTAATTCTTAATCTCCCATCAGTTTGCTGTGTTGATTTGTGCCTTGAGCCTGCTAGTCCTCAGCTGCAGGCATCCCCGCAGCTCGACTCGCTGGTGCGGCAACATGGTGACAGTCTTTGACGGCTGGTTTGGCTCATACGCCTCCTCTGTGTCCTCGGTTTGTAAGAGGCGATGGATCATGGATGTATAGCAGGGCCCGAGTAGCAGCTCCAATGGAGGAGGCGAGATCGTTGATCTGCACGTTGTCGTCGCTGTCAGCATCCGTGTAGGGGATCCTTGGTCGTGGATCTCGACTCGCACAGCCA…
novel.6174	CCGCCCCGCCGCCTCGCCCGCCCTGCCCCGCCCCGCCGCCTCGCCCACCCCGCCCCGCCGCCCCGCTCGCCGTGGCCGTGGCCGATGACCACGACCCCGCCGTCCCGCCTCGCCCGTCCCGCTCGCAGTGGCCGATGCCCCGCGGCCTCGCCAGCCCCGCCCCGTCCGTCCCGCTGCCCGTCTCGCCAGCCCCGCTACATTTACGGTCGGCATCACCGCGCGCCGCCCGACCAAGGTATTCTCCCGCGTGCGCGACCTCCTCGCCAAGTCCATCCTCTACGCGCGGGCCATCGCCGACTCGCTCTTCCTCCGTTGTGACCTCGTCCACGACGCCCGTGGCACCGATGCCGTCCGCGCCGACGACGGCCAGGTCCAACACCGTCGACGAGACCATCGCCA…
novel.11791	GCGCAAACAAGTATGATGCATGTCCGGTTTAATGAAGCATGGCATGGCAAAGTGCACAAGCAACCCTACAAATTAAGTGGAGCTTAATATGCAACGAGTTGCATATTGACGAAACACCACAACAAGTTATTTAGTTCGATCTCGTTTATGTACCCAACAATATTAAATGTTGTTAAACATGGCAAGAGGGGAAGCATGATGAAACTATCTAATCTAGGCAAGTTTAAATGAGGCCGGAACAACAAAACAACAAGTCCGGAAACTCCTCATATGCATATATTAGGTTTGTTGCTATTCTGCCCTAAACATAATTTTAGAGTTGTTAAACATGCTAGGTGAGTGCATCATGTTAAACTAGGCATTTTTCTACCCCATTTACATATAAAATTTATTAAATTC…
novel.10608	AACAAAAGCAGCAGTTCTCTTCGCAGTACACAGCACAAATTGGTGTCAAGTCAGCGGAAAAATAATAATTGCATCAGTTCAGATTCGAGATGGTGTAAGTGCAGAAGAAAAAATGGTAGCAGTAAAGGTTCAAGATTGAAAAAGTTGCCATTACAAAAAATTGCTCTGGAAGTTCAATATTTATTTCAATTCATGAAATAAATACAGTGCCCCGCCCCGCCCCTGCTGCTTGCTAGCTGTCGGTGGTGTGTGCGCGCTGGTCGCTACTGCTGTTTGTTGCTGCTGCAGGGTAAGATAATACAGAGATTAAATACAACTTTGCTACACGGGCCAGCCCCTAGCACTCCGGT
novel.11793	GAAGAAGATTAAAAATACACGATCTTGGTGGTCTTCTTGGTTCCGCGTCATGGTTGTCGAGGGGAATGACGCCGGGTCCGAAAGAGAGACGCATGGCGTGCGTGTGGCGCGTTTCGGACCAGGCTTCATTCCCCATGACACCATCATGGTTCAGGTTGATGGACTCGGCCTCGGCGGGTGTTCTTGTGAGCTCCGCCTGTGCCTCCCTCCGTGTGGTCTGAAGCACAGCAGACGACCATGGCCTGCCTGCAGCTAGCGAAGGGAAGGATTTCTTCAAGATGAGGTGCGCGCATGACAGATGGGTCGACATAAATCAACTCCAGAGCAACTCTGCTTACAGCAAAGCAAATAGAAGAACTGTAGTTTGATCAGGTACTCCAAGACCACCAAATCTATCAG…
novel.11792	CGGTGGGGGAGAGAGACAGAAGGGAGCAAAGAAGAGGGTGAGAAGCTCCAAGACGATGGCATGTGACGTCGCCGCCGCCGAGATCCGTGGCATCGGGAGCATCCCCGAAGACTTCACGTCCGCCGTTCCCACGGTGGTCGTCCAGCCCTGCGCGCCCGACGAGCACCGCGGCATCCGCATCTTCACCGAGCAGTCTGCGACCGACGAGCCTCCTGCTATGGGCGCCGCTCCCGAGCTCTGCGCCGGACGCTCCGGTCAAGAAGCTTGCAAGCAAAGATACAAATTCTGACCAGTTGGAGTTGAACAACAATAATCAACGACATGACTCAGGAAATGACAGTATGACTGACCAGTAGGAGCAAACATCTCATGGCATTTGTTCATAAGCTATGCAAACTA…
novel.11795	GTTAAAAAAGTGAAACAAAAGGAACAGGATCTGAAGAAAGACTTCCGCACTGTGAAAGAGTTGGCAGCTGAGAGTGGCTTTGGTTGGGACCGTATCGGAATGAAAGTTGTTGCCCCAGATGCCGTTTGGGAATCATTTGCGGAGCGTCGTAACACGGATGCACTCATATGGAGAGACAAACACTTTCCATATTATGATGATTTATTTGCATTGTATGAAGGACGGTATGCTGAAGGAAGGAATAGGCGTGGCATGGACTATTATGCAGATAGGGATAAAGAACCATCACAAACCAAATTTGCAGAATCACAAGGGACCAATGATTATGATGGATCACCCTCACCTAATATAAATGTTGCTGATTTTCCCATTGAAGAAGAAGGTGAGAAAGACACTTCT…
novel.11794	AATAGCTATAACGCAGGTGACACACCCCACGCTACTACGCATCCACTGCCGCACCCCAACCCACCCGATCCACTCCCACCGCACCAAACACTCTCTCTCTCTCTCTCTCGTGCACATCCCTAAAAAAAACTCTCTCTCATGAACCTCACCCCCACCCTCGGTCCAGTTCCTCTCCCCCACTATCTCCGCGCCGCCGCCGCCACCCACGTCGGCCGGTTCCGGCGAGCTCCGGCCGCGCGCAACATACCCCCAAGCTCCGCCCCTCTATCCCCCCTTCCAGATCCGCGCCTCAAGGGTTGCACCCTTGCCCGCCGCTAGGGTTTCAGGCTCCTCTCGTGTTCTTGCCAGAATCCACCACAATCGGCGATGGCGAGGCCGGAGCTTGCGGGATCCGTCTAC…
novel.11797	CACTAGGTGTGGTGGGAAGTTTAGTCCCACCCCGGAAGTGGAAGGAGAGTTGGAGTGGTTTATAAGGGTTTCTCTTCTACATGCTATTGGAGCTTGAGAAGAGAAGAGGCCCTCGCGCACTCCTCCTCCGCCGCCCGCCTCGCCACGCCACGCCTCGCCACGACGCGCCACGTCGGATCGTGGGCTGTCACGGACTCGGACGTGGGTCGAGCCCACGTCTCTCCACGCGGCTGCGCCTATAAGTATGCGGTGTCTCCTAACCCTAGCCGCCACGAACAGATCACATCTGCTCACGCGCACGCCCACCGTCGTTCCTTTGCTG
novel.10609	CTGCTTCCATGCGCCACCATCCGCCCCCCTGCTTCCACGCGCCGCCGCCGGTCCCGCTGCTTCTGGCCGCCGCTGTCGGGAGCCACCATAGCGCCACCAATCGCCACGACTAGTCGTCCCTACCGCCGCCTTGGCGACCTTCCTCCACCCCCCGCAGCGGGTCGTCGCGTCGTTTCACCGCATCCCGTGGCCACAGCACGTCGTCCAACTCGGCAGTCCAACTGCTTGCTCCACGGTCGGTCGCTCAAGTAGCTGCGTGTAGGCAAACATCTCCACGGGCGACAAGTTCTTCTTTCACAACTTGTTGCTGCTGCTGCACCTTCTCCTTCGACCAGGCTAAGTAAATTGTAAAGGGTCCAGTCCCATATATCTTTTAACCAGGTTCATGGTGAAGCCCAG…
novel.11799	ATCGCCGGGATCCGCCGCAACCAGCAACAGCGAGGTGAGAGGTGGCCGGATCCGGCACAGGTCGCCATGGCGCAGACAGTGACGACGACAGGAGTGGCGCACATCCGTGGGGCAGGCCGCTGCCATGGAGATGGAGCTCCTTCTCCCCACGACGCAGAGGCCCCATGGAGCCTCCCTCCTTCCCCGGTGACTTCTTCTCAGGCCCCACCCCTACCTCTGCCCTCCTCTCCTCTGCTTTGAGCTGTGCCATGTTCTGTTTCAGATCCATCCACCCATGGATGATATATGGCAAATTAGCTTGGTAGACAGTTAGTGGTCCAGGGTCCAAGTTTATGCATTTCTATCATGTAACTTATCTGCATTTTGTACTTCAGGCTTCAGTTCTAGCAACCATTTTGC…
novel.11798	GCATGCAATGAATTTATTTCACGCTATAAGCTGAGTCAATTGTCTAGCGACAAAGAAGTTGGAACAAGTCTTCCTGTGCTTTCATCTGCATGTCCAGGTTGGATATGCTATGCTGAAAAGACTCTTGGTTCATATATCTTGCCCTACATCTCATCTGTAAAGAGTCCCCAACAAGTGATTGGTGCAGCTATCAAGCATCACATGGTTGAAAAACTTGGTCTCAAGCCGTATGATGTGTATCATGTTACTGTGATGCCCTGTTATGATAAAAAACTTGAAGCTGTCCGGGGCGACTTTGTTTTCTCAGTGGAAGAAAAGGAAGTTACAGAGGTGGACTCGGTATTGACAACTGGTGAAGTGTTGGACTTGATACAGTCCAAATCTGTTGATTTCAAGACA…
novel.11735	CTTAGTTTTACCAGATCCCGGCGACCAGGCTGCGCTTAACCAGAGTAATCCCGTCCGCCCCGCCCCGCCCCATCGCTCCCCTGGAGTATTCCAACGGGAGCGGCGGCGGCGAGAGGCACGGCCCCGACCTTCCCCGCAGCCGCCGGCCGCCGCTTCCGGAGGGGGAGACGATGCCGCTGCGGCGGCCGAGGACGAGGCGCGGCGCGGCGCCCCTTCACGCCCCTCAGCCAGGTCCACGCCGACCTCGCCGCGCGTCCTCCAGGAGCAGGAGAAGCCCTAATGATGCTGCGGATGAACGAAGCCGCCGGCGGTGAGGGCTGCGATTATGGGAGAGGAGGAGCTGGAGCACCACCTCCGCGTCCACCACCAGGAGCACCCGGGTGGCGTCGACGGTGATGG…
novel.18083	CAAAATCCAGCCGCTGGTCATGCCATTCTCGCCACCACCTGACAGCACGACGCACCCGCACCACTTTCCCCTGGGAGCCTTGCCGCCAATGGTGCCGGAGCATGGAAGAACCAAAAGGTAGTTGATCAGCAGGATGGCAAGAGGAAGACAAGAACCAAATTAAAGTTTGTTGCTGTGCATGTCTGTATCTATCAAGATTCAGTGCTATGTAGAAATGTCCTTGAGATTTGTTTCACTCAACGAGACCAAACAATCAGGAACACAAGTAGGATAGTTGATGCTTTTTTCATTTTTCTTCTGATGAAAAGGAATCTTCATCTGCCAAGAATACGGCCTATAAGCATGTATGCCTAATTACCTATATGTTGATTTAACAAGCTCACATACATGTCCATTTCT…
novel.9921	NNNNTATATGCAGAGGAAAGACATTTCGTAATAAAAACTAGTAGTATCTCAGTTGCCGTGTGATTGGTCATGCTGCATGTAAACTTTTGTCAGGACTAGGATAGATCTTGGGGTGTATTAGTATATTGGATCCATCCATATTGTAATTCTTCTTTTCACACAAGTACATTTCATCATCAATCGCATCAGCATCAGCTACTTCGAAAGGAAGATTCAACTTAGTTCCATGTGGAGATCTGTGAGTGAAATGAATTTGACTCTGCATATATACACCACACCACATCTAGGTTTGATCTTGACAAGAGCGGAGGGCTCAGAGGTAACGGCGCTTTAGAGGCCGATTTTGCTGACGAATAACTTTAGATATTTTCCTTTTCAACTTCACCTGCTCGCGGGCCA…
novel.18828	AGAGACCAGAGTAGGGAGTTCCATGTCTCAAAAAAGAAAAAAAAGAGTAGGGAGTTCCAGACCCAGCCACCGACGCATCGAGCCAGCCGCTCGCTTCCTTTCGCGACCTCCGGATTTCGCCATCTTGCTCGCTCGTCGCGTCCCCGCCTGTGTAGCCGATCGTTGGGCGCCCAGGACCACAGCCTGTCCGTCCCGCCCGCTCGGTGTTTGGGGCTCGACGGCGGCCGCGCCACCTCAACTGCGCAGTCGTGCCCCTGCAAGCCGGCGCTGGCGCCGGCGCCCAATCCGCACATCGGCGCTCGGCCGCAGGCAGCCAGCAACCATCCGTGTTGATTTGAGAAGCCACAAAATTGAGGTACGCAGAAGATGAACAAACCTGAGAAATGATGATCCAAAGAT…
novel.6175	GAAAAGGTCTGCTTCCGTCTGTCCGTGGACGCAATTCTTTAGATAGGCAGGAGACGTTGGAGAAAAAGATTACTTTCAATTCCTCACAAGATGCACCTCTGTGTGGGAAACTATTGATTCGTCCAGCTTGAGAAGACAAGGACACTAGGTTACGGCTTGGGTCAAATCTTACTTAGATACTACTTCTCTCATCCTTGTGGTGGGCTGGCTGCTTGGGCACGTCCACCTTGATGGAGCCGGATGAAGTGCATAGGATGGCTCTATTGCAGCTAGCTAAGAGGCAACTTTTTGAACCAGATACTAATCTGCTGTACAATCCTGTGATAAGGGAACAACAGACACCCCAAGGAAATCCTGAATATTCTAGGCAAGGGTGGACATCAGGCCGCTCTTTCATAG…
novel.17741	TTGCGGACAGCTTGAACCTCCCAGATCCGGTTCCTCTGGCGGTCCTCCCGCGGATTGCTGCGAGCGCTGAGCCGGCTGAGTGGAATGCCGTCTACTGGTGCGGCCAGCGTATTGGCGGCGCTAGACAGGGCAGGCCGCAGGACGACGGGCGACAGCGGCGGGAGGCTTCTCCGACAAGGTCGGCGGAGTCAACGGACAGGGTGAATCTGGAGGGTCTGGATGGACAAAAAGGGAATCAACGTGAAGACTGTCTCCTACAGGAAGACGACTTCCTCTGCAGTTCCATGTAAATTTATTTCAGCGAGGAGGTCATCATCATGTCTAAACTGCCGACGGAAAATGCAGCATCACCTCACCTTTTGTTGAGTAGCAACAATCGAGTAGTGGTAGTCAGCTTCA…
novel.17456	CGGAAGCCCCGCGAGGAGACGAAGGAGCGGAAAATGAAGAGGTATGGAGGAGAGGAGGACGAGCGGGAAGTGCTGGGGCGTGTGGGCGAGCGGGAAGGGCTGGGGCGTCGCCCACGACGCCGAGCTTGACGGCGGCCTTGCTGTGGTGCAGCCGGCGAGGACCTGTCGGATCTGGCCGGATCCGGTGGGATACGGCGCGCATGTGGCGGATCTGAAAGGAAGGCGACCGGGGCGTGGAGTACGATGGCTGACATGCGCGGCATGGCCGAAGCCGACGAGAGAAGAGAGAGATGGAGAGAAAAGAGAGGACGGGAAGGAGACGAGACGCCAGAGGAGAGAGAAGGGGGTGGTGGTCACTTCAACAGGCTGCAGCGCGGCGCCGCCCCGGCCGCTGAGCCT…
novel.11302	GGCGCCCCTCAAGCCCCACCTCGTCTGTTCCCCACCCCGAGCTCCTTCTCCCCCACCCCGGTCGAGCATCGGATAGGCAGAGGGAGTGCCTTGGTCGGGGGACAACGAGGCTCGCCGGCTGGGTGACTCCGAGCGCTGGAGGCTAGACAGGCACAGGCAGGGGTGGATCCATGTGGGGGCATGGGTGCCGTCGCGCCATCGAAGGCCTCCACGGCGCCCTCTATCAGGTCACCTCTCTCTCCACGAACTCCTTTTTACCCACGTTTTTACCACTCTCCAAGCTCGCACTATTGCTCTGGAAAATTCCCTTTGGAATTGGGGATGAAGCAATCGATTTCGATTGATTGGCGCCGTGCAGACGACGGGCGTGGGACGCCGCGGGAGGCGTGCCGCGTTCGA…
novel.3647	GGCCGGTGTGCCGACTGCCGCGTTCATGTCGCAGTCGTGCGCCGTGGACCTGATCTACGGCGAGGCGTGGGCGGGGCGCGCGCCGCTGCCGACGGCGGACGGGAGCGCGCTGCACGCCCGGGGCGCGGTGAGCGTGGACCTCGGGCCTGAGGACCTGTCGCCGTTCCTCGTGTCACCGGAGCTGTACTCGAGGTGTCCATCCGGCAGTTCGAGGGCCTCGAGGACGCCGGCGACGTGCTCGTCAACTCCTTCCGCGACCTCGAGCCGCAGGAGGCGGAGTACATGGAGTCCAGATGACGCGCCAAGACGGTCGGCC
novel.19105	AAAGCTTGGACCTTTGAGTTCAAGCCGGCGACGGATTCCGTCGATGCGAGTTCGAAGGCGCCAGATCCAAACCACTAACAACACGACGCCGGCAGCAACCTTCCCACAAGCAGCGGCCATGGCGTACTCGGCCTCCCTGCAGAGCTTCCTCCCGCCCTCGGCCCACGCGGCGATGTCGTCGTCCCAACACCGGCCCAACCGCGCCCGCCCCTTCCAGTGCGCGGCCGTTTCCGCCCCGTCGGCGGCGGCCGCCTCGCCGTCGGCCTCGGCCGTCCCGGCGGCGCGGCTGAAGCCGCGGGTGGAGCAGCGCTGCAACAGGAGGGCGGGTACTGGGTGCCTCACAAGCTCACCAAGCTGCCCATGGAGCAGATCGATGCCGACAAGCTCACCAAGCAGGAC…
novel.13947	CCCCCATCTCCCTCTCCCTCGCCCGCTCTCTTCGCCCCGCGCGAGATCGCCGCGTCACCACCGCTGCGTTGTCGTCACCACGACCAACGAGCTCTCCGCCGCGGGAGAACCTACCAGGAGCCCCGCGTCGCTCGTCCACACCGTCCTCGCCCGCAAGCTCGAGCCGCGGAGGTCGTCATCACCGGATCGGGCATCTTCCCCTGTTTCGGTCGCCGCCATCCCGCCGCGTCGTTCAGCTCCTCCGGTCCTCCCCGAGCCTCTCCGGCCTGTCCCCGGCCTCCCCGAGAATACCATCCGCCTCCTGACCCCGAGACCGGCGCTGATGCCACTGAGTACGACTACGTCCCGACGAACCCTTCTTGCCAAAGCAACCAGACGATGGAGCCCAGGAGCCAGACG…
novel.10257	CCGGCGACCAGCCACCCTACGCCCCGCCGCCTCCCGGCCACCCCCGCGCCTCGCCGCCGCCCGGCCACCCCGCGCCTCGCTGCTGCCGCCCATCCTACGGTGGTCGCTATTCCCATCCCTATCTCCGCGCAACGCCACCCCCAATCGGACCCGACCAAATCACGTCGCCATGGCGCGGTGTCTCCATCTCCCGACGACGGAGCAGCACCTCCCCGACGGCGTGCCTACCACCGCCGACGAGGAACTCTGCCCCAAGCCTCCTCCCCCCTCCTCACGTCCGGATGGGCAAGATCCAGCCGGCGATGAAGCCTATCCCACCGGCGCAGCTCCCCATCGCCATTGCGCTGCTCCTTCCCCGCGTGTCTCCAGTTCCCCTCGCTGCTCAGATTGGTGTGCCGC…
novel.18327	CCTCTCCCGTGCTGGTGCTAGGGAAGCTCAATGCTCTCGACAAGGCAACCAGGGAATAGGCGCAGAATCAATGGCAAGCCAAGTCGACAGATTAATGAAGCTTATAGCCCTCCAATGCAGTATCTGTATGCTTTACAAAACTATCCGAGTATTGCAAAATTGTATGATACATCAAATTGGAGCATAGCCTACATACTTATGGACTGTGGACTTATGTTGCTTATTTAGAGGCTGCCGTACATGGATCGGG
novel.6176	GTCAATCAGAAGCCCCCACCAGCAAACATCCAACGATGCTGCCGACAAGCACGACCGCCGTTGCCGGCAAACACGCCGACGAGGCCGCCGACAAGCACAAGTAGTCACCCCGCGTTCCTTCCGAGCTCCCTCTCAAACTGACACCTCCCCAGGCTGCTCCAACCGCCGCCATCAGGGCTTGCCGTCGGCAAGCATGTCGACACGGTCGCCCTGGAGGAGCACCGGCTTCCATGGTTGTCGCCTCTTCAGGCTTCACTCACAATAATAGTTCCTACAACATTATCTCTGTTGCATATATTTTCTACAACTTGACCTTTGTTGCAAAAAAAAAAAAAATCTGCGACACTTCCTCTTCTCCGGCGATGAAGAAGCGATTCTCCTCAGCATCTTCTCATCTGG…
novel.10602	CAACGACTCAGCGTGCTACCCTTCCCAGCCAAAAAAAGAGAAACCCAAATTCTCGTTCTCCTCCCGTTCCTTTTCACCGTTCCTTGCCCGATCCATAGATTCATCCACATTCGTTGATAGATCCTGCCAAGGGAGGAGGACGGGGTGAGAAGGGGGATTTGCGGCGGAGTGCGGTGGCTGCATGCTCTCGGCGACGGCAGGTCCTCCAGCTCGACCACACGTGCCTGCTGCTCCCCGCCGCCGTCAATTGGATGGCCGTGGAGTTGGGCCCCTTTGAACCTGAGCGGTTCCTCTTCTCCAGAGAGTCCATGGGTGGAGGCGTGTTGTGGGCTCGCTACTGCTGTCAGCTTCCACCTATGTAATGTGCTACAACTTTGCATCATTACTACTTGCTGCACA…
novel.19669	ACCATCTCCGAAGAGAGAAGACCTATTGGAGAAAATAATGAACTACTTTCCAGAGAGATTGGACTTCTTACACGGTACCATGCACCTATCCAACGTGCCGGGTGGCATAGTCTTACTGAGGATGATAAGGAGCCGTTGTATGAACTTCTAAAGCTTAAGTTCAATCTTGATTTCACCCAAGATCATATCAAAGGCTGTGTGGATCTGCTATTCTCTTCAAGCTACAAAAGTTTCCGTCACAAGTGTTATGAACATTATGTAAAATCTGGTGATGATGCTAGAAGCAATCCATATCCTCCCCTTATTGATAATAGAGTTGGAGACTGGATTTGGCTCTGTGATCATTTTGAAACAGAAGAATTTAAGAAACGGTCCACAATTGGGAAGGCTAACCGCTCA…
novel.19588	TGCATACTTCTTGAAGGATAGTGCAAATATTCACATCTCCCTCCCCCCAAAGATGATGAAACATGTCTACATTTTCTTGGTACTCTTTACCTTATGCTTAGATAAAGTATCTACGACATGGTGTCACAGCCCATACCTAAGAAGGCACAAGCAATTAGAAAAGGGGGCATCGTCCAGTGAGAGAATAATACCGATTGAGGATGAACGACAAGCGGGCGAAATCGTCGAACATATTGCAGCTTACCAAACACCACCAAATTCTACAATGACATTGTACGGTGCCATGGCAACATTAGATGTTTATGAGTCTCTGGCTGTCAAGGCGGGACAAATAGTATCTGCTGAAATCTGGGTAGAGAATTACCAAAAGGAGAGGCCTAATGATGTTAATGTTGTACA…
novel.10603	GGAGAATCGAAGGCAATGTCTCAAGGTTCTGAAACTTTGGCTTGAGAGGAAAACACTTCCAGAATACATCATTCGTCACCATATTAGAGAACTCGAGGTTATCAATGACGCATCTTTTGGCAGCTCTCGCCGTCCTTCAAGGACAGAGAGAGCTTTAAATGACCCATTGCGTGACAATGAAGGAATGCTTGTTGATGAGTATGGGAGGACCACCTGCTCCAGACCATTTTGAAGCATTTGCAGCGCCAATGCAATATGGACGTCCATCAGATCCTCCGCC
novel.11303	CAGACCCATCCCGTCCCGCCCCCCTCTATTTCACCGTCGCCCACGCTCCTTTCCCCTTTCCGCATCCGCAGCAACGAAAGCGAGCGCAAACCCACCCCACCCCACGACGCAACGCATCCCCCGAACACCAGCGCAAACCCCGCTATTCCGCCCCGTCCCCGTCCCCGTCCCCGTCCGTCTCGCCCCCCACCTCCGACGATTCGAGGCCCGGGGCTCCCGTGCGGCGGCGGCATGAGGACGGCGGCGACGGCGGCGGAGGCGCACCAGTCGCGGCTCCTGTACGAACTGGGCGCGCTGCTGCTGACGATCATCCGGTCGCCGCTCGGGCCGGGGGAGGAGCCGCGGCAGGTGACGGCGGCCGGGGTGGCGTCCATGATGCTGGGCGCCTCCATGGCGCTC…
novel.6039	ATTCTGATCCCTGATAGATTTGTGTCACAACTTCAAGGTGAAGAATTCACATGTGCCTGTACGTGCCCTCTACACCTGGGTCGATTTCCTCCTCAGCTGCGGCGGTGGCCAATGTGTGCATCATCTCTTCTCTTTCCAATCAGATGCTGGGTGCAAAACTCCAACAATACTTCCATCTGCAGCAACAAACTCTGGTAGAGTTAACTCACGTCAGCATAAGGCATGAAGCTTTGGAATTTGCAGAAAAAGTACTTGCACTAAGAGGTGCATTTGGATGCAAGGAACCATTGGTGCGCATATGCTACTGCCACAAAATCAATTTCCCATCTACTTCTTATTTCAGTCACATGAATGGGATCAATGCAAACAATTAGCAAGTGCTGCAACATACTAGGAAGA…
novel.20010	CGGCGGCGAGGGGCGGCAACGCCGACCTGTTCAGGATGCTGCTGGACCACGCCATGTCCCCGAGGTGCTCGACGTATGGTCGCGACGGGGATGGCGCCGGCGCCGGCGGCCGCGCCTCGGTGTTCCGGCTGGAGATGATGAGCAGGGCTGTACACGCTGCCGCCAGAGGAGGGAGCGTGCGGATGCTGAAGGAGCTCATCGACGGTCGCTCCGACGTGTCGGCGTATCTTGATATCCGTGGATCCACCGTGCTTCATGCAGCTGCTGGGAGAGGGCAGCTCGAGGTTGTCAAGTACCTGATGGCCTCTTTCGACATGATCAACTCAACCGACAACCAAGGGAACACTGCACTACATGTAGCGGCCTACCGAGGGCACCTGCCCGTTGTAAACGCACTGG…
novel.9827	TACGGTCCAGCCCAGCTAATGGGCAAAACCCTAGCCCGGCCCCGATGATCCCCTGTTGAATCGATCCTTCCTCTCGATCCCGACCTGGCTCCACACCCGGCTGCGGCGGCGGCAGGCCGGCGGTGAATCCAGCAGTGCTGCGCTCCCCCTCAGCCCCTCTCACACAGGCACGCAACAGCCAGTAGCAGCCCGTTCCCCGGCGGCAGCTCACCGGCTGAGGTCGTCACTTCGCAGGCGGCAGCAGCAGCACCAAGGTACTTGATTGATGGAGCCAGATTTAACTTTGGATGAAGTAGCAGAACAGAACAGATCAGCACCTGACGAAGAGGATGAAGATGCTTTCATCGTCGAGGAGATTGGGGATTCTTCAGATGACCGACAGGCAGAGCCGACCGTGAT…
novel.9826	CCCAACTCCACATCCAAAACGCCGCCGCCGCCGCCGCCGCCAACCACCACATCCAAAGCGCCGCCGCCGCCAACCACCACATCTCCGACCACCAGGGTCTATCCCCTCCTCTCCATCGCGGCTGCTGGTCGCGGATCGACCTCCCCATCCGAGGCCAACTCCTCCATCCACAGCGGATTCGTCTCCTCCTCCACACCGAGGCCATGGCAGGGGGAGCACGAAACACTAGCGCCCGCCATGGCGACCTAGCACCAGGAACCGGCCGGCGCATCCTGCAGCCGCCGGTCCAGCATGAATGCGGCAGCTTGGCCTCAAGGACTCCAAGATCTGTTTGCAGGCACAGATGATGTATGCGGCAGGCGACGATGATGCCGACGCCAACGCCGAGGAGGACGAGGA…
novel.9825	GTTTGTTTGATATTCAGTCCGCGGTCCCTGATTCATCTTATCCAAAACTCCTCCCTTTCCAGCGACGGCAGCGATGGCGGAGCATGAGCAGGTGAGGGCGGCGCCTTCGTCGGACGGCAAGCCGCGACGGAGGAGAAGGCGGACGCCATGGGTGCGGCTACAGACGAGGCGGAGGAGAAGGCGGACGCCGTGGGCTTGCTGCACGGCTATAGCCGAGGCGGAGGAGAAGGCGGACGCCGTGGGCGTTCATGGAGGATGGTACGCCGGCCGCGTCAAGTCCCCTGCCCCCGGCCGCCGGCGCCTGTTCTCGGCCTCCATCGCCCGGAGGCGTGCCCCTGCTGTCGGCCTTCGCGTCTGCTTCGTCTGCATCACGCCAGCGCCGCCCTCGTCGTCGCGGCG…
novel.9824	CACAAAAAACCCTCGGGCCGCAACCGCGGCTCCCACTCCAGATTCGATCTGAACCCAGATAGATCCCGCCGCGCATCCCCGCCGCCGAGCACCATGCTCGATTTCGGCAGTAAAGACGCCATGAGCAAGCTCTTCTCCATGACATGCGAGCCCCCGACGCACCGGCCCCGCGACCCCGCGGCCCCTGCCCCCGCCTGGGTGCTCCTCGAGCCGCAGGCGTACCTCGCAGACGTGAGGAATGCCACCACCGCGGAGGCCTTCTCAAGTGCCGGCCACACCGTCCAGGTCACCGTCTGTGCCGCGGACCCGCTGGACGTCTCCTACCTATGCGTTCACTGCCCCGGAGTCCCAGAGGCCAACTGCGACAGGCCCAGCATCGTTTGCTCGGAGAAGGACTTT…
novel.9823	TTCTCGGGCGCCGCGGCGATGGGGGCGCGCTGATTGGGTCGCCGGCCGCGATCTTTCAGTCCAGATTTCCTTGGGCGGGCCCGTGCGTGATCTTGCCATGGGTTCGATTTGTTCTTGTTAGATCGCGGCTAGGAGATCAGCGAGCGCGCCCAGATTTCTCCCTTTCCGGATCAGTCTCATCCGAGAAGATAATAAGCCGAGCGGGAGGGGGAGAGGCCATGATGCTGGAGGGCAAATCCTGCCTCGTCTCGCGCTCCCTGCCCAGCTACTGCGACCCGGACTCCGACTGGGCGTTCCTCCTCAGCGGCAGCAAGCGCCCCGCGCCGGAAGACTTCGGCGCGGAAGACATGGAGGAGGTAGACGCCGGCGGCGGCAGCGGGAAGCGCAGCAAGTCGCCTT…
novel.9822	CGCATCTCCTCATCCACGCATTGAACAGCCCCCGTCGATGGCGCTCGGCCCCGTCGCTCCCCCGCCCCGTCGCCGGCCCTCCCCCGCCCTGTCGCCGGCCCTCCCCCGCCACCCTGTCGCCGGCCCCGTTGCTCCCCTGCCCTGTCGCCGGCCGCGTCGCTCCCCCGCCCCGTCGCCGGCCCTCCCCCTCGTCCATGAACCGCCCCGTCGAGGTCCAGGTCCGCGACGGATCCGCCTACGCCGGCGTCTTCCACACCACCTGCCTCGACGCCGGATACGGTGAATTTGTGTTTATGCTCTGTGGCGTTGATCTGTAAATCTTCCGATGCTATTTTGTGCCATATGGGCAAACACTAAGTTCTGAGGAAGAGATGTCATATGTGTACCATATGGACAAAC…
novel.9821	TTTTTCTGCAGGTGGCACTTTTGCTTGTGTCTTGTTATCTTTTCGAAATGGTGAAGCTGACAATGATAGCCTGTATCACTGATGGCCTTTCATTAGCGGAGTGCTTAGATGGTGGTTATGTTAAGGATGTTGTCTTCTACAAGCAGCAAGCAAAATTGTTGTTCAAAAACATATATAAAGGCCAACATGAATCATCAAGACTGTCAACTGAGACTGGACCACACCATTCCAGGTTAAGGGGCGTATGGCGGTGAGGAAGCGGCGGCGCGCGCCTACAACCTGGCGGCATTGAAGTACTGGGGCCATGACACCATCCTCGACTTCCTGCTGTCTAGCTACGACCAAGAGTTGAAGGAAATGGAGGAGCAATCCAGGGAAGAGTACATTGGTTCGCTCCGG…
novel.9820	CTCGCGCCCCCTTCCTCGCCAGCCCCGCCCCGCTCGCCTGCCTTTCCCCGCCCCGCCGCCTCGCCCACCCCGCCCCGCCATCCCGCCTCGCCCGTCCCGCTCTCCGTCTTCTCTCCCCTTCCCAGCCGCTCGCCCCGCCGCATCGCCGCCTCCTCCTCCTGCGGTCGCTCATCCCTCCTCCTCCACCCAATCCCTAACCCTAGCAGCTCCCGCCGTCGCCGCCGTCTACTTCGCCCAGCCTGCCAGACCGCCTCCGTCCACTTCCCCAGTGTCGTCGCGGTCGTCCTCACCTGCACACGGCAAGAGGAGCGGCCCCACCCTCTCCTCTCCTCCTTCCCTCATCACGAGCCAGGACAGGGAGGGCCACCGTGGCCGGGCAGGTCAGGCGGCGCGTCCAGA…
novel.18763	TATTCCATCCCCATTGTCCATTGAGCCTGCTCTGAATAATCCCCCTTTTGCCGGATTATTACCAATATAATCATAAAAGGCTAATTTTTCGGGAATTTTAGACCAAGCTTCTGATAAACTAAGATTTTCGGCTAAACCATTGCTAACTCTTCGATATATTTCTTGCTGAAAGTATCCCTGATCCCACTGATAACGAGTAGGCCCAAATAATTCGATTGGGGTCGTTGCTGACCCATACCACATAGTTCCAGCAACTACGAAAGCTGCAAAAAAAACAGCAGCGATACTACTGGAAAGTACAGTTTCAATATTGCCCATACGTAATCCTTTATATAGACGTTGAGGCGGACGGACACTAAGATGGAATAAGCCCGCTAATATACCCAATGTACCCGCAGC…
novel.18762	CAACCTCTCAGTACAGGGTCGCATCTGTCTTGTTTTGTGGCCGCAGAAGGTGAAGGAGTTGGTGGCGCCGGCCGTGGAAGGGACGCTCAACGTGCTGCGCGCCGCCAAGGATGTCGGGGCATGCGCCGGGTGGTGGTGACCTCGGTCGTCTCCGCCGTCGTGCCCAGCCCGGGATGGCCGGCCGGGGAGGGCCTCGACGAGCACTGCTGGACCAACATCGACTACTGCGACCAGAACAGGGTGTGCATATGACAGCATGATCCAAC
novel.18761	CAGGAGAACCTGTACTGTTGGATCTATCTCGAGAGGACTGAGGGAGCACATCTCTGCAGCTCTCGAACTTTCATTGCGAAGAAAGAGAAGAGAGCAGTTGAGTTGATTGAGGCAGTAATGCTGCTCCACTTTCTGGTCCTTGATGAGCCCCTGCGTAGGCGCTTCCTCCTCTCAGGACCAGACCCAACCATCGTCGCCATAGCACGGCGCCTACCGGCGAAGGACCACCACCTCCCTGACGACGTGCCCAACCCCGCTGACGAGGCCTGCCGCCAAAACCCTCCTCCTTCCTCCTCGTGTCGGGATGAACAAGATCCAGCCGGCGCCTGAAGCTCATCCCACCAGCGTACCTCCTCCTTCCCCTCGCTGCACGGACCGGTGTGGCATAGCGTCGCCGCC…
novel.18760	CCAAACCCCTTCCACTAGCGCCCCGCCGCTGCCCCGACCACCCTCACACCAGCGCGCCGTGGCGACTCCGAACCCCCTCCGACCAGCGCCCCGCCGCCGTCTGTGCTTCCGTGGCCACTGCGCCGGATTCCCCTCACCCACTGCATCGAGTTCGTCAGTTCGCTGGTGTGATCGACAGGGATAACCAGGAAGATGGAAATCGTGGCACTTGGGGCATTC
novel.16383	TACGACTCGATTCGATCCGGAAAACAAATCCGCTGCGTACTGGTCGTGGTCAACTAGTACAAGTCCAACTTGGAATTAGATTGATCTGGTTTTCGCTCCGTGACGCCCGCCGCACACAAATCGCTCCAGATCGATTCCCTTGCCTCGCTCTGCCGCCGCTCCCGTCTTGCGCCGCCGCACTCTGGCCTCGCCGCGCCGCTCCCGTCTCGCGTCGCTGCACTCCCGCCTCGCCACGGCGCTCTCCTACGCCAGGAACGCGCTGACAGCCGCAGCCCCGAAGTCGCCGACTCCGCCGGCGGCCCGATCTTCAGCCGCCCTCCACCGGAAGCTGGCCGCCAAGCCCACGTCCTGCAGCAGTCCCCACTGCTGTCGGCCGTCGTCGCCGTCCGCTGCAGCACA…
novel.18766	TCGCACCACTCATCCACTTCTCTCTCTAGCCGCTCTCCATTCCCCATGCCACCGTCTCCCGTCCGCTCCACGCCCCCACCTCCCCACCGCCGTCCCCAGCTCACCGGCGCTGCCCTATCCTATCCTCGCCGCCACGCGCATTTGCTGCCGCGCGACGACATCGGCGCCCTCGTAGCTGGGACTCCGCCTAGTCAACTTTGATTGGGAGGTGGTGACGCATCCGTACCGGCGGGGAGGTGGTGGATGGGGCGCGGCCATTTGCGAGCACCAGGAGCGGTGGTGGTGGCCAGGGCTGCGCCGTGTCCGGGGCAAAGTGCACCGCACTGAGGAGGCGTCGGCATCGACGGCAGGGCGCGGAGGCGCACCTCGATTCAGGAGACGCGCGCGCGGGAGGCGACG…
novel.9829	CTCCCGCACTCGCGTCCGCCTCCTCTCCCCTCCCGCGCGCCTCCTCTCCTCCCACCCACGTCGTCGACGCCGTCACCCACCGCCTCGAATCGCGCCGGCGGCGGCCAGATCCGCCGCAACAGAGCCCCTCTCCCCCCTCCAACGACGACGAGCAGCAGAGGAGGGAGGACGAGGAGCACGAAGGCGGCGGCGGCGGCGGGGAGCAGCATCAGCACGCCAAGGTGGCGCAGCAGCAGTCCTTGGGCGATGCGGCCCCGCGCCTGCACCGCATCGCACCAGGAAGAGGTGCCCCGCCCCGCCCTCCCCGCTGTCGCCGTCTCCGCCTCGCGCCATGGCCGACTCCCCACGCCGGAGATAAATGGCGACGCCGGCCTCCACGGATCTCTCTCTCTCAGCTAC…
novel.9828	GATGATCGCATCCGCACCTTCGAGGACTTCGCGCGGGTGCACCAGTTCCTGCTGATTGCGGCCGGCGTGCCGCCGTCGCTGCATCGGCGGCTGTACCACAAGCTCGCCGCCGAGGTGTTCGACGGCGGGGAGAGATTCTACGTAGAGCCCTGCGAGGAAGGGAGGCAGCGCCGCCTCGTGCTCGCCTCGGACACGGCTCTAAGGGGGGAGTCGGACGTCTTCCTCGTCGACCATGCGTGGTCCTTCCGCCTCTCCGATGCGCTCAAGCAGCTACGTGAAGTACCAGGATTGGCCGAGAGAATGGCAGCTCTAATGTGCGTGGATCTGGATAGGAAAACTGAGGTCGAAGAGTCAGATGAGCAAGGCAGTGAAAATGGTGGGGGTTTGGAGCATGTCTTG…
novel.10158	GAACTTTCTCCCTCATCCCACCTCCCTCTCGGCCGCCTCGTCTTCTCCGCCTCCGCCTCCACCACAACCGATGGCTCCACGCCGGCTGTGAATAGTGCGAGCGAGCGGGGCGATAGGAAAAGAAGAGCGAGCCCTTCCCCCTCCCCCCTCCCTCAAGAACCCTAGCCGCTGCCTCCTCCTCCCGCCTCAGCCGCCTCCCCCCTCCCCTCCACCCCTCCCGCATCTCGTCCGCCCAGAGTGCGGGGGCGAGCTTCTCGACGACGGTGGCGCTGGCTCGAGGCCGGGGAGCGGCCGATGCGGCCCTCCTTCTCGACGACGGTGGCGCTGGCTCGAGGCCGGGGAGCGGCCGATGCGGCCCTCCTTCTCCGCCATCTCCGATTCTCTTGGCTGTTGTGATGG…
novel.10159	GGCGGAGCTCAGCCGAGCACAGCAGAAACCCACTCCTAACCCTATTTGCTCGATTGACAAGAGCAGGGCAACGGATTGGATCGAGGGCGCCCTGGCCTCACTGCCGCTGCACCTGGATTCTCTAGCCGCTGCGTGGAGTCGCCCTGGCCACCGCGTCGAGTCACCTTCGTCGCCGCCGCGAGTCAGCTCCACTGTTGCCGCCAGGAATCCCTTCCTGACAAGGTAACATCCTCCAAATCCCTGCTCTCCATGGTCCTACTGCCCTGCTTGATGTGTGTGTGGCTTCTAACTGGAGAGGGTCTCCGCCGGTGTCGGCCTGCACCGGTGAGGTCGGGCGCGACCTGGCTTCCAGGGCGGCTTGACTACAGTCTACAGAGCAGTAAAAAATGGGAGGATTTG…
novel.15175	CAGATTGCTCTCCGAATCGAAAGGTGCTTCAACTTCTGTTTAGTAGGTCTCTTGCTCCTCGGATTGCCTTCATTTCAGTTTTGCAGCGGTCTCCTGCTTCTTACATTGGTTCACGAAGCTACTGACCCTGAAAGAGTGGTGATGCGAGTGAGATTCTGAGAGATTTCTCTCGGATCAAAAGGAGCTCGACGTTATGCTTCACAGATCTCTTCCTGCTCGGACTGGATTCATTGCTTCATAGGTATCTTGCAGCTCGCATTGGTACGAACACACTCACTGCTGAATTTAGTTAGTTACACTTGATGAGCATATGCACCTTCTATTTATTTCAGTGCATATTACATAGTAAAATACCATATAAATTTCTTCCTCTTGATTATTCTATTCTATTTATTTGTT…
novel.11300	GGGCAAGCCGGATCCCCCAGATAACACCTCCCGGGTAACTTCCATCAATTATCCTCACCACGAAGGCAGCCTACTCACGCGACCTCCCTCTCTCTCGTTTCCTCTCCCATCTAACCCGTCGCCACGAGCATCGCCAGCCAGCGGGAGAGGAACTGGATCCGCTCTCCCATGCAGCCACACCAGCTTCGTCGCCTAGAGGGAGGAGAAGATGGCGGTGGCGGCTTCGATCTATATATGATCTGCCTCGATGCGGGTCTCCTCCAGTGAGCGCCTATGCGGCGACGGCGACGGCGACAACGAGTGGAGGAGATGAAGCGGAGGCAACTCGAGGGCCTCCTAGGGGGCCTGGTCCAGTTCTCCCCCGCCGCCTCCTCTGCTCGATTTGGCCTCCAAAAAAAG…
novel.6038	CATGGACCATCTCCTGCAGACCTACCATGCTTGTGGTCACTGCTGACAGAAGCACATTCGTTCTGGGCTGCTGCTACTATCTCTCTCTCAGATACGTGTACAGAAATGTTAAGTTGTTGCTGCTGCTCTACCTCCTTCTCTCCCCCCGACCGTGCAAACTGCAAAGGCTGCTGCTCTTATTTCTCTCAGGAGCTTCTCTCTTTCATAGCAAAATACAAGATCTTGCAATAGAATTAATGTGTCAATCCAAAATGTGATTTTTTATTGATATGAAAAAAATATTCGTCTAACGTCAGGTTTAATTCAGAGAAACCTGACAATGATGTGCACGTATTATATTCTTGATGTTGGTATTTCATGCCCTATATCTTTTTGCTAATATGTCTACAACAACTAACC…
novel.10150	CAAGCGTCAGGCTCAAGTGCTTCGTCTCCTCCTCCACTCGCGTGCACGCACACCATTACAGAGAAGAAAAACCTACAGGAGAGAAAGAGCCCCTCAACTAAATCCCTTAAATCTCCATCATTTTCAGTTTTGAAGATATCTAGACATGCTCCACGATCTCCTCTTCCACCCAGCAGAAACTCCTGTCCTATCCCTTCTCTGTTCTTCCAAAATACATCGACGAAGTGCTGCTGCTCCATGAATGTCGGTGCTTGTTCCTGGCGACTTCAAGCATCTCCATCCATTCCCTTGTACCAGGGACTTCCCCTCCTCACCATGGATCCATTCAGAGAAGAAAGACCGCGATCCGTCGACCACACATGAAGAATTCCACATAGTTCCATGAAGACGAAGGTGATG…
novel.10151	CAGGAACGTGCGGGGTGGGTGCCCACACCCCTCTCTCCTCCCCGCTCCTCCATTCCTCATCAATACAGCCACGCGCCACCACCCTCCTACAGTCCTCCCCCCACCCCGCAGCCAGGAGGTGAGTGCTCGTCGTGAGGAAGCCACAGGAGGAGCTCAACCGGGCGTCGCCGGCCAGAGAAGGAGGAGAGGTGCGGATGCCAGCCAGGGAGGCAGATCGGGTCGCCTCCATCGTCAATACAGCCGCCGCGCCACCACCCACCTCTGTTCATGAGGAAGCCTCAGGAGGAGGCGAGCCCTCATTGCGAGGAAGCCGCAGAAGGAGGAACTCAACTGTGTGTCGCCGGCCGGAGAAGGAGGAGGGGCGCGGATGCCAACCAGGGAGGCGTATCGACTCGCCTT…
novel.10152	CACACTCTCGCCGCACCTATATATATTCTAATAACACCCTTAAGACCTTATTTTGCACACCACTTTCTTATTCTGCTAATACCACCGAGCAACTCTAGCTACAGACTAATCCAACAGAAAATCCCACCTTATCTTCTCCCCACCCACCTAAATCCTCTCCCTCTCCCCCCACGGCTTCCCCTTCCCCCCGTCGGGCCGCCGCACCATCACCTCTCGTGCTTCCCCCGCGCCGGTGCCGCACCACCACCTCCCCTGCTTCCCCTCGCGCCACCGCCGCACCACCACCTTCCCCCGCATCGTCGCACCAGACCCTCCCCCACCACCTGCCTCCCCGCACCGCCATGGTGCGCCGCCAACCTCTCCCACGCGCGCCGCGCCACCACCCTCTCGCGCGGCCAC…
novel.10153	AGACAAAGGCGTCACAGAATCCTACCTTGATCAATAAAGCTTTCATCTTATATTCGCAATATCCAGATTGCAATCTCAGTTTCTTGCTTGTTCTTCGTTTGCTCGCACGAAACAGCCCCTCGTGGTCAGATTGATCATGCTCCGTCGTGGTCAATAACCTCTCGGAGTTGGTTTAGCGATTGCTAAGGCGCGACGTCCTCGCATGTTCGTAATCGGATCGTCAAAGTCGACTTCCACCAAAGCGATATTCATCATCTCATCGAAAGACGGGACACCTTTGCCTCTATCATATGCGGTCGTCGGTGGCGCCTGGTTGCAAATCCGGCGCAAGTTAGTCGAGTCAGCCGATGGTGAGGTGAAGGAGCAGAGTAGGCGACCCGTCGCGATGGGATGAGGCTA…
novel.10154	GCGACCCCTTGCCCCCACTGCCGCCGTCCCCCCTTTGCCTTCACCGCCCATGTCCCCTTGTTCCTTCGTCGAGCCCGCGTCCCTTCTGACTTTCTTCGCTCGTCGGGGACGCGACGCACACTGCATCTTCGCCATCCTTCTCACGTCGGGGACACACACGGCGTCGTCACCATCCTCCTCGCGTCGGGGAAGGTGCCGCCGCCGCCGCTCCTCCGCGCGACCTGAGATGCTGAGGCTGCCGTTCTCCTCCGCACAGCCAGGGACGACGCAAGCACCGACGCCCCCATCCCCAGCTGCATCAGTTCAGAGGAGAGATTTGTAGGTGTAGTGATGTAAGTACTGCATGTATAAGGGGAAAATAACCTGCAAGACGATGCAGTGAAATAGATGCAGGATTCT…
novel.10155	GGCAAATCAGCCATTGTTGAGATTGTCGATGGTATAGAAGCAATTTTCTCTATTTGCAAACCTATCAACTCAAGCAAACTACGATTCAAATTTCGTGAAATGCAAGCATTTCTTCTGTAATGGTAAAATAGGAAGAATGCTTAACTAGGATGCTTCAAGCAGGCTTCAAGCAGGTTTCCTGCTTATCACCCATATGAAACCTAACATATGATTTTTTATTTACAATAATATATATATGCATTTTCCTATAAATATTGAGGAAGTAAACTTTTGGTGCTTTAGAAACAACCCTGCACATATATATCAGGTGACGTATTGGCTTGCAGGTATGCTCCAGCTAGGTTGTTTCTTCTCTTCCTTAGGCTATGGTTGCAACCTTTGGCTGCTATGTTGGTTTTG…
novel.10156	AACGGAGGTTAGATTAGATTATTGCCATGGTAGTTCTCATCTTCTTTATCTGAAGTAGTAAGTTTGTTTGATGTTTTCTAGCTTTCCTTCGATTATGAAAATTCCCAGAGAATGTCCCATTGTCACTTCAAGGAGTAGCAGCTGATATTGGTGCTTCCACCTCCGCGTCATGCCCGGGCCGAACTGCCACACCCCCTGTGTCAGCTAAGGTATTCTGGTTTCTTGAGATGGTTTGACTATTTGAGTTTCCATTGGTTACAGGTGTGTATGTCCCTGATGACATGTTGCCCAAAATCAACATTTGTAGCTTCTTTATATATGGCTTTCTCTCTTTCCATCATGAAGTTTAATTGATTTATATTCCAAATGGGCTTATTCTTACAATCCATTCCTTGCTAA…
novel.10157	AGCCGCTGCCTCCTCCTCCCGCCTCAGCCGCCTCCCCCCTCCCCTCCACCCCTCCCGCATCTCGTCCGCCCAGAGTGCGGGGGCGAGCTTCTCGACGACGGTGGCGCTGGCTCGAGGCCGGGGAGCGGCCGATGCGGCCCTCCTTCTCGACGACGGTGGCGCTGGCTCGAGGCCGGGGAGCGGCCGATGCGGCCCTCCTTCTCCGCCATCACCGATTCTCCTGGCTGTTGTGATGGCAGCGCGGCGGAGCTCGTCGTCGACCGGCGGGCGGCACCAGGCGGCGGCGCGACCATTAGCATCGGCACCAGCGCACGAGGTCATGGGGCGTGAGGAGAGGGAGTGGATAGATGCATGGGGAGTAGGAGCCCGTGGTCATGGCGGCGCAACGGAGGTCGTGGC…
novel.14648	AAAAAAGTGAGTTCCCTGCCTCTATGTCGAGCGGCTCTTAGAAAAAGAAAAGATTCTTCTGAAAAAAATTAACTCTCAACCGGAGCAGCACCGCGCCGCCGCCCCTCCCCACGTCTCTGGCCCCGCGACCCGACGAACGCCGACCAGAGGACCGCGAGAGGGCGAAGGGGCAGCGCACGACCCGGACATCCGGCAATCGGCCTCGGCTGGTCGCCTCGCCCAGCCCAATCGTCATCAGCAGCCATGGCGGCGCCTGAATCCGGCAGCCACGGCCTCAAAAGAGCACACGCCGGCAGGTGGAACACTTCACGCCTCCACGGCTCCTCCGCTATTGCGCCGGCGATTAGCACCGACCGTAGCATCAGTGCATCAGCATACGGTACTCAGTAGGCAGCAGCA…
novel.14649	CTCTTCTCCACTCATCTCTACTTTCACTAAGAAATGTTCCTCTTGCCCGATCCCCTTTGTCCTATCCTTATCATCTCTTCTCACTTAAAAATTGGTGTTACCGGATGGCTCCCATCAGCTTGCTCTCTTGATCCGCATCATTGAGGTTGCTCGTCCTCACCTGAAGCCACCACCGCTCATGCTGCCACAGGGTGACCATCGACGGCGGCTGGTTTGGCTCCTCGTACGCCTCCTCCGTCTCGTAGGCTGGCCCGCAGCCTCTTGGATCCAGCTTCGGTATGAGGATGGCGGCGGCATTTTCTTCCCCAAGCGCGCAAGCCAAACACATCGCCGCTATTTCTGCGTGAGGCAGCTCAACACATCGTCCACATCCTCTACAGCGGAAACATTCTTCGAAGT…
novel.16671	GTCTAGGTTTGGCAGTATAGAAGCCTCGCCATGGCCTCCTCCCAACTCCCATCACTACAACTTCAGCTTCTCCCCCTGATTTTTAATGCACCAAGCGTGCAAGACTCGAGGCTCTGGAAAAAAGATGTCCCGAAAGGCGAGCACTTGCCGTATACCAACTCAGCTGCTCACGATCCAACTCATTCTGCTAGTTTTCTTGATTGGTGGCAGCCTCCCCAGCACAGCAAGAGCTTATCTTCTTGGTGTGAGGAGCGTACACTACCGCCCGAATCCCCTTGATAAATCGGGAAACTTAAATCCTCATGGCGAACCAGAAACCGCTGGAGCAAATCCTCGTGGTTCCCGAAGGGTCCCTTGGGACACAAGAAATCACAAGCACAGAGGCTGAGAAGCGTGGAC…
novel.15705	CCGGTGCCAAGCGTGATAGACTAGGGTTCCTATCTCCGCTGCCGCCCTCCCTCTCGGACACATAGTTCCCTTGCCGTCGGCCACCTCCCATTGTCACCTCCTCCTACCGTTGGATTCCGCCCCTTACAGATGCGGAGGTACAATTTTCGTGTGCGAGACCGCCTGGTGAAGCACGATGGAGGCCGGCGCTGGTTGCGGGCAAGCTCACTAGGGCAGGCACATGGGAGGCCGGTTTTGGTAACCGGAGGAGGAAGCGGTTGCGAGGCGGAGGTCGGGAGGAGTTGGGGCAGGGAGCGCACTGGAGGGAGGTAGGGAGGGAGGGAGAGGCTGGCGGCGGCGGCGAGGGAGACCACGTCGATGTGGGGAATTTGGGCGGCACTCATACAGTAAGAGAATTCA…
novel.19149	CTCTGTTCTGTTCTGTTAGGGTTAGCACTTAGGTTTAGGGTTCCGCCATGGCCGCCGCCTCCACCCTCCGCCGCGCCGCCGTCGCCCTCCTCCGCCCGTCTGCAACCGTCGCCGGCCTCCACCCCACCACCTCCCTCCACGCCGCCGCCAGCCGCCGCGCGCTCTCCATGGTCGGCCCCGGCTTCTCCTTCGGCCAGCGCCGCCTCCTCTCCGACGTCGTCGACAGGGCCACATCAGATGAGATCCTCAAGGAGATCGCGAGGATCGACGCCGCCGGCGTCCAGCGCCACGCGGCGAGCAACAAGCAAATCACCGATCTCGCGACCAAGGTCATCGGCTACACGGAGGCTGTGGCGACGAAGAAATACGAGAAGACGGTCGAGGTTGGGCAGACGTCCC…
novel.14318	CGCTCATCAGGATCTCACCTCCCCCTCCCCTTTCTAAGCGCTGTACATTCCCGTCGCCATCGCACCTCCAAGTGGGCTCACACATCGGCGGCGGTGGTCAGAGGAGGATTGGGCGGGATCTCGCCAGTCGGAGCCTATGGAGGGTCGCCGGGTGCGTGGGTGCTCTGGATCCGCCGGGTGCCGCCCCTCACGTCGCTCCATCCGGCAGCCCCTCCTCCGACGACCACGCTCTCAGCGCCTCTCCCCTTTCTCCCCCCAGGTTCCAGAGGAGCAACAACAAGGCGATCGCCTTAAACGCCACCTCAGCGGAGGTGCTCCCCGTTGTGGAATCCCTCCTCCCACCCCAAGCCACCGCTCGCAGTCCACGCCGTCGAGGATGGAGCCGTGCACGCATGGGTC…
novel.14319	CCGCACTCATCGCCGTTAACACCACCTCTTTCGCATCCCCCGATCCACACCGCCCGGCCAAGGGCCACGGCTCCATTCCCCAACCACCACGCCGCCGAACCCATATACCCCCATCTCCCACACCACACCCCCATCTGAATCCACGCTGCCCGGCCTGCCACATCACACCCCGTTGATGTCGCACTCGCGCGCTGGCTGCAAGGCGCCGTCGATGTAATTCCCCTAAACTGAGACAGAGAGAGGGAGGACGGGGTCATGGGGCTCCTCCACGCGCCTGGATCCAGGCGCCACTCAACGCATCTTGCTCGATCTGGCCGCCGCCACGCGCGTCCGTGCTGGATCTGGCCTTCACAGTCGAAGCTGGGTGGATGAGCATGGGGCGGTGGCTTGGTTGTGGAG…
novel.14316	GGAGACGGCCCCACCAGCCAGGTCAGTCACGTTCCCGGCGCGTTTTATAAAACCACTCGGCCCAACACAAGCCGTAGAACTGCACAGCGCCAGCGCGAGAGACCGACCAGAAAGTAGAAACCCCCGGCCGGAAGGAGATGAGCTACTACGGCCAGCAGCAGGCGCCCGTCGGCGCCCCGCCGCAGCAAGGTTACCCGCCGCAGGGGTACCCTCCGGCCGGCTACCCGCCGCCACAGCAGGGCTACCCGCCGGCCGGATACGGCCAGCAGGGCTACCCGCCCCAGCAGCAGCAGCAGAACAGCGGGCCTTCCTTCATGCAAGGATGCCTGGCCGCGCTTTGCTGCTGTTGTCTCTTGGACGCCTGCTTCTGAGAACAGAGACCAAAGTTCCATCCTCACG…
novel.14317	ACTAACCCTGCAAAAGGAAAAGACCGAGCTGCACGGGGCAAAAAGAGAATTACGCCGCTCACTCTCCCCACGACCTCCAAACTCTCTGCTCCCCTTCCCAGACAACCACCTCCCCACGCCCCGCCCCACTTCCCTCCCCACCTTCTCCGGCTGCGCCGCCCACCACCTCCTCTGGCCGCGCCGCCCACCACCTCCTCCGGCCGCGCCCAACGACACCACCTTCTACGCCGGCTGCCACCCTCTTCTTTCTCCCGCGCCATAAGCAGTCATGGCGGGCCGCGGGATCCGGCCGCCCTCGGCCCCCGGCGCGGCCTCAGCCATCGGATACGGCCGCCACGACCATTGGCGCGGCAACAAACCACGGATCCGGCCGCCACCGACCCCTCGGCGTGGAAGCCG…
novel.14314	GAGAGGCTGGGCTGACCGATGCATGTGCGCGTGGGGCCTGGCTGACCGATGCATCGTGCGTGAGTCGTGTGTACCTCACCTTCGTCTACGGTTGGAGAGAGGAGGTGGACTGGCAAAATATCTCATGAGCCTTGGTCGCCTCCGGTTTACCTTCCCCGTCTCCAATACCTACCGCCGTCGCAGCCTCCTCTCGGTTTCTGATGCTGCCGCTCCGATGAAGATTACCACGCCACTGTTGCTTAGATCCCTGGAGAAGGGGAACAGCAGTCGCGCCAGGCGGCATGCCTCGTCCGAGCCGCATGGTGGCCGACACATCGGCGCTTTCATGGTCGGTCCTGGGCGGTGCCTTGTCAGCGTCGTGGATGGCTTGGGCAGCGCCTTGGCATCCAAGAGGGGCGA…
novel.14315	TACACAGTCACTCGCTCTCGGTTAAGCCCATCACCGAACTCACCCCCGTGAGATACTCTGGCCGCCGTTCCCCATTCTTCTGGTCGCCAACTCCCCCTTTCCCCACCTCGTCAGGCCGCCGACGCGAGGTTCGCACGGCCCTTCTCGTTGAATCCATTCGCCTCCGTGCTCCAGGAGGTGCCCGAGCTCCGCATGCTCGCAGCCGACCCAGCGCAAGGCGCCGTCTGAGCCGGCCGCGGAGGCGCGGGATTCATCTCCAACGGGTCCGCGGCGGCGGCCATCCCGCGCCGGCGCTGCCCGAGCACAGACCGGGCCCCGTCGGCTCACCAGATGGAGCGGTTCGGGCGCTTCGCTTTCGTCCGTGGCTGCCCCCATATGCGCGTCGTGCGGCGGAGGGGC…
novel.14312	GCCCATTCAAAGTCTTGGAACGAATTGGAGCTGCAGCTTATCGTTTGGATCTTCCGCCCTCAAGTCTCATACATCCAGGGTTTCACATGTCGCAACTGAAGCCATTCACCGCCAACTATTCACCGGTCTTCATGGAGCTGCCAGATCTCTCCACTGTGCTGTTGCAACTGCTGGCTATCCGGGAGCGACTTATGGTCACGAAGGGTAGCATGACAATTCTGCAAGTCAAGGTGGTGATGGGCGACTAAACAGGTGGACATGAGCCCGTCAGGGACCTCAAGTGGCTGGTTGACCCATCAAGTGTGGCATGTGTGCCATCACGATGTCTGAGTGTATATTTAAGCCCTGGGTTTCTTCAGCAAACTGGTGAAGGGCTTAGCCAAAATTCCAAAGGCCTGT…
novel.14313	GCACGCCGGCGCCGCCGTGACCCTCGCACCTCCCCACGCGCCACCGCTGCTCCACTCCGCCTCACCAGCTACCTACCTCTCCCCCACCCGAGTCCTGCTTCCTACTGCCGCCACGCGGATCTAGCCGCCGTACAAGATCCCGCCGCCGCGTTTGTCGCTTGCTGGGCCCGAGGACGCGTCGGAAGCTGACCCGTCCGTGATCTCCGGCCAACGAGGCGCGGCGGCCACCCCTCCCCCTGTTTCCACGGCGCTCGACCCGGATGCCCGTCGCCGGCGCTCCTCCTCCCCGACCCCTTCTTCCCTGATCCACCCCGCCTCCACCTCCGGTGACGCGGTCCACCAGTCTCCTTCCCCGGTGCGAGCCACCAGCCTGACCCTCGTCGGCGTGATGCCCCTGCG…
novel.14310	CAAGAACTCCAGAACAATCTGACACTCCAGTGTCTGCTAATGACATGTGTTCCCTTGCTGAATGACCATCCCATGCTCGCCGCAACCGTGCGCTACTACAGGATGAAGCTGGTGGACAGAAGAAGAAAGGGCGAGGTGTTCTAAAAGGTTTTAAAGCATCTAAGAAGCGTTTTGCCAATGGATCTGCAAAGCTAAATATTACATTCTCTGAAAAATTGGGTGGTACAGTAG
novel.14311	GCTTCTGGTGCAAGGAGGGCGGCGCCGCAGCTTACTCCCACCGCCGTCGCCGATCGATGGCAGCCGCCACTGCACGACTGCCTCTTCCTCCTTAGACCCCGCCTCTTCCATCTCGCACGTAGCCCCTCCCAGGTTGGACAGAGGAGGCGCTGCAGCGCACGCGCACTCTTGCCGTCGCCGCTTGATGGCCGACACCGCCGCATCACCGCCCCCTCCCTTGCAGCTTCTTGCCATCCCAATCAACACTCGTCAATCTCCTCGACCCCGGCCGGACGGGATGGTCAGGTCGCCGGCAACCCCCACCCGGACCCCCAGGTCACCGACTGCCCCAAACCCGACCTCCAGCTCGGCAGCTGCCCAAACCCGATCTCCAGCTCAGCGGCCGCCCCAAACCAGACC…
novel.6116	GTTGATGCTGGCACTTGGACTCTCATCTCAGAGTAAATTAGCTTCAGATATCAGAATAGTACACTGGTTCAGAAATCAGAATAACTACTATCTGGGTGCAACTTGCTGGCAGGGCAGTTAAATTAGATATCTTATTTTTCATTGTATCTTTCTTATTACTTTTACAAATTAGTGTTCAAGACAATCTTCTGTTGTTGCATTCCAGCAAGTTAGTTTACAGCCGAAGATAGTTTATCCAATCCAAATGATGCAGGTCGAACAAAACTTATGGCTGGGGTAAAAATATTTGTGGTGATCAGCATCTTCCTCTCGCTTTGCTGTTAAGATGTCGACGCGGCGCTACGCAACGGATGATTTATACTACTACCATGTTTTTTATGTTGGGTCTGAGAAACTAGA…
novel.11301	CAAGAACAAGGGGAAGGCGGCGGCGGCGACTTGCGCAGGGGGCCCTCAACGACGCTGGTCCTGGTGGTCCTCAACGGCGGCTGGATCTCGGATCTGAAGACCACAAATTTAAGATGAACTAGGTAAGGGCTGAACCGGAGATGGGTGACGGGTTTATGGCAGACGACTTCAACCTTGAGACTTTGTTCTCAACCAAGCCGAGGAAAAGAAAGAAGAGAGCACCAAG
novel.20019	ATATGTCATGTGTCCTCAAGATCATGATATCTGGGTTGAGCAAGTAGCTGCTATGTCGGTTTAGTTTGAACGTAGCCACTCTTTATATTTTGTTGGGATCTTTTCCAGTACCACAATAAATTGTTCTCTCGTTTTGTTTGTCCAACCTTTTGGTTTCATTCTCTTTCATTATGTTGGGATTTAGAAAGCATGGAGCGGTAGCATGGCAGGCACAAGGAACATCATGAAGACAAAGACAGAGAGCTTTCAACAATAACATGAGGTTATCTATCAAGGGTATCCTTGGAGAACATCTTGCAACCAAAGCTGTAGCAGAACCTTGTAGAAAATGAGGTCTCGAATTTTGAATATTTGGTTGATGCACCAGTGCCTTTGGTCTCTGTTTTTGTTGACCATTGA…
novel.19528	ACGTCGCGACCCCTTTCATGGCGATGCATGCATGGTCCAGATAGATATTTAGATAGCCTATACATCACAATCATCATCAATTTCACGGCGATGCTATGGTCCATACCAACACGGCTGGAGATGCATTGTGCATTAGAAACACATATCAATAAGTGCAATAAAACACACACATGCCCAAATCTCGCTAACCTGGCAACATACTAAGTGGGACTCCAGCTCACACTTGGATTTAGCTAGCGCCGGTCATACAGAGCACACACACTAGTACAAAACAGGGGCTTTCGTCCAAACTCAATATACACATTAGTCCTGGTTGCATCACGAACCGGGACTAATGTGAGCATTAGTCCCGATTCGAGCGGCTAAGACGTCGGGAAGGCATTAGTCCCGGTTCATATG…
novel.6117	GAAATATCCAAACTACCCCCGAGCCCTAATCCCCTCCCCCGCGAGGTCGTCCGTCCCTGCCCCCCTCGCGGCGGCGGCCACCGAATCCGCGCCCGCGCCGCCGCTCCCCGGCCCGAGTGGCATCGCGGAACAGCTAAGGAAGCATGACAGAGGGTGGTTTTGTGGTAGCCATTTGCCAACATGGTGGGGAGTTCACTTCTGGTCCCAATGGGAATTTGATCTACAAAGGAGGAGAAGCGCATGCTGTTGACGTCTCTCAGGAGATGTCCCTTGACAGCTTCAAGGATGAGGTGTCCAAGGTGTTCCATGTTGATGTCACCGATATGTCGTTCAAGTACTTCCTTCCGAACAATAACAGGACGCTCATCACAATCTCATGTGATAGAGATTTGCAACGGA…
novel.15203	TATTGCTTGTGCGCCTTGCCCTGCCAGACCTGGATTCGATCGGAGGCGATTACGAACGCCGGGCTGCGCGCCTACCGGGAGGTGCTGCGGCTGGTGCGCCGGCTGCCTGCCGACGCGCGGCCCTACTACGCGAAGTACGCCCGCGAGAACTTCGTCAACTACCGCCACCTTTCCGCCGACGACGACCTCGCCGACCTCCTCCGCCGCGCGCATGCCCACTCCGCCTGGGTCCTCTCCAAGTACTCCATCGACGCCGCGGAGGCGGCAGGGCGGCTCAAGGAGATCTGCGGCGAGTGAGTGGATGGCCGAGCGCGGCGCGGTGGTGCGTGCACGCAAGGTGTTCGGCTGTATGCCTCTGTAGAGGTTTTTTAAGTTCCCTGCCCGAACAGGGTGAACTGC…
novel.9695	AAAGAGGGCCTAAACAAACGCTCCCCCAAAAATCCACCTTCCCACCTAGTTAACCCATCGCCCTCCTCCAGATCCCCAACCTCCCCAATCCGAGGCCAGCAGAAGCGGCGGCGTTTCTAGGTAGATACAGATAGTAATTTAAGGGCTAAGCTGCAAAACAAGAGATGGATGGCAAAAAGAAGAGGAACAGGAAGAAGAAGGGAAACCAAGGGAAGAATACTGGTGATGCGGTGACCAATGCCGATGAAGCTGTTCCTCAGAGCCACAATGATGATTTGGCTCCAAAAGAAAATTATAGTGGTGCCGATGCAGATGATGCAGTGTCCAGTGTTGGAGATGCAGTGTCCAGTGTTGGAGAGGGAACCAGAATCACGAGCAGATTCCACATGCAAAGCACAA…
novel.19529	ACTGAAACCAAGACCACTCGAGTGCTGGGTAACCAAAGCCTAAGATTAAAACTGTCAGGATCCAGATCTGATACGTGAAGAAGACAGCATATGAATTGCAGCAATGTTGATAAAAAAATCCCCTGATACTCCAAGAATTCATGCTGCTGGAAACAAGTCTATCGGACCGCCGACTGACGAAAGGCTGAGATTAAACTCACGAGGAC
novel.16309	CGCTGGGCAGCCCAGCCCACCAACCACAGAACTTATCTCTAACCCCACCACTTTCATCTTATCCCCTCGCTCTTTCTGGAGACCACACGAGGCATCCTCGTCCTGCTCGCCCTTCAGTCCCCAAGTTCTCTATCTCTCCTCTTCCTTCCTGTGTTCTCTCCAAAATTCACACCTAATCCCCATGAAATTGAGCTCGTTTTTGTTGCCTTCTCTGCTCCGCGCAACATTTTTCCTCCATAGATCCATGAGAGGGCGTGCAAAGGGCAGGACGACCGTGATGCAAGCTCGTGCACCCGCTGCGTTACCATGGTGTGCGACGGCGGAGACCGGTGCCGGCTGGGGCAGCGATGCAGGAAACGGCACACCTCGTTGCTGGAACCGGCCGACTGAAAAGCTGCA…
novel.6114	TGCAACTTACGATCAGAATTATGTTGTATGATATGAATATGATGATGCTTCCCTAACTAGGAAATTCGCTTCTGGACAATCCGTTTGAAGAGGAATTTGGCAGCTTAAGTGATTCTGGCCAAGGTGTCTGGACGGAACTCAGTAAAGAAGTCGCCTCAAACTTAGCGGGCACTGTTGTATCGCTTGCTTCATTTGCTGATGAAAAGACAGTGTTTTTTGCATGCACGGGCATAATTATCGTAAACAAGCCTACTTTTACAAGTTGTCTGACTTCATTAAGTTTGGTTAGATCTATTGATGATGACACCAAGATCCTTCACGATATGACGATTGAAGTGCGCCTTCCGGATAATAAACTTGAACTGGGATGGTTGGAATCCTACGATTTGAAATACAATG…
novel.19933	CTTTGGCATTGGCTGGCTTCGTGGAACATTTTTCACTGGAAAACATCCAAATCCAATGTCGAGAAGCTTGGCGTTGACAAGATCTGAAGCTCTGCACCAGACTCTCAAGCACTAAAGCAGAACGCAACCACCTTGGCCATTCCTCCGGTGTGCATGATTTGACGCTCTCTACCCTACATGTACATGAGCTTCTGTACTCCAGCTTTGTTCATGGACGACTGGCCTGCAAAAACTCACTCCGACACCTCCTGCGTGGCTTCCCCTGCGCCTCTCGTGGCCACTTTTCTCTGACTCCGGCATAG
novel.18711	CTGGGAGTGATCCCTGAACCATTTTATTAATGGCCATGGTTTCCAACAATGCTAATGCTACTAGAAAGGAGCTAGAGGCCATGAATCCTCTTGGCTTCTCCAATTAGCATGTTTGGCCAGTCCTGAAGCGCCTCCTCAAGCTCTGCGACGATAACTGGGCGCCCATCGAGGACGAGAGCTACCGCATCCTTGTTGACACCATACTGGGTGGCAAAAGCAATGAACCAATACCTACCACTACCCGTCATTTTTCACATCAGGTGACGTGCCAAAAAGAGTCCAAGGCTCACAACCCGAC
novel.14730	GTTCTCGCACGGCTCGGGCATTTTCCTGTTCCTTCCTGAGCCGTGCCCGTGAGCCGGTATCCGTGACGGCCACCTGCCCCAACCCTCGATAATTGCATCCCCACCCATGCTCCCCCTCACAACCCACACAGCTCCAAAGAAATCCCCATCGCCGCCGCTCCCTCCCACCTTGTTCACTCGCCGCCATGTCCGCCGCGTCATCCTCCCCTCTCACCGTCCCAACTGACTTCCTGCTCCCTCTCAACCCGGTATCCTTTTTGCGGTGACGAGATCGCGACGAACTTCGCAAGGACGGGAGACAAGTTGGGTCATTGGTTCTACAAGTGTAGAAAGTACGATGCCCTCCAGTGCCGATTCTTCGATGCCAGAAGACGTACGTGAGGAGGCTAACTCCGCTTC…
novel.17531	TGCAGATGTAGCACCCCATGGGAGTTCCCCATCCACCACGGTGGCAGATTCTTCATGGAGATGTGATGCAAAAGAAGCACAATAGTTCAGTGATGATTAGGGTGATGATGTTTATGCATCTAGGGAACCATGGAGATTTTAACATGTGATATTTCCTCAAGCAAACTAAGTTCTTTTGCAATTTGCTGCTCAAGTTGTGGCTCTCCTGCAGGGCAAATCTTCCCAACAAGAAGCATAACAGAGGCCTCTCTTTCAATGTCTGAAGATTGGTTATCTAATAACTGGCCATCAGAGGGAGAAATTCAGCTCCATAACCTCCATGTAAATACCATCATCCATTTTCCCT
novel.6115	TCCTCCCCGGCTCCCGGTATCGGCCGCCCCCATCTCCTTCCCTGATCCTGGCTCGCCCCGCCCCCACCTTCTCCCTCACTCCCGGCGCCTCCCGACCCCCATCTTCTCCCTCACTCCCGGCGCCGCCCCGCCCCCACCTCCTCCCTCACTCGCGGCGCCGCCCGACCCCCAACCTCCCTGGATCCGCGTGCGTCCACGCCGGCTTCGTAGCGGCGCTTGATGTGGAGCGCGCCGGAGTAGAGGAGCGGGCCTTCTTCCTCACCTCACAGCGCTGTCCTCCTCCACGACCACGCAGCCGCAGCGGCGGAGGACCCGAATCCCTAGCCAGCAAGCTCAGGCAGCCATGGATCCATGGGGCGACGCCATGGAAGGGCCACCAACACCAGCAGCTATGGACAT…
novel.19569	TCGCACCCACGCCCCCGCTCGCCCCCACGCCTCAGCCGCTCCCACGCTGCCTTCTTCTTCTTCTCCACGACAGAAGCAGATCCAACAGAATCGCCCCCAATCCTTCTTCCTCCTCCTACACAGCCGTCATGGGAGCCCCAAAGTAGAAGGAGCTGCTTCAAAAAAGAAGATCTAAAGGGCAGGGTGGTCAGAGCCATACCAGGCAGTAAGATCAAGTAGGCGGCCAACGCTGGGTGCTTCTGCCCGCGCCTCCGGCTCGCAGGCGCACTCCAGAGACGGAGGCACGCGCGAGAGGCAGCGTGCATGGCAGAGGGAGGCGGCGGAGAAGTGTGCGCGCCGCCGCCTCGGGACGGAGCCG
novel.14731	CTTTTGGCTTGTCGAATAGAGCATTTTTAGGACCAAAGTCTAGCTGAGCTACTTCCCGTTCTTCATATATAGCACGAAATTCAGCGGGTAAGTAATACACCATATTAATATCCATACCTTTATGAATCGGTGTAGACTCATAATCAAGCATTTCATCTCCTTCCTCAAGCGTGTCCACTGACTACGAAATAGCTCCAAGGGAATAGGAAGTGATAGTCAATGTGGACGATGTAATTGCAGCCACATCGTCCTTCGTTGGTGGTTATTTTACAAAAACACTTATTTACAAAAACACCCCTGCCTTTTTCGACAATTAACCCATAGTACAAGTCTAAATCAAAATGAACCATTTTCGTGGTGAGGATAATCAGAAGGGGAACGGAGACGGTCGAGGGTAGT…
novel.6112	CTCAGATAGTGGGTCCGTGTGGCCGGTGGGCATTTACGCCGCTTGAGACTGTCGTCGGTCGACGCGACCCCCCCTCGTCCGGCAAGAGATGGGGAAAAAAGATAGATTTGTCCTCCACTACCGCCTGGTTCGTCCTACAGTGCCCTCCTCGCCGCCGCGGTACCGGGGAGTCTCGTCGCCGGAAAAGGCGGAGAGTCGGACGGGAGGCCGGCGAACCGGGTTGCGTACGGGACTGTGCTCCGGCTGCGGCCTAAAGTAATGGAGGGAGAGGGTATGGAGTTTCTACTCGACGCCGTTGACAGGTTCCCGGTGCGCGAGGAATTTGCAGACAGCCTAGAGAACCCAGATCCAGTTCAACTACTATATTTGCTGGAGAGCGGGACTGCAACTAAGGATATG…
novel.14882	CACAGAGCCACAGAGAAAGGTAAATAGACCCAAAGTAGTAGCGATACATGCAGCTGCCAAACACGGCACGCAGGCCGGGAAGAGAAGAAGACCTAATCCCGCAAACTACAGCACCAAAATTATACACCATGATTCGTCCCGGAGATCTGAGAGGCTGAAGCCCGAATTTTGGCGATGAGCAGGTCCAGGGCGTCCCGGTGTGGCTCCTTAGTCAATGATCTCCACTGCTGCAAGAATATACATGATTTGAAAAGAACATCAGCAGGCTTAGATGGGAAGGTAAGCTCAATAGTAAATTTGTTTCTAATGGTCCATAGTGCCCAACATAAGGCTCCCAAGCCAACCTAGAATACCCTCCTGGTGACCCCTACCAGAGATTTGGCTAGGGTTCTAATATCT…
novel.14732	TCTACCCATTTCGTGAGGCCACGCGACTCGCGTGATCGATGGAGGCAAGGCAAAGTGGTATTTTGGGTCTTTGAAGCCAGTACACGTTTACAGTTTCAGTCATTTCACATGGTATTATTCATTCACCCTGCACGAGAGCAGCCGAGCCTTGACAAACCCTCTGCAAGAAACAACTTCCACCGAAAGGCACTAACAGTTCTTTCTA
novel.8564	GTTGTTGCTGTCTTTGCAGGGATGTCTGTTGATTCCTCATCATCAGTTTGCTCTACAACGTCTTCAGAGTACTATTTGGATTTGGAAATACCAGAGGTGCAAGAATTCCGTGCGAATTTGCGCATTCAGCAAGCAAACCCTGTTCCCAAAAAAACCCCAGCTCAGAAGTTAGCCGAGAGTTGGCGAACAATAGAACAGCTAAAAAAACTTGATCCGGAAGAGTATGACGAGGATACCACGTTTTTGTGCAGAGTCTCCCTGATAGACATAGATTGCAGCAACGGTTGGTGCTATCTTGGATGCGACACCTGCCAGAAGTCCATGTACGGGGCCCCAAGGAAATACAAGTGCGCCCGATGTGGCCCGATCAAGAGGCCAGTTCAGTGGTACAAGCTGAAG…
novel.6113	NNNNNGGGGGGGTCTGCCCACTGTCCAGAACTTGAAAAAAAAGGTAAATAACATATGACACTGGTATGATAAAGACCGTCCTGTGGTTGTGGCCGACAGTTGGGCATGTCTGATTGTACGTACATTTGTGATTATGTAAGTACCGTATCGTATGACTCATGGCATCACTCTAACCTGGAATTATAATGGTAAATATGGGATGGTTTTGGTTGTCATTTTCAGGTTACTTTAAATTTGTAACTCATGCTAGTTCTTAAATCCCAATTTGCTTTTGCGGTTGAACCATTTCGTCTCTTACTGTTCAGACATATGAAGTAGTGAACTGATGTCACTTGGTTTTGATCTTATCCTCATACGCGTGTGTTTGTTCTTGCATGTAAAACTATTTTCGGCCTGTTT…
novel.11306	ATTTTTTGGATGGTTGCAGCAGCCAGGATGGGAACAATATCTGCCACGAAACCTCGTCAAGGCGATCAACAAAACTGTCAGGCAGCCATGCATGGGAGAGGGGAAACGAGGCCTGTGCAGGAGATGAGGGTTGATATGACATAGTGTTGGTGAATGAGATCCCTTACTCCGCAAGTTCTCTTCAAAACCTTTATTCACTCATCAAAAAGTGCCTGCGGCCACCCTATGGAGTGATATATCTCACGGCGAAAAAGAACTACATCGGCTCCAGCAGTGCGGTGCGGCAGCTCAGAGCATTGGTCGATGAGGAGGGCGCCTTTGGTGTGCACCTTGTTGCCGAGCCCCCCGAGAGGGAGATCTGGAAGTTCTTCTCTAAATAAACACAGCTCATCACGGCTC…
novel.14733	CACCCATTGAACTCCACAGCCCACCAGCCCGAGAGGCCACAGCCTCGGGCCGCTCTCCTTGCGACCACGGAAACCCTAATCCATCTCCACCCACAGCCGCCGCAGCTCCTCTCCCTCTCTGTTCCTGATTCAGATCCATGCCCAGCCTCCGCCGGTCCGCCCCCGCGCGGCTGCGACCCCCCTTGATCTCCCGCGCCGCCATCCCAACCATCTCCGACTCCACCTTCGTCTCTCACCCTCTATCACGCCTCCACAGCCCCACCCTTTCCCCTTATGCAGCCTACTCAGATCCGTGATGGGGGGACACACTGCCATAATGGCGCTCCCGCATCCGCATCAAGGTCAGCCCCCTGCTCGTCGTCATGGGCGCGGTGGTTACGAGGAAGGTGGTTGAGGTCG…
novel.6110	AGGAGACTACAATCCAAGTACCATGACAGGCCGTGCTATTGCAGGTGATTGTGACGGTCCTACTGCCCCGTTGGAGGCTGCATCCCTTGCACAAGCTTCTGATGATTTTGTGCCCAGGGATCCTCCAAGGTCTACTACAAAGGGTAGGGCAAAGAGTCGACGGTACAAATCGGCGCTGGAGCTACACCCAAAGAAGAAAAATAAATGCAGCCAGTGCCAATCTACAGAGCACACTGCTGGTGTGTGTCCACAGAGGCTCCTGTGATTCTGTTTCCTCATTTGTAACTTTGGAACAAAAAAGGAAAATAATGATGTCTTTTTTAGCAATGTTGGGACCAAGTGGACACATTCAGC
novel.14797	TGATAATCAGTATGCCAGTGAAGATTCTTTCATTGATGATGCTGAATTGATATCAGTGGTCCATGTCGCAATAAACAAGTGATTCATACTTAAACATGACATGAGGAAGCTTGGATACACCTTTCAGGACCAGGATATACTCGATCTGGGGGAACATGGGCTTCTTTCTTCTCTTTCTATCAATTTACCACCACAGACCATATAGACCCCCCCCCCACTTCCCTTCAGAGCAAAGCGGCATACCGAAGC
novel.14734	CTGAAATCCTCTCTGTGCTGTCTCCTGCGCCAACCGGTGCGCCATTCTGCCGTCTGCATTGAGGTTGTTCGTCTGCCATTCCGCCTTCATTTGCTGTCCTGGTTGTTGTTCTTAATCCTGGTTTGAAGAGCTGCTCTGTTTCTGCATCTTCACCTGCGACTTGCTACTGGTGCTGAAGATGATGGTTTCTTCCCCGTTCTTAGTCCAGAAATTTCGGCCCGTAATAGAAAGAGATGCAGGGTGAT
novel.6111	TCCTCGCCAAACTGCGCCCTGGCTATCTTCTTCTTCCTCACGAAAGAAGGAGGATCTGCCCAGGTTGCAGAATCCACGCCATCGCTCGCCCCCATGCCTCAGCCCCACCGACGCTGCCTTCTTCTTCTTCTTCTGCACGCCAGAAACAGATCCAAACGCAATCGCCCCCAGCCCTTCTTCCTCCTCCTACATAGCCGCCATGGGAGCCCCAAAGTAGAAGGAGCTGCTTCAAGATCTAAAGGGCAGGGTGGTCAGAGCCATACCAGGCAGTAAGATCGAGCAGGGAGTGTGTGGCAGCATCCAAAAACAAAGGGAAAAAATGCTTGATCTCAATGAGTTGCCTCCAGATCTCAATGAGCTTCCTCATGATATGGATCAGCAGCAACCCAGCATACAACA…
novel.14043	CTCCCTCCGCTCCGGCCGCCGCCTTCTCCCCGCGCTCCGGCCTGCAACAACGGCCTTCTCTCTCTCCTAGCGCTCCGGCCTTCTCTCTCCCAGCGCTCCGGCCTTCTCTCTCCCGCGCTTCGGCCCTCTCTCTCCTAGCGCTCCGGCCCTCTCCCTTCCCGAGCTTCGGCCTCCTCCCTCTCCCGAGCTCCGGCCTCCTCCCTCCCCGCGCTCCAGCGTCCTCCCTCCCCGCGCTCCGGCCTCCTCGCACTCCTCGGTCTATTCGCCTTGCTACTGTGGTCCGGTCGCCTTCGTCACCGCGCTCCATCCGCCTTTCTCCTCGAGGTTCGGCCGCCTCCCCCTTTCCCCGAGGCCCCACGGCTGCGTCGCCGCCGCCCAACCGCTCGGTCCACAAGCTAG…
novel.17908	TATATTTTTGGCATGAGCCCCTTTAAATTGCTAGATGAGAAGGAATCTTAACTTAATGAGCGTGAATTGTAATATATTATTTGGTTGAACTGATGCAATTTGCGTACTAACAAGTTTTCACTTTCCCGACATGGGCGCAGAGGTGATCGACGCTGACTAGCGCGGCTGGTAAAGGGTACAATGTTGGTAATACATCTGCTGTTGGTGATGCCTTCTTGCTTGCTTGCTTGCGAATGACCTGGGAATTATTTCTACTTGGTGCACAGCCTTTGCTTGTTGCAATTTGCCTCAAAAGCTTGTATTCAGAATCTATAACAAGATTTCGTACTGCCTTGGAATTCCTTATCTCCTTTCACTTGTGGTCATGCCTAGCACTATCTTGGTTCATTGTTTAATTCC…
novel.1179	CCCCCAATTCCCCCCACCGCTGTACACTTCCCCCAAATCCCACCGCTGTGCCGAGAGCGCCGCCACATTGACCCAAACCAGCGGCGGCGCAGCTCGTCCATTGTCCTGCTGCCGGTGCCCTGCTCAAGCCATCGCCACTGCAGTAGGGCGCCGCTGCCACCGTTGCAGACTTGACCTCCCGCGGCTGCCGCCGCCGCCGCCGCCGGCGGGGGCGGGGGCTTTGACGGACCTGCCTCCCTCGACAGCTTCAGACGGAGGAGGCGGAGGGCTCCGTCGCCGCGACCCTCGCCCGACCTTGCCACCCTGGACGGATTCTACCCTGCCTCCTCGACCAAGACCAACCCGCCTCAGCTGTAGACGCGTGCTTCAAGTTCAGAAATCAGAACCAAGGTTCAGTTA…
novel.1178	CCCACGTTCGCCTCCTCCTCTCCGATCCAGATCGGGATTGGGGGAACCAACCCACGGTCGTGCCTGAGCCCGACGCACCACCGCCACTCGACGCCGACGCCGAAGCCATCCCTCACCGCAGCCGCTCGTCTCCTCGTAGCCCGGTCGTCCTCGTCTTCCTCCCCGAACGGCCCCGACGAGCCCGCGTCGTCGACCCGTCGCCCGCCACCTCGACCGCCTCCTCGCCGGACCTCGCGTCCTCGTCCTCCTCCCCGCCGGCCACCAGCAAGCCTCGGCGCCCCCTCTCCCCATCAACGTTGATACCGGAGGAGGTGACGGAGCTGCAAACTTCACACAGTTAAACTCCGACTACTCCGAACCAGATATTGATGAAGGCGATCTCATGGATGAAGAATTTGA…
novel.10116	GCGACACTTCAAAGTTATCCCATATCGCCTCGCCCCGTCTGTCTCTCTCTCTTCCCCGTATGGACTGCGTCGATCCAGACCAGATCGAGGAGCGCCGCCGCTGAGCGAAGGTCGCCGGCGCCCGTTCCTGACTCTGTCTCTCTCTCTCTTCCCCGTATGGACTGAGTCGATCCAGATACCAGATCGAGGAGCGCCGCCCAGGATTTGACCCTTTGTTGTTTCTCTCCCATGTATTGTCACTCCGTTTGTTTGTTTTGGAGGAGGCTGATTGATATTACAGACAAGTGCAAACATATTTAAATAGATGAGAATCAGTTTAAAGGAGCGAG
novel.1175	GCTTCTGCCATTCAGTCAGCCTCCCGTGTGGCGCACGACTGTAGCTGCTTGATGTCGTGAGCAACACCACTGGATGGCCCAGCCACCCCTTCATCGCAGACCTCGCTGAAGACTAACCAACTAGACGCAGATCCATTTCATTCTACTAAGTGTCCCAGGCTGTGTATGCTAGCCTCCTCCGCTACATTTGCAGGCCGCCGAGTCCAACTCCTCTGCGGTGCAGATCACCCGCCCACCGCGCTGCGCAACTCACGATGCAGGCGGCCCTCCTCCACGGTTCATCATTCATGCGAGGGATATGAAAGATGAAACAGAAGTAAAAGGTGTTTATGCCTACGGGCTATGGAGCATCATAATGTTGGAGAAGTGTCGTGCCGATTTTATAGATCCAGTAGCATC…
novel.1174	GGAGACCTCTTCCAAACACGCAGCCGCCGGCTGCCCCGTCGCCATCGGCCTATCCCCGCTTCCGCCTGCCTCGCCGGCGCCGGCCCTCGGCCCCCCAGGATGCTCCTCCGCTCCTACCTCCCCGCTGCGCCCTCGGCCTGCCCGGCGCTGGGCACCAGCAGCACCATCGTCCCAGGCCGCGACCCTCCCCTGTCCCAGCCATCCGTCTGGCGCCGCTGCAAGCCTGCAAGCCAGCGGCAACCGCCCAGTTCGCATTGCAGCACCCGACTCTACCTGATTTGAGAATTATTAATGAATGAAGAGAACCGGAGATATTGCAAAACTTTTTCACCACCATGTTCAGTCAAGAACAAGTTGAAAAATAAGATGGACGATAATCTTTTGGATGATTGCATAGTC…
novel.1177	GGGTGTGTGGAAAGTTGCCTGATAATTTTTGTTAGTCCTACTTTTCCCATGTTGTCTATGTTGGGTTTTTTAATGCTATACTAAAGTCAAACATTAAGGAAATCAGCTTTGTCATGTTCGAGAAGAAGAGGGTGTTTAGCTGTGAATCCTGTGCCTCTTCAGCCATGATCTTCTTCAAGCTTGTCTCCCAGATCGTGGAGGAAACGCCATCACTTTTTGCTTTTCTGTCCGGGTTGGAAAAGGACGGGGGTTGGACCCGTTAAGTTCCTATTTGACCTGTGCGGCTTGTTTAAAAGTGGGACAGGAAAATGGACATACAGGATACAAGGGACAGTGAACAGTTGTCACATTCTAGATTGCTGAAAAATCCGGCTGAAACCCAATTGGTTTTCAGCCGGA…
novel.1176	GGGAGCGTTGGCCACGCCTCCGCCGGAGCTCCTCCGAGCATCGGCCTCGCGCGCGGCCTCTAATCCGTAAGCATAGTTCTTTTAGGTCAATGCGTGAAACTAAAGTTCAAGCCCGTGAGCTGATTTTTTTGCTTAAAGTGGCATTACATGGGTTGCGGTTCTATGTAAATAGTATATTATTCCGTATAATTAGTGTTTGGATAGGAAAGCTGAACAATTTAACGTTAGCTAAGTTTGGCAAATGATCTGTGCTTAGAAAGAATATGAGCACGACTAAAGATCTTTGATTGTGATTTTTAGGTATGATTAAAAATGGAATGGTTACGCTCAATTTAGGTACAATTTTTAGATGGACGCGACTAGCCAGCACCCGTTGGCTGGCTAGTGTTCCAGGGCACA…
novel.1171	CATCGTAGCAGGCACGCCGGGTGACGGGGCACCCCGACCCACCGTAGTAGACGTCCACCGAGACCTCGCCGCCCGCACAGCCGAAGTCGCGGACCACCAGCTCCCATGGCCGTCGCCCGTCAAGAGGCCACGCCGTCCACGCCGTCCGAGGCCGCCGCCCCGGCATCCACCCACCGCGCACATCCCATCAAGACACGGAGAACGACCCACATCGCCGCCACCAGGGAGACCACGCCGCGAACACCCTAGCCGGGCGACGAAGCAGGGCCGCGCCGGCCAGATCCGGCGATCCCCGGCCCACCAGCCGCCAGAGAGGAGCCAGCCCCGATCCAGGGCCGCTCCGGCCTGATCTGGCAGTTCGGCGGCCACCAGGAGTTGAGGAGGCGGGCGGCGGCGTCT…
novel.1170	CGAGTTTGGAGACTCAAACTCTCTGATTCTTGATCTATCCTGCCCTTGACCAGGTACAACATAATATACAGACCAAGATACTCATTCGGTGATCCGGAACAAGAGAAGTTAGTATTGTGTCTGATAAGGTATGCAGCGATTCCGGTTTTGGACTAGCTTACCCTTGTATATTGTCCACAGAACTTTTTCTCTGCAGACGTCCCCAGAAGATCCTGGCCCCCGCGTCGTCCTCCCCAGGGCGACTCGGGCGGCGGCGCATCTCGCCACCACAGCGGCCGCCCCCCCTGCTTCCCCCCTCCTCGCCGCCGCCCGTTAGCCTCCGCCGGGCAAAGCCCCGCGCGGATCCGGCGGCGGCGGGGCTCTGGCGCGCCGGAGCGGCCCGGCTGCGAGCGGGGACTC…
novel.1173	CAAAAAAATCCCCAATCGATTCCAATCCCTAGCGGCTGCAGGAACCACGCCATCGTCTCAACTGTCTCCGGCGACCAGGCGAACCAAATACCTCGCGCGAGGCCGGACGACGGAGGCGGTTGATCTAGCAGCTGGATGTGGACTGCTGGTGGTGGCGGGGGGTGCAGCAAATGCGCCGGCAAGTGCGTCGAGGCGCAGCCGCCGGTCTATTCCTGCTGACCAACTGCGCCGGCGATGCCGAGGAAGCGCTACGCTGATAGCGGCGGCAGCGGCGTTGTGCGAGTACTAGGCGCAGGTCTGGAGCATGGGCGGGTTCACGCGGAAGCACAAGGTGAGATGTGTTGTTCATGGGTTCCCTGTACGTGAGTATGTGACTTTGTATTTTGGTGGCTTTTGAGC…
novel.1172	GATCGAGGGAAGAGAAGGGATCGAGGGGTTTCGGGAGGCTGGCGACCTGGCTGATCCACCGCGAGGCCTCTCCGCTCTGACCGACGCCCGCGCTGCTCTTCTCCTACCCCGACCGCGAGGCCTCTCCGCTCTGACCGACGCCCGCGCTGCTCTTCTCCTACCCCGACGACCGCGCTGCTCTTCTCCAACCTCAACGACCGCTGCTGATCTTCTCCAACACCGACGCCCGCATCGCTCTGCTTCAACTCAGACGCCCGTTGCAGCTGTTCGTCCCCAACTCCGATGATAGCCGCTGTGGCATCTCCTGCGGGGCGCCGGACTCCTGGTGATTCTTTGCTCCGGGTGGTCGGCTGATCTCCCGTGAAGGCCACCACGATTCCTTCACAAGGCCGGGACCTC…
novel.9351	TGAGGACATCTTCAACGTGACCAGGATCGATCCTGATGGGAAGAAGTCGACAGAGTTATTCGCATTGAGGCTAAAAGCGAGCAGTTGGAAATGTACATGCAATTAGATGTCGCTACTGATGTCTACCCAATGCATGTTGGTGACAAGTTCACCATGGTTTTAGCTCCTACACTGAATCTGGATGGGACTCCAGACACTGGCTTCTATACACAGGCTGGTAGGAAAACACTTGCTGACAAGTATGACTATGTTATGCATGGAAAGCTTTACAAGATTTCAGAGGACATTTCCAGTGAAAAAGAAGCTACTAAAGTGTATGACTTCTCTGAACTCTAGATTAGTGATTTTGTATGGGTTTCTAATCTTG
novel.9350	CTACTGCTTCAGGTGGACGAGGACGAGCCCTCCCTCATGGCTGCTGCGGCTGCCTACTCCCTTGGTCACCACGCCCCTCCCGTGCCTGGGGTCTCCTTTCTCTCCCGCAGCGGCCGCAGTAGGCGCGTGTGGCTAGAAGGGTTGAGGGAGCGAGGTCGGTGCCCTCAGGGCGGACGCGGCCGGAGGTCGACGACGAGCAAGGGGCACGGCGGCGGCAGGTGGCTGCTGTAGCAGAACCAGCCATCTTCCCGATCCAGGCTGCCCAGGCAGGTTCCAGCCGGGCATCCGCTGGCCACGCGCATAAATGTATCAGGAATGAGCCGGCCGTTCTACAGTTTGGAATATAATCGGACGAAGAGCGGAGGAAAGTGGACCATGAACAATGGCGTGGCTCCGTAA…
novel.9353	NNNNAAGACTAATCTAATCCCCAATCCCACGCCGCCGCCGCCGCCGCCGCCGCTCCTCTCACCCACCTTCAAGGAAGCGACGACGGCCGCTGCGGAGAAGCACGACGAGCCTCCTCTTCTCTTCTCTCTTTCTCTCTCCCTCCCTCCTCTCCCGCTCCAATCCTCCCCTCCCTCTGCCCCATCGCCGCCGCTCCACCACTCAAGCCACCGACGAGCCCCACCCACCCAGGGCACGGCCCTTTCACCCACCGACGCCGCCCGCCACTCACCGTCTCTCACTCTCCAGACGGGACGCTCCAGATCGATTCGGAGCAGGCCAGGCGGCGCCATGGCCGCGTCTGGACTTCCGGACGCGCGCCGTCGTCGAGCTGGGCTCCGCTGGGAGAGGAGGACCGAGGG…
novel.9352	CCAAGGTCCATGGTGCGTCCGCGGTTGTAGGTTCTGCCACATCTCATCACCGGCAACGGCGTGGTTTGGCCTCAGCTACAAACATTTAAGGAATCCTATATACATGTTCTTTCTATCTGTGGGTTTTTTACTTGCCAAAGCTTTGGCAGTGCAGCTAGATATTGACAGAGAATTCCAAAATGGAATGGTTCTTCGGATTATATCTGTTTCAGAAAAACAACTACCTAGTATGCAGA
novel.9355	CGCTTATTTGCTTTCGTGAATATCCATTGCTGAAGACATGGGAGTCATCAAAGTGCCAAGCCTATTATGCATGCTACTGCTCATGCCACTTGTTTTAGTTCCTGGTAAAAATTATTTGAAAATTACACATGAAGAACAAGGCACTTCCTTCATGCAATCTTTTACATTTCCCGGTCATATCTGATATTTATACTCCATGCTACTTCTTTCTTTCTTGTTTCTTCATGGAAGATTGTAGAATCTAATTTTGTGAGTGCACCATATCATGTGATTGTTTCATAGGGTCGGAAGCCAAGACCTGCATTGTACATAGCAGGACCTACCAGACTAATATTATGCAAGGTGGATCCATGTGTTGAGGCATGCAACAAGGAGGGATTTACTGCAGGGTTCTATGGA…
novel.9354	TGTCCCTCGTGACGCTCCCTCGTTCCCCTCCACCACAACGCCTCGCTCCCCTCTCGCGCCGCCGGCCGGCCACCCGTCTTCCCCACCTCCGGCCACCGCCGCCCTACCCTCTCTCCCGCCGCCCACCACCCATATCTCCCCACCGCCCCCTTTCTCTACCTTGCGCCGCTCTCCACCCCGATCCACATCGAGCCGCCGACCAGCCTCACCCTAGTTCAGCCTCGCCGGCCACCCCCTCCCCTCCACGGCCGGCAGACTTCCCCAAAGCCGGCTGTCCTCCCCGCCGACCTAGTGCGCCCCCGAACCCGAAACCCTAGCGGAGCTGCAGCAGCAGCCGTCGCGGGGCCTCATGGCGCAGTTCCATGACCAGGTGCTCACCTCCGCCTCCCTCCTGCACCG…
novel.9357	CCGAGATAAAAGAAAGAAAATCAGCCTCCCCGACCCTGCCTCCCAATCCCATCTCCATCTCCTGCCATGCCGTGCGCCGCCCCGTGCGCCGCCGCCGCCACCGCCCACCACGCAGGCGCGCCTACCCTTACACGGCCGGCTACACGCGGACGACGCTCGAGCGCACCTTCTATATCAGGTCAACACGACGGCTTGAGCGGTTGGGGGCGGCACGGCTGCTCGATGTAGATTGCAGAACGGTGGCGGCGGCTGGAGCTTGCAGGGGCCGGATCCGTGAGTGGCAGTGGCTGGGGAGGCTGATTCGAAGGCGGGCGGCGAGGCAGGGGTCGTCGGTGACGAAGAGGAAGGCTGGAGAGGCGGAGCTTCAGTTTTCCCTGGTATGAAAGAGAAACAGAAGAG…
novel.9356	CCGAGATAAAAGAAAGAAAATCAGCCTCCCCGACCCTGCCTCCCAATCCCATCTCCATCTCCTGCCATGCCGTGCGCCGCCCCGTGCGCCGCCGCCGCCACCGCCCACCACGCAGGCGCGCCTACCCTTACACGGCCGGCTACACGCGGACGACGCTCGAGCGCACCTTCTATATCAGGTCAACACGACGGCTTGAGCGGTTGGGGGCGGCACGGCTGCTCGATGTAGATTGCAGAACGGTGGCGGCGGCTGGAGCTTGCAGGGGCCGGATCCGTGCGTGGCAGTGGCTGGGGAGGCTGATTCGAAGGCGGGCGGCGAGGCAGGGGTCGCCGGTGACGAAGAGGAAGGCTGGAGAGGCGGAGCTTCAGTTTTCCCTGGTATGAAAGAGAAACAGAAGAG…
novel.9359	CTTCGTCCGACCTAATCTTGACGATCATCTGTAGGTACCCACATACATGTTCTTCCCGGCCGCCTCTTGGTTTAGTTCACATGTCTTGAATTACTTTGATCCTTTTGGTAACATCAAACTGGGTTGCATAGAAGTAACTGCTAACTGGGTTTGACCTTTGTGAGGAATCTACAGCAGCACTTCAAAACTCCCAGGCTGTTTTCATCAGCAAGCTTACAGCTGACCACATGATGGAACTCGATAATACTACACTGTACGATGTACTTGAGATTCCAATGAATACCCGTCGAAGCGATGTGGTCATCAGCATAACTTTGAACGAAGGAAAGCAATACAGGGCCGCCTTTATATCTTGGGTCACTCCATAGCAGGGAGCAACAGTGGGCACATCTGAGTTCA…
novel.9358	AGCTGGCCTCCTCGGCACATGCCATACGATCTAAAGGTCTGACCATGGTGCTCTTCTCCCATCTTCTAATTTAATCAGAAAGAAGCAATCAGCAAAGCGGGAGCTGTAGAATCAGAGTCCACCCTTCTCTGCAGCTCAATCATGGGGTTGTTGGTGGCTTCACGCTCGCCTTACAACCTTCATGACACTTGCCACATGATCTGCAGGACTGCCCCATGGTGCTGGTACGGGAGTTCTAGCATCAAACAAGATACCACTACCATGGTTTTCCCTGAGCTTAATCACTTATGTCTGCATGCGGAAAATATAGCCTGGTATACATATGTAGTAGATGGGTACATAATTAACTGAGATACAAGTATGAAGTGCTGCAGTTGCAACAGATCTTCATCAAGTTCC…
novel.16676	GAAAACCCCCAGCCTCCCTAAAAAAAACCCCAGCCACCCCGAATCAGTCTCAGCCCACTCCCGTGCGTGCTGGATAGGGTTCCACGCCACCCTCACCGGTCGCCGCCGCCCTCACCGGTCGCCGCCGCCGTCGGTTTCCCCTACATGGCCGGAGGATAGGCCATCCCGCCGGTCCATTCCCGCCCCACCGCGAGGGAGGAGACCGACCAGTTGCGCCTCCCCGCCGGTCGCCGCCCGCCACCCCAAGGATCAAGGCCGGCCGCGCCGGTCCCCGTCGGTCGCTGCTCTGGATCCAGGCCGCCCACCGCCCCGCCCCCGTCAGCCCGATCTATTTCCCACCGGATCCCATCTTCGCCGCTGTCCGACGTGCCTTCTTCAAGGAGCTGTGACCCCATGTCT…
novel.4420	GGGACGCTCACACGACTGACTGAGGCAAAATAGTAGACCACTTCCGTCCGCACCCATCGCTATCCACTCGCCTCCCCACCTCCCTCGCATTTGTCGCCGCCTCCGCCGGTCCGCCCCAACTTGTGCCGGCCGCCGCTGCCGATCCACCTCGCCTCGGCCGACGCGGCCCACCACGGTTGCGGCATCTCGCCTGCCACGCCTCCACGCCGCCGTCTCCCGTCCGCCACCTCGCCTTTTCTTCTGCATCTAGCCGTCGGTCCTCCGCGAACGGCCCTTCCCTCGCCTCCTTGCTAATTAGTCCGTGCGAGAGCGAAGAAGGTGTCTCCCCTATCCACGAATTTCAGCAAGCACTCAATCTACAAGCTCACCCGTACAGCCGGTGCTCCGTACTTCTACATC…
novel.4421	ATGTTTTTGGCCGATCCCCTTTCTTCTTCCCTTTTTTTCTTCTTCAGTGAAAATTTGCTACTGCTGGATAGCTCCCATCTGCATTCGTCCTATCCTGAAGCCACCCCCGCACCTGGTGCTTCCACAGGTTGCCCATCGACGGCGGCTAGTTTTCCTCCTCGTACACCTCCTGTGGGTTGGTAAATGGGGATCTGGTGCGCCAGTTAGGAGGCGAGATGGTCGATCTGCACGGTGTCGTTGATGTTGTGGTCTGTGCAATTGATTCGGTGATGGATTTCATCTCCCGCAGGGCTGAGGAAGACTTTAGATGCATTTGTTGTGCATAGTGATAGCCCTGATGGAGCTGATGCCATGGGGACAGAAACCCACTATAGCATCTGAGGCTGATCAAATATGGAA…
novel.4422	CTTTCTCCTTCCCCTCTTCCTCCTCTCGCATTCCAGTAGAATCGTCTCGGTTGCTAGGGTTTGGTCCTACCCTTCCTGGCACGATGGCGCATCCGCCCCCGCGGAACTGGGCCATGGCGCCGCCGTACCACTACCACGGGACGTCGCAGCAGGAGCAGGCGGCGCCAGCCGCGGAGGACGAGAGCGGAGCCGGGTCCGGAGGGCAGGAGGCAGAGTCGAGGTCACTCCGGATCCGCGAACTTTTCCCCTGGATGGACGAGGACTACCTGCGCAGCTGCTTCACCCGCTCGCCGGAGCGGAGCCGGGTCTGGATGGTTTGCGATTATTGTTTTTGTAGCTACCGAACTATTTTCGTACACAAGGGACATATTCTGATTCTAACCAGAACAATAGCAGACT…
novel.4423	GGATCGAGTCCATCCGTGCGCTGGGATCAAGCGAAGGATTCGGATGCAACCGATGCGCTCGAGCGTCGACGGTGTCGAGCGGAGGCAGGTGATTCGGGTCCAGCCGAGGCGCCCTAGCGCGCAATGGGATCGAGTGCAGAACCGCCGGCGGCGCAAGGATTAAGGCCGATGGTCTTCATCGAGTAACAGTTCATCGAGGTGGCGATGCCGATAGAGAGAGCCTTAGTTATGGTGTAGGCGGGCGATTAGTACAAGGAGGCGGTGCAAACGGCTCAAGGATACAAAGGTGGATGTGCAGGATGAAGCGACGGTGTCTCGCTGGTGCGAGAGGAGGAGGCGGGGGGTGACCACTACACTAGCAACCTCGTCGGCGCAAGAGTAACAGTACACATCGAAAAG…
novel.4424	CCACACTCGTGCCCAACCTCCTCACCCTCTGCCCATGAGCCGCCCCACCCTCCCCACCTTCTTCCGGCGAGCCCCCAACACACCCGAGACCCCGCCCCACCCACCCACATTCTCCGGCGTGGCGCCCCACCCGAGCTGCCGCCCCACCCTTCCCACCTTCTCATGCGTAGTGCACCCACCCGATCCGCCGCTCCACCTTCCCCACCTTCCCCGGCCGCTACGCCACCCCGGCTCCTTGCTGCCCCACCTCCTTCCCCACCGCACAACCACCTCCCGTCCTAGATCCATGGCCGCTGCGCCACCCCGTCCAACTACCAACCGCGCCGCCGCGTCCCTCCCACTCTCCACCATGGTCGGATCCCCTCCAAATCCTCCCCTTCCAAAGAAAACCACAGCCAC…
novel.4425	GCACTACTTGTAAAGGTGTACAGGTACATCATATACATGTATACGGTTGCTGGTTGCATGCAGTCACGTGAATCAGATCATGCATGCGTTAAGGAACCTAATTAGCAGATGCTAATTAGCCGGACGGTTGACCGGATACATGCATGCATCTTTGCACTTGAACGATTGCAATGATCGATGAGCATGGTTATGTGCCTGTGTGCCAATATAGGAATACATGGCCTTTTCTGTGAATAACAGAAAGAATGTGGACGGAAATGCAAATATGCCAAAAGGATAGGATTCCCCAATCCGCGGTTCCTCCAAGCCGTATGGCCTATCACCGGAGAAATCCGTGCCGCACAGCCAACGCCGCGCCGTCGCCGTCGACGGGCGGCCAACAGCCAGATCGGCCATGTC…
novel.4426	TTATTCTGTTACCCTCCGGCCAGAGACGCGATCCTGCGAACCGATCCCCTCGACCTAGTTTCTTCCAGCCGCTGCCCCGTCGCCGGCCACCTTCCGGCGCCCCGGCTTCTTCCCTCGCCGCCAGCCACCTCCCGGCGCCCCGGCTTCTTCCCTCGCCGCCGCCCACCTTCCCGCGCCCGGCTTCTTCCTTCGCCACCGGCCACCTCCCGGCGCCCCGGTTTCTTCCCTCGCCGCTGGCCACCTTCCCGCGCCCCGGCTTCTTGCCTCGCTGCCGGCCGCCTTCCCGCGCCCCGACTTCTTGCCCCGCCGCCGGCCGCCTCCCCGTGCCCCGGCTTCTTGCCCCGCCGCCGGCCGCCTCCCCGCGCCCCAGCTTCTTGCCCCGCCGCCGGCTGCCTCCCC…
novel.4427	CTCGTCGCTCCTCCACCATGGGAAAATCAATCACTCAAAACTCACAGCTGCATATGATTTCGGGTGAGGAGCTGCCCTTTTCTGACTTGCATGACAAGTTCTGCAGCTGCATATGATTTCGTCAGAACCATCAGCATGGATGTTCAGGACATGGCATAGCAGGAGCCAACATACTGTGTGAACATTACAACCGGCCATCAGAGCAGAAGATAGGTGGATTGTTGAAAAAGATTGGTGGTCTGCGATTCACTTTTAGACATGAGGACATCCGTGTGAGCATCTTCAACCTGCTTTCTTTATAAGCTCACAACGCCTGGTTTGTGTCTGCCTGATTACTCAAGTTGCGGCCATGCATTACATTAGGATTAAAAAATAACAGAAAGTTAAATACTCAGAGGT…
novel.4428	GCACAAACGTGTGTGTGTGTATATATATATATCACACGTACTGCTAACACAAATACTACACAATGTAACAAGGTTCTTAAGCAAGAAATGGACAGGGGATATATATAGCTAATTATCAAGCATACAAACTGAGTGACACATGCCACGGTTCAGCTCACAGATCACCATGTAACACTACAAACACAAGTCTGAAACTGAACACATACACTCTAGAAAACAAGTACGAAACTGAGCAAACAACAGGTTTTAAGTACTCTACGAATCTGAACCTTACAAAGTCTTAAACATCTCGCAATACTACAGAAATTTAGAGAGAGAGAGAGAGAGAGAGAGAGAGAGAGATAAGGCAGCAGCAGCAGGCAAGGAGGAAGAAGCGAGGCAGGGGGAGGAGCAGCAGCA…
novel.4429	GTCGGTGGTAGCACTGGTTCAGGCGAGCTGAAGAAAAATGCGTTGCTACAAGGAAGAAGAAGGAACGGACATGGCTACTTGACTAAGAGATAAGACTGTGTTAAAAAAAGATAGATGTGTGGGCCTAGCCAGCGCGCGACCGGCGCAGCGTTTCCGCCGGTGCCCCGGCTGGAAACGTTTACCTTACTTTTTTTGCCGAGCCGTGGAACAGTTCGTCAATACGTGTGACGGCCGTCCGCGGCGCCTACCGGACGTCATGTGCGTACGGTTCGGCTCGAGAGAGGTCAGCCACCAAATCCTCCTGACTAGGTCGTTCTTGAAGCCCGCCGCCACCGCGAAAGGCTTGCCCAGATCCAGCGCGGTACGGCGAGCTTAGGGAGCCCCGGCCGGTGAGCGATG…
novel.10545	AAACGGAGTTCTCCCATGCCCTAGAACGGCTGTTCGATCTCACCGGAGTTCAGCCGCTGTTGACCTCCACCATCGTCGTTTCCGTCATCGACAGGGGGGGAGCACCAGGACGCCACCCACGAGCCCAACCCGAAGAAGATCGCCGCCGCCCCAAAGCTCCTGTCGCCGTCGATTCTGTCGCGTCTGGACACATCCAAACCGAGCACATCGAGCTCGACCCGAAGCTCCAGTCCGACGTCACCGTCCAGCCGGTCCTCGCGGACGCTAGCAGAAGCTCCGGTCGCCCAGGGGCACATATTCGAGTTTGCCGTGTTCCTCCTCACCTCGTCCTGTTCTCCCCTAGCTCGGGAGACCTCTCCAGCAAGCGCACGCTCGAAGGCCGAGCCGGCCGCGCCGTCT…
novel.6119	GCTTCACTCCCCGCCGCCGGTCTCTCGCGTCGCGCCTCTCCAACCCATCCCGCCAGCCACGCTGCTCGCCGCCGACCCGTTCCGCTACCTCCGCCGACCACGGGACTCACCAATTTCCTCGCGCCGACGACGCCTCCGCGACGACCGCCGTCGAGCTCTTCTTCTCCGGCCGCGTACCCAACTCTCCCGTGGCAGGGCCCCGTGCAATGCAGCCTGTCGAGGACATGGATCAGCATCAAGATGTTTGGATATTATCTTAGTCCATTTCCACCAAGGCTACCCATAAGTGAATTATGTGATGGATTTGCCAGCCATCCAGGTGATCGATTTTTTCGACACGACTGCACACGATCACATATTTCTGCTCGTGGGTCAGCTGTTTTCAACGACCAAGAAAGA…
novel.10543	CAAAAACTTAGCGCCAAGCCTCCTTCCTATTTTTTCATTTGGCCTTCAACAGGTGCCACGACCAAATCCAAATCCCCCAAACCTAAATCCTCTCACGCTCTCCCTCCGCCGCCGCCCACTAGCTAGCAGCCCGCACGCCGTCGACCACCCGCCGTCTCCAGCACGCCGTCACCTGTCTCCTTCATCCTCCTGCACCCCCACTACTTAGGCCCCGAACACTTCTAACCTTAGCTTGTGCGCTGGAGTTCGGGGAGAGGCCAAGGCGCAGTGGTGGACGCCGCCATCCCTCTCAGATCCGGGGCTTAGAGAGGGAGGGAGGGAGGGAGAGGGAGGGAGAGGTGGGTCACCTACGAGATAGAGCACTCGCACCCTCGCTCGTCAGTTATCACCCAGGGGCCG…
novel.7786	TCAGACTTCAAATGGGGTTAGTGAACGAGGAAAACAACCTCCAAAAAATACACTATGTATTGAGATTTTGGAGCAAGCTGAAAGACAGGATCTAGCATTGGTCTCTCTTGCAATTGCGGGTGACTGTCTATGTGGAAAGTTGAAGTTGTTGTACCTAAAAAACGGAGAACACATTTCTCCACAGGCATCCATCGTTCGCATCGTTGTCCCAGGCTCGCCTGCTGGTACCAAACTTCATGTGGACCCCTACATGCTCTCCGTGCGGAGTCCCTACCTTCGTGCGATCTTCACCCGCCACAATAATCAATATGGTGCATCTGAG
novel.10541	TCCTCTCTGGGTCGATCCCCTCCAACCCACGACTCCACAACTCCTCGTGCTCCTCTCTGGATCGATCCGCAACCGCTTCCAACCGAGCTGCCGCAGACCTCCCCCAATCCCGGCCTCCTCCACGCCGATTCGAGCAACACTCCCCACTTCCAGACCAAACCCTAGCCTGAGACCCCTTCCTCCTCGATGGCCAACCCCTCCATGGCGGCCGGCGCCGGGGTGCCGTTGGTGGAGGGGGTCCATGCCGTTGGGGCCCAGATCCGCAACCGCTTCCGCGTGGCGCCCGTCGACCGCGTGGCTGCGGCCCTGGCGACGCGATGGTAGCATCTGCCCTGGCGGCGTTGGCCAACGAGAAACCGCGAGATCCTCGACGCTGTGGGCACCACCGCAGCGGCGCTA…
novel.10540	ATAAAAACGCACGAGCGAGCAGATTTGCGAAAAAAACCACGATCACGGGCTCTCCTTGATGCGCACAGGTACGGCACCGCCGCCGCCGCTACGCGCGCCGGCCTCTCCGGCCATCCGCCACCGCCACGCTCAGCCGGCCGTCCTCTCCGTCCAATCACCGCCCTGTTCTCCATCCCTTCCCCATCCGTCCCCAATCAGTCTCCTCGATCTCCAACCTCCTGCAGTCGTCCTTCTCTGATTTGGATCAAAGTGGAGCCATCGATGGAGGCAGGGAGCAGATGTGGAGCCATCGGACGAGGAGTATTAGCTCGGGAAACATGAGGGAGGGGGTGGATCTGGCGGAAGCGGGGGAGCAGCAGATGGAGCCATCTCATCGACCCGTTTGGCGACCGGCCGGCT…
novel.6682	ACCCTAGCCTCCTTTCGATTCTTTCTCTCCGCCTCGCGCGCCCCCGCTCTCTTCTCGCGCACTCCGGCAGCGGGCAACCGCGCCGCGCCGGTCGCCGGTGACGGCGACGAGCGCCACCGCGCCGCGCTGCGCCATGCGAGCCTCCTCCTTTTCCTTCCTCTGTTTCTCCCTGTCTCCCGCAACAGAGAGCGTGAGAGAGAGCAGAGAGGCACAGCCCGCCTAACCGATGCGGCGGATGGGGCCACCCCGGCCACCGGCGACGGCGACGAGCCGCGCTGTGCGAGCCTTCCCTTTCCCCCTTCCTTTCTCTTTTTCACCCATCCACCACCTCCTTCTATTGGAGAGAGCCGTGAGCTACGGCGGCGCCCTCCCTGTCCGCTTTGCCGGCGTGCGCGAGCA…
novel.6683	CGAACGGACACGGTACGCTAGTTTCTATATAAGAGCCAATAGAGATTGCCTTTGCGCGCTTTTGCGCCATGGGAAAAAACCCTGTCCGTCTCTGACACGGGGCCTCTGGTTTCGGATCGGGTACGATTCTCGTTTGGATTAGGTTTCTCGAACAAACCCCAATCGATTGTGGCGAGTTGCGACATGGCGACGATCGCGTTCCGACTCCTCTCTCGCCGGACTCTCACCAGCGCCATAGGCAAGGCCGCCGAGCACCTTCCTCAGGGTCGTTGGTCGTGGCGGTCCTATCTGATTGGCTTCGACGACACGGCGATGGCCGAGGCCAAAAGGCGATTAGGCCACGCGTCGTACATGAAGCTGCTGGAGAAAGAGCAGGCAGCTGTCGACCGGACCCTCGGC…
novel.6680	TTTTACTCAAACCACACGCACATGTCATCCTCTACATAGAACTGTTGCTTTAGTTAAAAAGAAAAACTGCATCTTCCTCTCCTCTCAGTCGATCCCCTTTAGTTCTCCTCACCCACATGCGCCACCGGTTGTGATTAGCAGCCAGCGAAGTACTAAATGCAAGCCCTAATCATGGCGACCTAGAATGGGGCACGCAGCAGAGGCAAACTTGTGTGGCTGGGTCTCAGCTCGACGGAGGAGGGCCATCAATGGGAGGGCAGCGTTTAGCCCAAAATTTGGTTGCCGAAGGGGAGGTTGATGTACACGTGCTGGATCTGCGGCACAATATAGAGGTTTTCCTTCCAGCTATTGTCAGGTCTCAAGGGTCAGGTTTTCTTCGAAGATATCATATCTCAAAAG…
novel.6681	GGCCCGTGTGCGCTCTTATCTGCTGACCCCACCGCTTTTTAATCTACTGACCCCAACTGCTCCTCTTCCTTATCCTTTCTTTCTTATCCTCTCGCGTTCCCAGCCACACAACTATTCTTCCCCCGCGTCCTCTCCCTCTCGTGGTCTACCTTCAAATAAACAGCTCGCCGGCGGCGGAAGAGGTGTGTGGCGAGCGAGCGACCCCGGAGGAGCACAAACGAAGATGCAGAGGTGCGTAGAGGACGACTGTCGGTGAGCGGAGGTGTGGTGCTTCCAGCTACAGCGGCAGCCTGTGGATGCTGGCAAGAGCTACAACCATGGCGGCCAAGTGCTGGAATCCGCAGAAGTTTTTGCTTCAATCGGCGTTCAGTTTTTTGCTGAAACTAGCGCTGTTCTAAA…
novel.6686	TACTAGTTCACATAGTTACCTGCATTACAAACATTATTGGTCTCATTTGCTTTAAATAAATAGTATTATTTATATTTTTGAGTCACCTTCCCTTAATGCTGTATGTTTTTCCATTGCCATGTACATGCTATTTTGGAATCTTTGTACATGATTTTCTACTTACTGAATGGCTCATCCAATGCTTCAAACTTCTGTTGCTACTATATCTAAAACCTTATGGACACTCGGACAGTTAGGTGAATTTTATTTTCCTATGTAAACTGTTCGGTGACAAAACCTCTTCCTATTTTCATAGCTTTAGCTGGTAAATCCAACATGGTATTGAATTAATTGAACCTGAATTTCACAAATGTGATAAAGGCAAATCTGTATTGCATTAGTGCGTTAGGACTCCCAAGC…
novel.6687	CAGCTTCGTATTCTTAGTAGTTCGTCTAATAGATCTTCCATCGGTGCACGATGACTCCTCCCGCACTCGCGAGTCCACTCCGAAACAGACGCCACTGGCTGCGCACAGCCACCGGTGGGTGCTTATTCCTTCCGCCTTCCGCCGCACGGCTCCTTCCGCATGCCGTCGCTCGGCCGATTCGAGATGCAGAGACGTGAAGGACCATGAACACAAGAGCGCAGATGGCCATGAAGAGCTTGAAGCAGCATCGTCGCAATCAGAATGGTGGCCGACACAAGTTCAACCTTAACAGATCTTGGACCATGGCCAAGATTGCTGCATCATATGCTGGTCCATCGCCGTGCCCGCTCGCGCCGGACCTGCATCTGGACGAGCTACATCCTGGATCTGAGGTTGGGC…
novel.6684	CCCATTTCCCCATCTTGGAGGGAGTACACCGTGCGCATCCGCTGCCCGTTTCCCCCTGGTCTCGGCAAGGCTAGAGCGAAGACCGACGCCGCAGCTGCCGGCGAGGCGAAGACCATGGAGCGGCAGCATCCGGCGGTGCCCTTGCTCCCCATCCTCATCCTCCTCGCCTGCTCTCGCCGGCCGCCCGCGGCTCGGAGTCGCCGCAGTACGTGACGGTGCACGCGGAGTCGGACTTCGAGGTGCGGCACTACCGCGACACCGTCTGGATGTCCGCCCCCTCCGACGACATCTCTTTCCACGTCGCCACCAAGCTCGGCTTCCACAGGTTGTTCCAATACCTGATGGGCGCAAACCTCAACTCCTCCAGGATCAGAATGACGACCCCTATCCTAACGAGCA…
novel.6685	CGACCCCAATCGAATTATTTGGGCCTACTCGTTATCAGTGGGATCAGGGATACTTTCAGCAAGAAATATATCGAAGAGTTAGCAATGGTTTAGCCGAAAATCTTAGTTTATCAGAAGCTTGGTCTAAAATTCCCGAAAATTAGCCTTTTATGATTATATTGGTAATAATCCGGCAAAAGGGGGATTATTCAGAGCAGGCTCAATGGACAATGGGGATGGAATAGCTGTTGGATGGTTAGGACATCCCGTCTTTAGAGATAAAGAAGGACGTGAGCTTTTTGTACGCCGTATGCCTACTTTTTTTGAAACATTTCCGGTTGTTTTGGTAGATGAGGAGGGAATTGTTAGAGCAGACGTTCCTTTTAGAAGAGCAGAATCCAAATATAGTGTTGAACAAGT…
novel.6688	AAAAAAACGCGCCAACTGTTGTTCCGGAAAGCATCGGATTGGATTTGGATTTAAAGGGGACGACTCACCGGCGGGTTCGCAACCCTAGTTTTCGATCTGATCCTTCCCCGATCTTCGCCGCCCATCTTCCCAACTTCCCCCCCCCCATCTCGAGTTTGCGCGCACTCCGGCGAACATGGCAGCGATCATCGCGGGGCGCGGGCAGGGGCTGGAGCAAGATTTCGATTTCTTCGTGGTGGTGGACTTCGAGGCGACGTGCTTCCAAGACGCGCGGATCTTCCCCCAGGAAATCATTGAGTTCCCCGCCGTGCTCGTCGACGGTGCCACCGGCCGCATCGAGTCCGTCTTTCGCAGGTACGTTCGTCCAAAACATCACCCTGTGCTGACCCAGTTTTGCAG…
novel.6689	TGCTCCTCCTGCGGGTGTTGGTGAGGCGGTGGGATTTGACAGGGTCGTGGTGAGGAGGAGGCCGCTGGACTGAACGGGGATCTCGTGCCGCCGGACAGCCAGGGAACATGCGGCCGAGGTGCCGATGCGGGGCGTGCGAGCTCGGCCGCCGGTGAGCTCGTTCTCCTCAACGCTGGAGCTCGTCAAGACCACCGTGTGCATCTTCACGGGACGCCTCTGCTCTAACGCAATGGAGCTCGTCGAGGTAGCGCCCCCTCCATCTCTCTCATGCTCTAGCTGTACCATCCAGCCGTGGTGAGTTTTATTCCTCACGTCAA
novel.17228	CAGCCCCTCAGTTGCCGGCCACAGCGCCCCCATTTCCCCCAGGTGAGAAACCGTCGGGAGAGGCAACTGCCACGGCGCGCCACTCCTCCAATCGCACAACGGTCCCACCCCGCGACGCCGGACTCCATGGCCCTGGCCTCGCCTTGCCCCGGGTGCGGCCACAGCCCCTGCCCGGCGACGCCCCTCCCAAATCTGGCAAGATCGACGCCATGCCGAGCCACCACCATCCGAGCGCGCCGCCCACTGTCGTCCCTATGTCACCCCCCCTTCTCCAGCAAACCTTCTCCGGTGGGTCCTGCCGCGTGTGCAAGCTACCACAGATCCTGGGTTGCCTCTAGAAACACGTCGACGTCCAGCGTGACTCCAGCACCCCTGTGCACTCCCTCAACAGGCTATCAT…
novel.15174	CCTTTTGTTCTCTGCTACCTTCGCTCCTCATTTCCCCTCCTGTTAACCCTGCAACTTTACTGCCATGTGATCTGAAACTTCCATATTGTCAGGTTCTTCCAAACAGCAAGTACAAGGTCAAACAATATGAATAACATCATCGTTCAATTGTATATGGGTTCATCCACTTCAGGCTTGAGCAGTGGAAAATTGGCATTTCCAGATAGAGGTACTCTCTTCGAATTTTTTCTCCTTCTTTGCTTTCCTTACACCCCTCTGGAAGTGTTAGGCAGTAAAGAAAAGGAAAATAACCTTGAATGGTGAAGAGCAAGGTTGCCTAAACCGTATCTCAAAATTGTCACACAACAATCATCGAACAAGGTTCTAACATTATGAAATCCTAGGAAAGTATCCAATCCC…
novel.11305	ACCGGCTCTCCTCTTCTCTCACAGCCAGATCCTCTCTCCCTCGCCTCGTCTCCGACGATTTTGCCTCTCAACAACAAATCCAGATCCGGTGGATGCCACGCTGGGAGGCACCAGGAGCAGGAGAGGTCGCGACCGACGGCGGGAGGAGAGGCCCCAGCGGTGGATGAAACGCTGCAGATCGCCGGCGTCTCCGCCACTCCCCCGCATGCCGCCTCCTCCACTCCCCTTCCCTCACAGCCCCACCCCCTCTCATCTCGTCTGCTACCCCTTTTTTCCTCTCAATACACTCAATAATGAATCCTGATCCATGGAGATGGATGGCAGAGTCCCTATGGTCGATGGCGCCGGGGAGGAGGCAGAGCGGCAGGACGGGTTCTGTCATGCTGGGTGGAGCGGCGG…
novel.19801	TGAATGTATTTGTTGGATAAGGCTTTAGTAGAAGTTGATCTTTGGGTAAAGAAAGAAGGGGATGAATCAGATGACAAGCAACTACTTTCTGCATATGCTGAGATTGATGTACGGACTGAAGCTGATCTCATGCTTTATGAACGGATTTCTGGTGATAATTGCAATTTGGACTTGAAATATATAGTCCTTTCAGAAAGTGTTGAGGCTGTAATACAAGTATATGCAAAGGTCAGCCATCCTCACCATGTGTTGTTCACTGCTTTTAGCACC
novel.17468	AACTACCCTCCCACTCTCTCGCTCGCTCAGCTCAGCCACTCGCTCCCGCAGCCACTCGCTCGCTAGCTCCCGAACCCCTAGCTCACCGCCGCCGGCGCCTCTCCGTCGCATGCGTCGCCGGCGCCTCTACCCCGCACGCAGCACCTCCGCCTCTTCCTCTCGCGTCGTCGCCGCCTTTCCATGGTGGCGGGGATCTCCGGCGGCTGGATCTGAAGCGCGGCTGCTCCACCTTCCTCAGGGTGGCGGGGATCTCCGGCTTGCTGCGCAGGGGGAGGGAACGACCGCCGGCAGCCGCTGCGGGCAGAAGGGGAACTGCGTAGGAGACATCGTCGGTGTCGGCGTCCCAGGGACAGGGCACGGCGGCACGCACTGCGGGCCCATGCACAGGCACATCGTGCC…
novel.575	CTCCCGTCCCGTGCTCCCATCCGTACTCCCCTTCGCTAATTCTTTATCTAACGGCTGCGCCAGTTTTCCTCCCTCGCGTGTCTTTTTTCTGGGAAAAAAAACACACGAAGCTCTCGTATTTCCGTTTGCCCCAATATGTATTCGTTCCTCCTTTTTCGCCTTCCCTGCCGACAGTCGACCGTCTGGAGCGGAGGCATCGAGTGGATCTGCTACCGCCCCGTATCGTCGTCGCGGCCTCCAGGAGGTCCGCCGGCGTGAAAGGAGGAGAGCGGCAAGCCTGAGTTGGGCTGAAGCTTCTGTCACAGCTATGGCCCCGCGCCCGTCCCAGATTGCGGCTTCTCCCGTCGCAAGACCGGCTCCCCGTCTTGATTCGTCCTCGCGCTAAAGGCCAGGTCTTGG…
novel.574	CCTACCTTCACTACCCTTATCACTTCACTGTGTCCCCACTTCTCCCTGTGGCCACAAGCCCACAACTCTCTCTCTACCTCCTCAGGTTGCCCCTCCTCTTCGTCTCCACTACCGACGCGAGGTCTCGCACCCCCTCTCCCCACTCTTCTCAGCACTTCCTCGTCGAATCGGTCTCTGAAGTGCCCGAGTATCCGCTTGAGCTCGGCATGCTCGCTAGCCGACCCAGTGCTAGGCGTGGACGAAGGCCGACGCGGAGGCACGGGACTCGTCTCCACCAGATCAGCGGCCATGGCAATCGTGCATCCGAAGCTCCGCGGCCCGGCACCATGCCTTCCTCTCTGTCTCGCTCGCCCGACGCTTGGAGCGTCTGCTCGTCGTCGGCTCTCACCACCCTGTGCG…
novel.577	ATCGATCTGGCTCGATTCCTCTCGACCGAGCGCCGCCGCCGCATTGCTCGACCTCCACCAATCAGCGCCGCCGCTCCGCTCGCATCAGCGCCCAACGCCGCCGCATCCACCCCACGCCCACATCACCACCTCTGGTCCGCCTCCCCATCCACCTCGGGCCGACCCTGCCACCGCTCGTGGCCGGCTCCTCCTCGACGTTCGCGCCGTTCCCCATCGACGTTTGCCTCGTCAACCTTGCCGAGCCGGAGGGAGCCCGCCATGTTCGTCGCCAGCTTACTGCCGCCTCGTCAAGCTCGCCCTGACCAACTCTCGCCGGCCTGCTTCGCGTCCACGGCAAGGACTGCTCCGACATCAACAACGACAGGAACTTCAGGTAACTGAAGAAGAAACCAATTTCAA…
novel.576	GTTGCGTCTCGTCTGCTTTGGACTTTGGAGAGAGTGGATGGACTGCAGCTGCCCGATGCATGTGCTTGTGGGGCCTGGCTAACCGATGCATCGTGCGTGCCTCACCTCCATCTGCAGTTGGAGAGAGAGAGATGGATTGGTGCCTACGATGCGCTGGTCGACGCGGCGGCCACCGCAGTCCGCGAGCTCGGGTGTACGGTGGCGCTCACGGACCTCCACCGCTGCCTCGATGCCTTCAGCGAGTCCTGCGACCGAGCCAAGGGCCTCGTCCAGGCGGCCGCCGCTGGCCTCGGCCCCGCCGCCACCCGCCACGACGAGCTGTGCCGCGCCGTGCGCGCGGTCGACAAGGATCTCCGAGCCGCCGAGGAGAACGAGATGGAAGAGGAGAAGCATCGCCCT…
novel.571	GGGAAGGGCACATGATTGGGGCGCGACTAGCATAGAAAAACAGCCACGGGTAGAAAAATAGAAAAAAACTATCTGAGCCATCAGTTTCAGGATGAGTGGTCCAGATTGTAGTGGATGGAAGTGACAGCACACGTGCTAGCTTCTTTGCACAAAAGCCCCCCACTTGTACTCATTTTTCTTTCATAATCTGCTTCTTCCTTCGTCCGATAGCAGCAGCACAGCCCAAAATTCCTCAATCTAGCTTGACTGCCGGCCACCTCCTGGATCAATCCTCTCGCTCATCGTCCTCCAGCTTGCCGACCGTGGCGGAGGTCCAGATCCGGTGCCCACCTGGGAAAGTACGGCCAGTAGAGGTGCTGTTCCAGCTCCTGGTCGTCTCGTCGCCGCCGGTGCTACTCC…
novel.570	TCTTCTTCCTCACGAAAGAAGGAGGATCTGCCCAGGTTGCGGAATCCACGCCATCTCTCGCCCCCACGCCTCAGCCCCACCGACGCTGCCTTCTTCTTCTTCTGCACGCCAGAAACAGATCCAAACGCAATCGCCCCCAGCCTTTCTTCCTCCTCCTACACAGCCGTCATGGGAGCCCCAAAGTAGAAGGAGCTGCTTCAAGATCTAAAGGGCAGGGTGGTCAGAGCCATACCAGGCAGTAAGATCGAGCAGGAAGTGTGTGGCAGCATCCAAAAACAAGGGAAAAATGCTTGATCTCAATGAGTTGCCTCCAGATCTCAATGAGCTTCCTCATGATATGGATCAGCAGCAACCCAGCATACAACAAGGAAACTGCACAGAAAATGGTCGATCTGTTTA…
novel.573	GCCGCCGAAGCCGCTGCTGTCGGCCATCCTGCGGTCGAGGGGTTGGATAAGAGCAAGCCCTCGACGCGCTCTCTCTCGCTGAAACCCTAGGCCCTTAGTTTTTACCCTCCCTCGCATCTCACACACGATCCCGAGCTCGTCCGAGCAAAACCATGGCCGCGACGTCGTCAGCCTCGTGCGCCGGAGCCTCCCCGAGCTTCTCGGTGACGATCAGGAGCTTCACCGCCGTCATTTGCTTCGTCTACATGCGTCGAATCGAGAAGGGCGGCCTCGTACGCTCGTCACAGCCGTCATCTGCTCCGCCACAGTCGTCGACCCCGTCGTCGATTCGCGCATCTCCGGTTCATCCCCGACCACCTCGAGCTCGCCTAAAGAACCAAAACCCCGAGACCGATGTTG…
novel.572	GTTTTTCGAAAATTGTACCCGCAGTCCAAGTTAGAAAACATCTGGGCCCAAGCCTGTCGAGCGCCGCCCGTACGCTGCACCCGCAGCCACGCACTCGAGGCCGAGCTCCCGAGCGTGCCGCCGCCTCGACCTCGCGACCCGCCGGCGACCGGATCCTCGCCGGAGATGAGTGCCGCCGTGCCCTGCTCCCTCCTCTCTTCCTCTGTCTCCTCTCACCTCGCTCATCCCCCAATCTCTCTGTCCCCAGGACGAACAGGAGCATGCCATGGCCTCGGATCCGCGCCGCCGTCGCCGGAGAACGTCGCCCGCCACCGGTTCTTCGACCACAACTACCGGATCAAGTTGCCCCGCCTCCGATCTACCCGTTCCCGGCCACCCCAACCTCGCCTCGTCATTGGG…
novel.16674	AGCCAAAGCTTGGAACCTACAACTACGAAAAAGAGAAAACATGATAACTCAATTACTGGAGCATCAAAAAGCCAAATGTTGGAGAAAACAACTAAGGAAAAAGGGAAAGGGAGTAAATCTGGATCTACAGTAGCAAAAAGATCAACAACTCAACCCATTTGTGTGGCCAACAAGAAAGCATCTGTTGCTTTGAAATTACATGCCAAAAGAAAAGGCAAAGAGGTTGCTGATAAGTTGCCACACCTTCCTATGGTGCCACATGATAGCCCTGCAATGGGCACACGTAGCAAAAAAATGAATCCTGCCAGCCCTGCAATGAGCACACAAAGCAAAAGGAGGCTTAGCTTGTGATTCTCATTGGATCCCTTTCCATATCATGGTTCATTTGGGAAACTTTTG…
novel.579	CTTTCTTCCTTTCTTCTCCACTCCACTCTTCTCTGCCTGATTAGCGATTATTTTAGCCCACGCACCGGCACCAACACCACTTGCCCCATCGCCGCCAAGCTCCACTGCTCCGCTCCTCCCCTCCGCCTCCCTCCCAAGCCTCTCGTCTCCGACGGATCAAGGAAGGAGGCCAGGAGCAGCAGCAAGATCAGCAGCTCGATTGGGCAGGCAAGGGGCGGATGGAGTTCGTGCTCATCATATCCCTGCCGCTCCTCATCCTGATCCTCATCATCGCCGTCGTCCTCTGCATCGTCTGCCGCTAGCCACATGCCGACGCCAAAGCGCTCGTCTCTGCTCGGTCTGCTGTGACTGTGGTCGCACCATATGTTGTGTTAATCAATCCAATATTACATCATGACT…
novel.578	CTCTTCTACATCGTCCCCCACGCTCGATCCCGATCTCGACCGTCTGCATCCATGGCCGCGCCGCGTCGATCCGGCAGCTACCGGCCTCCCCTCGTCGCGTGAAGATGACTGGGAGCTCTGTCGTGGTCGGCTCCATCACCACGCCGAAGGGCTCGAGCTAGAATGGCCCGTAGCCTCGACATCGTCCTCATCTTCGCCCACGGTCGCCGCATCGCGCCATCGTTTGCCACCCCAACGGACCACCCCGGCTTCCTTGACCATGTCCACGAGCCTCCCCATGTTGGAGCCCAGGAGCCAGACGCCACCGTCGACGACGACTCCTACTACACCAGAGGTGCCTACTACTACGTGATGCCCGCTGACGACGACCAGGAGTAGTTAGGAGGATCCCAGGCAGGA…
novel.15874	CCCCCATCTCCTCTATCTCTATCCCCTCTCTCTCTCTCTCCGCCCCACCCCTCTCTCTCTCCCGCTCGTCTCTCCCTCTCCCTCGTGCGAGCAGATACGGCGGCCTCGCATCCGCCCGCCGGTGAGCACCGCCTCCTCGCCGGACCCCTGGAGCCCCGCCGCCCCGCGCTGCCGCCTGCGCCGTGTCGCGCGCCGCCACCTCCCCACAAGCTCGCCGCCCCGCACCGAGCTCCTTTGCGCCCCGCCCTCGTCCCCGCGTTGCCACCGCCGCCCCATGCTGCCTCGCGCCCGGATCCGGCCGCGGGAGATCCGGACACTCCGGATCCGGCCTCCTCCTCGCCGCATCCAAAGATACTTGTATGGGGATCCGGCCTTCTCCTCGCCGCTGCCGCAGGCGTT…
novel.8888	CTCGAAACAACACATTTTCCTTCTTCATTGGCCCTAACATATCTAAGGTGCGCAACTATAGTCTGGTAAATATGGCTTATTAAAATAAATGCTCAAGGTTGCAGCGTGACAGGAACACCAGAATGCAAGCTAGCCCTAAAGTCTCATGGGACCACATAACCAAAGACTGTCTATAGCATCTCTATCTATTCCCATAGCATCAAATTGTTTTGCACCGTCTGCGAAACATCTAAATTTGGGGTATACAATAGATCAAGCGGCGCAGATTACGACGCCGATGGTTCTGGCTCTTTCCTCGTCCTCCCCTTGTTTACAACCTTTGTAGCCAGCACGGTATTAGGCTCCTTGGTGTAGATGATACAGTCGTCGAGAGTGTAGATCCAGTCCTCGATCACCGCT…
novel.8889	AAAAAAAATGCTCCCCTGCTGTATTTCTCAAGAAAGAAAAAACTGCTCTGCATCTGCAGCCGACGGGGGCGGCGGCGGACGCCAGACGGCACCTGCAGGCTGCCCGCCAAGTGGTGGCGGCAGCGCGGCAAGCAAGCAAGCAGCCTACGCCGGCGGCCGGTCCCAGGACCTCTAGGCGACGGCCGTATTCCTCCTCTGTCGTCGCCACTTCCAAGTTGCAAGGCTTCGTCGGTATGGGGAACCTAGCTGAGAGCATCGCATGTGGCGTGGCGGCGTCGGGTGTCCTCTCGGCCTCCGCCATCCGCACCACGGTCCACCGTCACCCTGAGCGCTGCGCCGCCTTCGCCTCCCTTGGCGCCACCATCCTCGCCTCCAACGCCCAGGTTGTCGAGGACAGTG…
novel.8886	GTTCACTTCCCTTTTCCCCCCTCGCGAACAGATAAGGAGAAAAGGCAGGAAGGGAGATAGCGAGCTCCGAGGTGGGCGGCGGCTGCGAAGCTCGGCGGCGTCCAGCTCGGCGGCCATGGGCGTCCGCCACAGGCCCGTCCGCTCGACCGCCTCCGGCGCGGCGACTATGGGTGTCCGCCGCTGCATTTAGTTGCTGCAGCTGCGGCTACTAGGGGGCTGGAGTAGACGACGAAGGACTGTCGGTGCTGAAGCTTCCTGACCGTGCTTGCCTACTCTTCGGTTTCTATGTGTGTGGATGTGGGCAAATTTAATGATTCTTGTGCGTATGTGTATGGACAAATTTGATGTTTC
novel.8887	AAAAAAAAAAAAATGCTCCCCTGCTGTATTTCTCAAGAAAGAAAAAACTGCTCTGCATCTGCAGCCGACGGGGGCGGCGGCGGACGCCAGACGGCACCTGCAGGCTGCCCGCCAAGTGGTGGCGGCAGCGCGGCAAGCAAGCAAGCAGCCTACGCCGGCGGCCGGTCCCAGGACCTCTAGGCGACGGCCGTATTCCTCCTCTGTCGTCGCCACTTCCAAGTTGCAAGGCTTCGTCGGTATGGGGAACCTAGCTGAGAGCATCGCATGTGGCGTGGCGGCGTCGGGTGTCCTCTCGGCCTCCGCCATCCGCACCACGGTCCACCGCCACCCTGAGCGCTGCGCCGCCTTCGCCTCCCTTGGCGCCACCATCCTCGCCTCCAACGCCCAGGTTGTCGAGGA…
novel.8884	CGGCACACCAGCGCCGCCCTCGACTCGCGCGGCTCGGCTCCTTCCCTCTACAGCGGCTCGATTCGCACAGAACAGAGCATTCGATCCCGACTCCTAGACTCTGGCACATAGCCGATCCGCCGCCGCCGCCGCCGCCGCCGGGATTCGCTTCCGCGCCCGCCACTGGGAATCGCATCGCCGCCGCCGGGAGTTGCCTTGACTCCGGGCCACCGCTGGGAGTTGCCCCCGCCGATCCCTGGAGTCGCATCCGCCAAGGCCGCCCATGGCCCAAACTCGCGTACGCAAGATGTAGTTGTATCTCTTTGCTACAATCCGAAGAAGTGGAGGGCAAGGAAATTGAATCTTATTTACTGTCTGTACAAGACTAGAGTCAATTGGATTGCTGCTGGGAGAGCTCCA…
novel.8885	CTCATAAATCCATTCAACGTGGGCTGCTCAGATCTGCCCCCTCCTCGTCTTCTTAGCCACTAAACTCATTCTCTGTTCTCTCTGTGCCGCGGCGCCATGAGCAAACCTCACATGCACGGCGAGGACGACGACTGCTTGCCAACGCCGCCGCCCTCGGCAAGGAGGGATGACATGCACATGCACTCAGCACGGATCCACGGCGGTGCTCCTCTCCGGCGATGTCGCAGGTGGATCCGAGGAGTTGCGTCCAGATCTGCAACGCCACAGCTCCGGTACGACACTCCCCATGGCAGATCCGCCCCCACCTAGTCTTCTTCGAATGTTTCTAGCGTGCTGATGTGGTTCTCTATTCTATCTGTGGCGCGGGACGGTGACCAAACCTCGCATGCACGGCGAGGA…
novel.8882	AGAGTTTTGGGCTCCATCGATCTACTGGAGCCAAGTGCTACATGCTGTCAGCAAGCGAGCTGGCAATCGCTTGGGGTAAAATCGATCTTTACTGGAGAGAGAGGTTGGACCCGGATTCAAGGTTCCCCATGGTCGCGGAGCTTATTTCGGTCTGCTGGTTCAGCATCTTCGGCGTGATCAATAGCAGGGAGCTCTCTCCCAGCACCCACTACGCGGCCTACCTCGTCTTCAAGCTTACTCACGATGCCTCTGGCCTCAGCTCCCGCAGTCAGATATCATACGTTGAGGTAGGCGGCCAAGTGGTGGGGAGCGCCCGCACGGCGTCTTTCCATCCATGCAACCGTGCTTCCTGCAGCGGCGCCGCCATCGAGGAGGCATCATCTTCAACGATGAGCAACA…
novel.8883	TCTTCAGCCTTGGATTTGGGAGCTGTGACACTCTGTGATGCAGGAAGTGGCTTGAAATGAACATTCCCCAGTATGATTCACCACCACCACCAGGACGACGACGACGATTCCTTGCTGATCGCGGAAGAGGAGCACCGATTAATCGCTCAAGCCTTTGATTCTGGGAGCACGATCGCGGGACCATTGCTGGCCGAACATTTCCGTGACGGGTTTTCTGCTGGCTGTATGGGCCTGGCCTCCGCAGCCTCGCTACTCACAAATGGGCTGGGCCTAGCTCGGTCCGAGTCGCGCGAGTCCACCACAAGTCGCTTCTTCCTCCCACCGGCCACCACAGCCCACACAGACGCGGCAGAGAGAGAGAGATCGGAGGGGGATCGCCGGGCAGAGATCGGCCGGAGA…
novel.8880	CGTCGTTAGTACTTTTGCAAAACGGTCCCTGTACTTTTGGGTAATCAACCCGCAATCCACGATTAAGTGAACAACGTTTCGCTCAGCACGTTTTACATAAAAACACCTCATATTTTACATAATCAGCCCGCAGTCCATCACTATCTCTTTCCTCCTGAGTCCGGGCGCTCCAGCCGGTTCCGAGCGAGATGGGGCCGCTATGCAGATGACGCCGGGCGCGGCGGCGGCGATCTCCGGCCAGATCCGGTCGGGGAGGCGAGGCAGGGGCCAGATCCTGTTCCGGGGACGGCGTGGAGGCGATCTACGAGGCACGGGAGGAGGTCAGGCGGCGGGGCTTGAACTCCAGCAGGCCCCCTTTTGATGGATGGGGCCGCCCACATCGCTAGCGACTCCTCGGAG…
novel.8881	GCCTAAGTTGCTAAAAATTACACTGTCCCCGAGGACGCAACCAGTAGAGCCACCACTTGCTTCTGATAGATTGTCGGTCGATAAGAGAAAAGTATCTTACTTGCTCCGCTCGTGATTAAAAAAAGGTCATTGGGCCGAACAAGCCCCAACAATTATGTACTTCACGGGTCTTTTAATCCTCCTCTCCTAAAAAAAGGTGAAAAGGAAACTGCCGTCCATTCTAGACGGAATTCCATCCATGTTCAGACTGCTGACTGAATGAGGAGCACAGCAAACGACGACCTGGGTGCGATGACTTGGAATTCCAGGCATCAAGGTTGTTTTCGCGTTGCCGTATATGGGAAGTGAATGAAAGCATCAGAACCACATACATACCTCAAGGCCGAACAAGGAATGAAA…
novel.1799	AATACCCACCTGTCCCAGGAGCTCCAAGAGTGCAAGGCCCAACTGGAGGCCGCACTGGCCGCCACAGGGGGAGCCACAGAGACCCCCGCTGAGGGCGCCGGACTAGATCCGGACAAGCAACAGCTACTGCGTCAGCTAAAGGCTAGCGACAGGGTGCTTATGAAGGTGCAGCAGGAGAGAAACAAGCTCCAAGATGCCCACACCCAGCTAGGAGAAGAGCTGAAAGGTGTTCGGGCCAGCTGTCTGGCTCCTTGAAGGAGAATCAGCGACTTCGTCGCGGCATTTATAGTGTGCTCACAGGTCGCCCTGCGGAGGAAATGCCTGGGTCAACAGGTGACCAACTTCCCGAGCTGGCGCAATTGTTCGAACGTGTTCGGCAGGCAATGAGTGGCGTCGTTC…
novel.1621	TGCCGATCGACCCACGAGAGCTGTGCCTGTGCTGCCGCCGTCGACATGGACGAAGACGACGTCGCCGGCAGGCACCGCGGCCGGGGTGGAGGCTGCCCTTGCCTGCCGTTCTGCTTCTGGGGCTCCCGTGTACCGGCCGCGCCTGAGCGGCGGAGGCGTCGCCGTCGCAGGTTCAGGCTCAGGCTCAGGCTCAGCCTGTCGTGGTTCTCGTGGTCGTGGCGGTGGCTTCGGAAGAGCCGCAGAGGCAAGAGCTCGGAGGCGGGCGGCAAGAACAAGGGGAAGCGGAGGAGGAAGCTGCTGCTGCTCCTGCTCAGGTCGCTGCAGGTCAAGAAGGCGCTCGCGTCCGTCTCGTCGGGAAGCAGCTTCCTGCCAAAGCTGCAGGTTGGCGGCTCCGGCGGC…
novel.13935	AGTTCCAGCAAGCTGAAGATACAGTCAACAGACTTGATTTGGATGGACTTGTTGTCATCCGTGGTGATGATTCAAACACTAACACATGCCTCCTCGGTGAATACTCCAGGGGAAGGAACTTGAAGACTCATGTTATTGGTTGCCCAAAGACTATTGATGAAGATCTGAAATGCAAGGAGGTCCCAAACAAGCTTTGAATTTGACACTGCTTGCAAGGTTGCTACGAAGAAGGAAACACTCAAGAATGTCACAGACTACATTACCGATGTTGTTTGCAAACGTGCAGAACTTGTTTACAACTATGGAGTTGTCCTAATACCGGAAGGCTTGATTGATTTCATCCCAGAGATTCAAAAACTCATTGCAGAATTGAATGAAATTTTGGCACATGATGTTGTT…
novel.13934	GTCGTGGTTGTTTACTATGTTGTTTGTTTCTTTCCGGTGTTGCTTCTTCGGGTTGGTTCCGATAACATCGCGTTTGTGAGGACCCGTTCGACTACGTCCGTTTGTCTTCTTCATGGACTCGTTCTTCTTCCTTGCGGGATTTCAGGGACCGATGATACCGTTCCAGATGATGCGCTTGAGCTCAAGTGGGAGTTCGACGAAGACTCTTGTCGTTACTATGTGTCTTTC
novel.13933	GGTTATTTGAATAATAAAAAGAACTGAATTCTGCGCTGGCCTCGCTATCAATAGAGGCCCACTTAGGTTTGCAGCCAAAGTGGCAATCCAGCGTGAGGCCAAAGCTGCGCTGTGATTGGTTGATCTAAGCGTCCCACGGATCGCAGATCCATGCCGTCTATACCCCTGAGATCCAACGGCAAGGAAACCTCCCCCTCTTTCTTGTGTTTCCTTCCGTCCACCCACGAGACGCACTCTTCTATTCCACTTGAAGGAAGTGGATCTCGGTTAGCCTCTTCCAGATCCCCCCATCCTCCACTCTCCCCATCCATGGTCGCCGCCACTGCACGAAAAAGGCTGGCGGCCACCGCAACGTCGCCATCCACGGCCATCTGCCGCCGCAACCACGGCCATCCACTC…
novel.9617	TAAGCTCGGGGACGTGATATGGTGCTCGGTGTAGGTGGCCATGGTGGACCTGAAGCTGGCTTAGATAAGCGATGGGATCGAGCGGCGGCGCTCCCGATCTGATCGGGAGCAGGACGACGACGGCGAGCACATGGCGGACGAGAGGAGCAGGAGGGGAGGCGCGGAGGCGGGGCCATATGCGTCGGACGAGCGCGTTCGCCCGCAGTCAACGCGGACACAGCGGCCGTCCATGGCGGCTCGGGTCGATGTAGGAGGACGAGGGGAGGAGCTCGTGAGGCCCGACACCGGTAATGGAGCGGAGGCGGCTGGATCTGGCGATTCTGGAGGGGCTGGCGACGAGCGGCTCCATGGGCGGCGACCTGCGGGGTTCAAGCGGCGGCTGAAGGTATGAGCGATCTG…
novel.13931	ATCCCTTGCCCCCCGGGCCTCGGCTCACCAGGCAGCCCAGCTCCCCCTCCCGTGCCGTCTTCACTGTGTAGGCGACCGAGCACCCGCGCCCGCGGTCGCTGTCCGACCGGCTCGCCGCTCCATGCCGCGGCAACGCCGGCGATAAGGATGAGCCCTCCCCACTCGGCCTTGTCCTCGTCACCCACTCACCCCTCGCCCCCTCGCGCTCTCTCCCTCTCCCACACCCTCGCCCCCTCTCCAGATTTCCCATCGCCAGAACATAGTCGTCGCCGTGCCATCGTCGCCGTCGTGACCACCGGCATCCTCGCGTTGCCTGCTGGCGTGCGGGAGGTCCGCCGTGGGCTACTTCCCGCTCCTCACCGCTGGATCGAGTCTACGGAGCTAAATCGGCGCCGCCTG…
novel.1192	CGGAAGCGGGCGGGCCGGGGACAAACAAAAAGAAAAGAAAAGAGAGAGACCACCGGCGCCACGTGACCCCCGTCGTGACGGACTTCCTTCCGGCGCGCTGGGGCGGTCGCTCCTCCCATAGCCAAAACGAAAGGGCCATCCGGAGCGGGCGGGCTCGTTCGTTCGCGATGGCGGCGGCGGCGGCGGACGCGACCACGGCCATGACCATCGACTTCCTCCGCGCGCGCCTCCTCTCCGAGCGCTCCGTCTCCCGCGCCGCCAAGGACCGCGCCGACCAGCTCGCCAACCGGGTCGCGGAGCTGGAGGGGCAGCTCCGGGCAGTGACGGCCCAGCGCCGGGAGGCGGAGCGGGCCGCCGCCGAGGTGCTGGCCATCCTCGACTCGCAGGGCTTCTCCGACG…
novel.1791	GTCAGAGGGGAGGCGACCTACCGGTGGAGCGCGGTGAGCAGTGGATCCGGTCGGTCGTGGGGCTGAAGCATCAGCGCCGCCGCTTCCTCCTTTCCTTTATCAAAGCTGAAGTGGTGTCGTCGACGTCGTCGTTGATGGTGGCGGTCATGTTGCCTGGGACGCCGTCAACACGCCGGTGCTGCCGCTGCTGGTGGAACTATGCAAGTCGCTGCTGGTGCAACACTGCTGCTCATGGTGCCCAACGTCGTCGGCGCGCAACTCTCCTACCTTCTGCCCACCGGGTCACCCAGCAACGTCGATGGTTCAACAACATGGTGATCACCCGAATGCCCATCAAAATTGTTGGCATGTGTTGCGGCTCTCATGGTCCTACTGCCAACGGTGGGCGTCCAAGAGGCA…
novel.1790	CTTCTCCCGTTCCCTCAGCCGCCGCACTCCACCTATGTTCCCCTGCCGGCTCCCGATCTAGAGCTTCCCTCTCCGCTCACCCTATGCGTCCGGCCCCTCCGGACGACCCCAACTGCTGCGGCTAGACGACATTCGGCGTCGTCCATGACGGGCCCTTCCTCGGTCGCAGTCGACCAGCACATGGACGGGAACCCCATGACGCTCTGGCCATCTCAACCAGATCGCCGCTGACATCTTCGGCCGGCAGCGAGCCATGGTGAGGTACAGGGCGCCGCCGTCGTCACGGATGCGGAGTACAGGGCGCGACCGCCACGGATCCAGCCTCTGCTTCACCGACGCGGCCCCCTTCTCTATTGTATCTCGTGGCTACTGATCCATCTTTGACCGGCAGCAAGCCAT…
novel.1793	CGCGTGGCTATCTCATGGGTCGGTGTTGTCCATGGCGACGGCGGCGGCACCGGCGATAATGGCGGTCAACGGCGCAGTGGGCCGGCGCTGTGGTGGACTTCCCGGTGGATCCGGTGGTCAGGTACGCGGCGGCTCCACTGCTCCATTCCCATTCCCCACTGCCCCCCCTGCCGCAAAATCTTTGTGGCCGGTGTGTTCTGATCTGCGGTGGCCTGCTTGCCTATCTTCCAAGATGTGATACGCGCCTTGCCGCCGGATCTCGATGGAGGGGGCGAGGTGGGTAGCAGACGGGACGAGGTGGCACCGGAGTCTTCTGTGGCGGCGCTCGTTCAGGGTTGTCAAGATGGTGGAGCGATGCGGTAGACGAACAGAATGTGCCTGCGGAATTGGGTGAATCGA…
novel.1792	TTCTTTTCCAAGCGCGTTGATTAAGGTTCCAGCTGTTGTACATTATTTTCAGCCGGCTGTACGTACTCAGAGTCTCAGATACACAATGACAAACCGTCCCCATCATTTTCGTACGCCGCATATGAAAGCGAGAAGCTCATCAAGTCGAGGAACGGACAAAAACGCGGCGCAGGGTCCCATTCCCCGCCGCAAAATGGGAGCTTCTCCATCGCCGGACTCCGGGGTGGAAGAACCATGGCTAACTTGGCTAGTGCCCGGCGCCGGGGCTCGGCACGGACCCCATGGACCTCGCGGCCCTCGAGAACCCCCTCGCCGCCGCCGCCTCGCCGCCTTGGAGGTGGATCACGGCGGCCCTGCCGCCCTGTCGTTCCTCCTCCGCCGCCGGCAGGTTGCGCCCAT…
novel.1795	TCGGGGCCAATCCTCTCCGTCCTCGAGCCCCTCTTCTTCTCCCTCCACGCCATCTCGCCGTTCCCATCTCGCCTCCCTCGCGCTCGCACCGCCGCCTTCTCTCCCCGGTGCTCGAGGTGTAGCAGCAGGGGTGCCGGTCCTCGATCCAGCCGGGTCCAGCGCAAGTCACCGGCTTCACGTGCCGTGATGCTAGATCGGGCGCAGATCTTCGCGCCGCCACCTCTCCTCCTCTCTCTGGCCCATGCCGCCACTGTTGCAAGGAGCAGGGGAGATAGGCGACGAGGACAAGAAGCAGCAGGCTGGTCGCGGTGGGCTTGAGGTGCTGGGAGGACGGAGGAGTTCGTCGTGGTTCGTCATGGAGGCGGCGCCGCCGGCCAGGGGACATCGTTGGTGCACTCG…
novel.1623	CAAGGATTGAATCTCTTCAGTTCCAGAATTCAAATCAATGCACAATCATCATCTTAAACAACCACATGATCCAATCCCAGCCTCCCTGGATGCTTTGCTCCTCAATATTTAAATCCCCTCAGTTTCACCAAGCACCATGATTTTTCATAAGAATTGAGTGTTGGTCAGTTGGAAGATGGAGACAGTTTGAAACAGGTTGAGCGGTTGTCACCGTCGGCGAGGCTGCGAAGTGGATGAACAACACTCCCTCTACGCAGGCAGGGTTCCTGCGGGCAGACAGCAAGAGGCACACACACGGTGGCAGCAGGCAGG
novel.1797	TCTCTCTCCCCGCCTTGTCCAGCGACTAAGTTTTTTTACCGGTTCCGGTATGTACCTGCAAAGAATCTACCACACAAGGTTGCTTTTAGATTAGTGCTGTGTTGGACCCATATAGAGTTAATTTTCTTTTCTTCCGCTGATACAGAACATATACGAAAGGAATACATCGACGGGGCCGAAGGATAAATATCTCCCAACCTGTCCCGTGCCCCCGTCTCTCCCAGCCCACCCCGTACCCAACCTCTCTCCATCTCTGGCGACCGGATCCGGCGACCGTCCCAACTCCGGCCGCCGGATCCGCTTCCCCGGCCAGTTGCCAGCCCAACAACGACGGATTCATGGTCGGACGACCTCGTCTTCAACAGAGAACCAGCGAGGCAGGTTGGCGGCGATGACGTG…
novel.1796	CTACAGTCTCTTGACTCTAGTGTTCTCAGAAGGGAACATTGTCAAAGGACAATTTTGCTCTTTCAGCGGTTTTCAGATGAACAACAATAGCGAACCGGCCATGTTCCGAAAGCGTTCGTGTGCTTACCGTCAAAAGTTATCGGCCATCATCCAAGAACCGTCTTCGACAATAATGCATAGGCAGGAGAATTTACGGAGGTGGAGGACGGTGGGGATGTCGTGGGAGAGCGACGGGATACAAGGGTGGGCCCACCTCAATTCAAGGGTCTAAAACATGAAGCAACAAGGGGCAAAAATACTTGAATGATTGATTGGCACATTCATTGAAAGGGAATTCTTCTTGCAAGTTAAGGATGAGGATACCATCACTCATTTTCAAAGCACAAGAAATTAAAGACC…
novel.5089	CTCCAGTACTCCACCGTCCCAAACCCTAAAATCCCTTCTCCCATCCCCTAGGCCGCCGCCACCACTCCCACCCGATATTGCTCCCATCTCCCATCCCGATATGGAATCTCTCCTATCCTGCTCTCTCTCCCGTCCATTCATCCTCCACCTCTCGATCTAGCACAGCGGCATGGCACGAGCAGCGCGCGGCGGTGCGGCATAGGCAGGATCACGGCAGTGCTGCCCACCTCTGGCCTCCACATCTTCCTCCCCGACGGCGGCTTGGAACAACGCTCGGTTCCGCTCCCGCGTCCTCATGCGCACGGACTGGATCCCAGCGGTGCAGTCCACCGGCCTCCGCCTCTTCCTCCCCGACCGTGGCTCAGCTCGACCCGCGGCCGCCCTCCCCGACCGTGGCTC…
novel.5088	CGCACGCCTCCCCCTCTCCCTCTCTCGCTCGTCTCTCCCTGCTCCCTCCCCCCACCCACGAAACCCTCGCCGCCGCTGTCTACGCCGCTCGATTCCGGCGTGTTCCGGCGGCCCTCGCCGGCGCGCAGCACAGATCCGTGCTCCCGTGCCGCCTCTCTTCCCTTCCCTCCGGCCAGATCCGCCTTTGGCGGCCCCGAGAGCTCACCCACGACCCCTCCCCATGGCTAGGGTTTCGAGGGTGGCGTCCCCTCCAAATCCGGCGTGTCGCTGGCGACTCTGCTCCGCCATCTTCGACGCCCACCGCAAGTCCCACGGGCGGCTCCGCCTCGTGGTCAGTGCTCCTGCACCCGGTGGCTGCGGGGCGGACGCACGCGGCGGGTAAACTCCGGCGAGACGGCG…
novel.1622	GTTCAGGTCACCGCACCGCACCACCACCGGTAGCCATGGGACCCACAGGTCAGTCTCGCACCCTCTTGCTTCTGCTCCTCGCCGCCGCCGCCGCCGCGCCAGAGCACGAATCCTTGCTCCGCCTCCCCTCCTCGGCGCGCTCCCTCGCCCCGAAGACCCCCCGCTCCGCCGGCGCCGACCTCATCCGCGCCCTCAACCTCCACCCCGCGACGCCTTCCCCCGCCGCCCCGGCGGCGCCGGCATCGGCGGCAGCGATGCTCTCCCGGCCGGAACCCTCATCGAGAGGCTGATCCGCCTCGCGTCTCTGGTGGCCAGAGACGACGGCGGCGGCGGCACGTCGGTGAGCAACCTCGGGCACCACGCCGGGTACTACCGCCTCCCCACCACTCATGACGCCAG…
novel.17463	TGCTCAGGCTCAACTCGCATGGGAGTTCGTTCCCAATGGAGAGCGACGACCATGCCGGAGACAAGGCGGTGGATGGGCTCGGGGCGGCATCGCGGCTCCACGCCGGCGTCGTGACCGCCGCCCAGCAACTCCTCCTCTATTGCCAATTTGCGATCGATTTAGGAAAAGATGAGGCGCCGCGGCTCCACGCCGGCATCGTCCCCGCCGCCTAGCAACTCCTCCTGTACTGCCATTCTCAACTCCAATTTGCG
novel.16276	CCCTCAGCCGCCGCCACTCCTATCCTTCTCTGCCGCTCCACACCAGCACCGGAGACAGCACAGAACCACCCTTACCTCTCCCGATCCACCACTCCGTGCCCGCCTCCATCCATCATCTGTCCTCTTCCTTCTCCGTGTCCGGTGAACAAGCACGGCGAGCTCCGAAGGTCACCTCCTACGACGCGGAGGCGCGCGTGGGTGGGGCTCCTGAGATCCGTGGTAGTGTCGACCAGACGGCAACGACGGCGGCGTCCGCGAAGATGCGAGATCCGTCATCACGGCGGCGTCCGCGAAGATGCGAGATCCATGGTGGTGGCGTGCCGAGGTGAGGTACATGATGTGGCGACACCGCCACAGATCCAAAGTACAGCCCTTGTGGCTGGGTCCAGTTATCCGTCA…
novel.5081	GGTTATCTGATATCTCCACTCCCCCTCCACCGCCCCTCCCCCAACCAATCTTGCCCGGAACAAACGACGCGAGCTCCCTCCCTCCATCGCGTAGCTTCCTCTCCTCTCCACGCGCCCGAACTAACCAACTAGAGCGAGCTCCCCTCCCCTTCCCGCCGCTGGCGACCGGAGGCTACCCCGCGCGCCCGCCAGCCCCGCCGTCGCCTCCCCGTCTCGCGGCTCCACCCCGTGGCCCGTTGCCGGCGAGCCGCCGGCTGCGAGGAAGAAGGCAGGCACGGCGCTCGGCACACCACTGGTTCGGGGCTCATGTTCTGCTTTCTGTTTTAATTTTTCCCCCCGGTGTTGGGTTCAGGATTTTTACAGTTACAGTTGGAGGCGGGTTGATAGGATTTGGATCTG…
novel.1197	GGCGCCGGGCGTGACCTTCCGCGCTGTCGACTGCGAGCCCCCGTCCGTCGCCGGCCTCACCTTCCCCGCCCACCTCGTCCACCCGCGCCGCCCCGGGGCCGGCGACGGCGGCTTCGTCTCGGGCCAGGTCGCCGCCGCCAGCGGCGACGGCCTCCTCCTCGTGCGCTTCTGCCACGCCCGCCTCGACGCCCACGCCCTCGGCGGCCTC
novel.5083	CCGATCCAGAGCCCCTCGCCGCCCCGCTGCCTTCGCGCTCGGCCTCGCCACCGGCCGCCGCGCCGCCGTCGACCATAGCCGGACCTCCACGCCTCGCGCCCCCTCTTATGGTTGTCCCTCTTCTCCGTTTCCTTCCCCTCTGTTTCTCTCCCTCACACAAGGATTGCCTCTCCCCTTCTTCTACAGGAGCAGCCATGGCCACCGGCCGCCGCGCCGCCCACCACGACGAGCTGCTCAGCACTCTCCTCGCCGCCGCGGGCAACGGCCGGGAGGAGGAGGAGGACGCGCGGGAGGCGCGGCAGCGTCAGAATCAACGCGTCGAATCCGGCCTCGGCTTACGGCGACACGGACGTGGAGGCTCTGGCTGCGACCGCCGCACTCTATGCCCCGACCCTGCTC…
novel.5082	TTAAGGTATACTTCTCTTCATATGGTGACACTGGCAGTCCTGGAGCGTATCTATAGAAAATTCCCAGATGTTGACCAGGGTTTATATGTTTCAAAGGTTGTTGAGGGATCACCTGCTGATGTTGCTGGATTATGTGTCGGTGATGTTATTGTAAAATGCGGTGAAAAGGTTCTCTCGAGTGTTCCAGAGTTTGGTGCAATATTACTGGATGCTGCCGTGAGTCATATTGAAGCTGATGGAGGTTGTGATGGGGGCATGGCAATCGAGGTTGTAATAAAGCGACAAGGAGATGGCAGCACGGTGTCAAAAACTATAGCTGCAGAGATGCTGGAAGAGAGCAATTACAACAGGTGGCCTGCGCCGATGCCAAGCTACAAGATGCGCGTAGTAAATGTCACG…
novel.5085	AACCAGTGGCCGGCCACTCCGTCTGCCGCCCAGATATACTACTATCACACACCATTTGTCCGTCGCCAGTAGCCACAGAATCCATCGCCAGAGCCCAGAGAGAGAGAGAGAGACAGAGTACTACACTCCACACGCCGGCCGTTCCATTTCGCTCCGCCCTCCCGCCTTGTCCCGCTGCTGAGCTTGCGTGGGCTCGCCGAGAGCAACTCGCCGCAGTTGAAGCACCCTCCCCGGTCGCTCGCCGCCATGAAGAAGGTTGTGGTGAAGCTGGCCGTGAACGACGACAGGCACAAGGCCAAGGCGCTCAAGGCCGTCTCCGGTCTCCACGGCATCGACCAGCTGGGCGTGGACATGAAGGAGCAGAAGATGACCGTCGTGGGCACCGTCGACCCCGTCGCC…
novel.5084	TTTCTGGAGGCCACATCACTGTTTGAATTGAGAGAAGAGCATACACAGAGAGAGAAAACGGGAGAGGAAGGAAGCCGCATCACGGGGGCGGCCACATCGAAGGTTTCCGCGGCGGAAGTCGCCGGCAACGAGATGCTCGGCGATCCCGGCGCCCCTCCAGAGTCCTCGCGCCCTGCTGGTGAGCTAGGGGATATATGGTGCGAATCTAGATTCTGGGATGGAGTTTGCAAATGGAGATGACGATTTTTGGGTATGTTTTTTTTTGCGCTTTTTTTGGGTGTGAATCACAAATCTGAGGGAGTGAATTAGTGTTTTGTTTGGCTTGACCTCGTACTTTTCTGAGTGCGAAATGAAGAGAACAAATTCCATGGCCGACGTTGAAATAGAGGTAGGTAGCTG…
novel.5087	AGATTGTTTTAAAGAAGGGCTATTGAAAAAAGATGTGTGAGAGTATTAGTGACTCTCATGTGGGCATGCCGCACTTTTCAGGTGAAAGAGACCCTCTTATGGGAATAATGAAGTACATAAATGATAGTGAGTTCAAAGTAAGGCTGTTCTGCCGGGGAAACATCCCTCCGGGAGGGGGAAACCATCGCCATCGTCATCACCAACGATCCTCTCATCGGAAGGGGGTCAATCTCCA
novel.1196	CGCACCTCCTCCCATGGAAATCTCCCAGCAACTTCCGCCGCCGCCTCGACGGGCGACCTGATGCCTGCCTCCTCCTATGGAAATCCCCAAGCAACTTCTGCCGCCGCCTCGACGGGCGACGTGATGCCTGCCTCCTCCTATGGAAATCTCCAAGCAACTTCCGCCGCCGCCTCGGCGGGCGACCTGATGCCTGCCTCCCAAGATAGGCCTCACGCCTCCCCCTCCCCCTCCACCGGCGACGCTCTCCGTCCACGGCTGCACATGTCAAGATGGCGCGAGGAGAGGGAAAGAGAGACAGCACTGTTGGAGACTTCCTCTTCCTCTATGCCACAAGCTACAAGGCATGAGGAGAGGGAAAGAGAGACAACACTGGAGGAGACTTCCTCTTCCTCTACACAA…
novel.18262	CCCGCCGTCTCCTTCCGCCGCAATCCCGTCCCCGGCCACCTCCTCTCTCACAAACAACGCTGCACCCCGCCGTCTCCTTCCGCCGCAATCCCATCCCCGGCCACCTCCCCTCTCCTTCACCTGCGCTAGGTCACAGGGGGTGATGGGGCATGCAGGAGTGCGGAGGCTATTTCTGTCGGATGTGGAACTTGGGCTGCAGCGGCATGCCCGCCCCGTCCTTGCCTCGAGGTCGCAGCCGCCGCGTTGTCCACGTCCCATCATCTCGGTTCGGTCAGCACGCAAGCCCTCGCAAGGAGTCGCTGAATCTTCCTGTCGATCCGCCTCAACGTGAACTGCATGACGGTGAGCGGACAACGGTTGTGTCTTCTCACTCTTTTGGTCGTGAGTCCTCCTACCCCT…
novel.15689	ATCCACTTTCCGAGATGGATGGGATTGCTGGCACTGGAAGTGGGTGAGGAAGACATGGCTCGGTTTTAAGTGTCATCGCGTTCTGTTGGTTGGACCTTTACTTAACAAACTGAGCATTATCTTCAATTTGTTGACAAAGTTATAGGCAAGCCTGAACATGTGGCCGGTGGAGATTTCTTCAACCAGGTAGTTCAATCTGTCCCAGATTAGGGTCCTCATCGTTTGACAACGACCTCAACACCATGGAAGCCAGGTGGCAGTTAATGTCTGTCCCCAAAGACGGAGTTACAAATCTACATGAGGGGCCGTGGGTTTGTAGAATTCAAAAGTGACGAAGGTGCAGATTATGTGCCATGCAGAACTACACATTTCATTGCTTGTGTTATCCTGTAAGAAAAT…
novel.15688	CCCGCCGCCCCCGCCTTCCTCCCCCTCACGCGATTCCCACCGTCGCCACCCCCACCCACCACCGCCGACCTCGTCTCCGCCACGCACCCTCTCCCCTCGCTTTCATCCCCCAGATCCACCAGTCTGCTTCTCGGCCATGGCGTCACGGCCGGTTTTCTCGCCGGCGCGCGCGTGCGTGCTTCGATGCGCGCCGCTCCGTCGAGCTGGCCGGACCGTGGCGCGCGCGTGGACTGTGTATCCGCTACCAAATCTCCCCTCCGCTCCCGAATCAAATCCCCCAAATCTCTCCTCCGCTCCCGAATCAAATCCCCATCACCTCCGCCACCACCCCACCTACTCCCACCGCCGTCGCGAGCCACGTGCGCGAGCGGGGCGATGGCCAATCCTCTGCTTCTCCTC…
novel.1627	AGAAAATCAACTGCGCCGGCGCGTCCCGATCCCAGAATCCCCACGGTGACGCGGATCCACCCCCAACCCACCTCCAGCCCCCGGCTCCGGCGACGCCCCTCTCGCCGACGACCCTGCCGGCCCGACGCGCCTCTCGCGGCCGCCGCCCCAGCCCCGGCGCGCCTCTCGCGGACGCCGCCCCAGCCCCGGCGCGCCTCCCGGCGCCGGGCCCCATCCCCAGCGCACCTCTTTCCATTCCCAAATCGCCTCCCGCCGCCGCCCTCGATCCCCACCACACCCCCACCGCCGCACATCCGCCGGCCACTACATACCCTGGCTCGGCTGCACACGACCGGGATCCCCCATCTCCCAGCTAACCTTGCAGCTGCACACCTCCTCGCTCGTCCTAAGGTTGGGCGT…
novel.13503	AAACAAGCAAAGCTGCCTAGCGCGCGCGAGAGAGAGAAAATACTTTTGCAGATGCGTGCTTAATAATGAAATAAAGGAAACTTATTAAAGTATATTTCAGAAACAGAGTACCATGCCTGAAATGGGTGTTAGGATTTAATTAATCCTATTAATCCCTGCTTTTCTAACCGAGGCGGTTGCCTCACATCCCTTCGGTCGCACCCCTTCAGGGGCTATATATATATGTGTAATCCCATCATCAATGAGAACAAGAGTTTACTTTTACATCTTGGTGTTTGTCTCTCGTTCCTCTCTCGATCTCAATTCTAAACACGTTATCAGCACTGTCTCTACCAAGAGAATGACAAGAGCATGACAAGAACGGAAGAACACACCGGAACGAGAGATGAATAATATGGA…
novel.15683	AAGGGATTAAGATGTGCAGACAACGTGGCTGCTCAGAGTAACTGTCCCAGGGCGGTTGACAACCAGGCAGCGCAGAGACATTGTCTCAGGATAGCATGTTTGAGTGATGACCAACTAAGGAGAGGTTGTTGATGAGATCAATGACACCAGAGGGGTGGACAGGCAGCTGCAAAGCATCCGAGGAGCAGCCGGTGAACAAGAGGAGCAAAGACAACATCTCTTGGGTCACTATAAACATCTGCTGCTAGCAGAGGTTCAGCCGGTGAACAGGAGGAGCTTCAGCTCCGTCATCGTAAACTTCAAATGTTGGCCGAGCTTCAACCTCT
novel.15682	GGAAGAGTGAATTTCGTCCTGAACTTGACTGAACCAAACTTCCGATCATGTCATTCCACTCCTTTCATTGATGCTATTTGAAGGTTTTGTGTCGAGTCATTGACATGTAATGTTTTAGACATAATGGATGAAATCATGTTAATTCTAGCTCTGGTTCTTATGTAGTGCTATGCATGCCGCTGACCTTTACGTTTTCCATTATTTTGCAGAGAATGTGTACATGCAAATTTTATTCATAGTGAACCTACGTGGTAGTTTTTGTTCTGAATATATGTGTTCTACTCTGCTTGCAGAGAGCATTGGCATTTCTATGTCTATTTTCCTGTGCTATGCAGGGGTGCGGTTACAGTTTGGTGCTCTTCCACTTTGAATCACCATTGCTTCTTTTGCTCCTGATTC…
novel.15681	CTGCCCCGTACGCCCCATCCCGCAGCCGGCCGCCGCCCCCGTCGCCTCCGTTCGGCCCCGTCCGCCTCCATCCCACCGCCGGCCGCCGCCCCAGTAGCCTCCATCCGCCCCCGTCCGCCTCCATCCCTACGACGTCGCCACACCTGTCACCCCCTCCCGTTCGTCCTCCGCCGGTGTCGCAAGGCCGGGCGATGGACGGAGACGGCTTCGATGTGTGGGGTTCGCAGCCGTCGGCAAGCGGCCCCGCTACCCAGGCCGGTCTTGACCTCAACTCGCAAGCAAGCTAGAATTATTGTTGCTTGCATGTTCATAATTTCATTCGAGAGAGCAGAATTGCTGATAGGGAATTTGATGCATGTGATGCGGATGAAAATTATAACCCAATGCCTAGTTCTTATG…
novel.1194	GGGAAGCGACGTGCACGGGGCGGCCTCCTGCTCCCGGCCGATGTAGTCGTTGTCTGCACCGCCGTCCTATAGTGCGATGGGGATCCACCGTGCCGCTCATGACGTTCGGCATCGCCACCTCCGGCCGTTCAAGACGGAGCTCCTGGATGGTGCTGGCCTGGCTCCATGCTTCGGACCTGGAGAGGAGGTGGCTGGCTCACACCGGATGGCTTCGCATCAATCCAACTACACTGCTAGTCCCCGTTCAGGGATCCTGAAGAAAATACATGTTG
novel.15687	GGACGAGAGCTACCGCATCCTTATTGACACCATACTGGGTGGCAAAAGCAATGAACCAATACCTACCACTACCCGTCATTTTTCACATCAGGTGACGTGCCAAAAAGAGTCCAAGGCTCACAACCCAACGCGGGGTCAGACCAGATGACCAACACCTCTCCTGCTCAGTATGACAAGGATGTCAGTGATAATGAAAACCTCCCTCTCAGCAGAGCGGCGGAGTGCATACTTGCCATCTACATTTCAGAGCCCCATCAGTTCAGTGATCTCTCTCCCGATGGAAGAAGGATATCCGTCCAAAGTGTGAGTTTTGCGACGTCGACGTGCAAATTCTACAATTTATCCGTCCAGATGGGAGAAGGAGATCAGTCCAACCGACGCATCTGAAGCGACATATGCA
novel.15686	GCTCGATCCAGGAGGTGCTAGCTCATGTTGGCTGGAACTAGGATGCAAAAGAGTTGACGGATCCATGCCGCACAAGCACTGTGTGCGTGTCGAAGGCCAGTAAGTTCTACTGCCAGTATACGCCAAGTTCAGAGATGTTGCCGCCGATGGCATGGAGTGAGCCGCATCTCGCACCTCCACCAGCTGCAGTTCACGGCCTCCGCCAGCTGAAGGAACTGCATGCTATATACAGAAATTCTATAGAAACTACTGCAGATACATGACTTATGAGGCTACCAGAGGCTACTACACCTCCATATTATTGACAACCTGTAACTTGCTTCCAACACACTAGTAACACATTCTAAGGTTCCTAATCGGCTACTTCAGAGCGCTGTTGCTATTCTGTGGGTAAATGTC…
novel.15685	GCCGAACGGCCTAATAACCCGGCCACGACCTTCTCTAACCTCCCACGATTCCACCATCCTCCGCCTGCAGTGCCGCCGCTGTCCACCGGCCTCCTCCCGCGAAACTGCCGCTGCCCGCCTCCCACGGAACCACCGCCGGCCTGATCCCGCGGCCCTGCATCCGCCCTTTTGCTGCGGCCACGCGCCTTCCTCCTCCCGCGGCCCTACCCCCGGTCTTCTCCGGCGGCCGCGCGCCGTCCTCCTATCGTTGCCCCGCCACCGACCTCCTCCCGCGGACGCGCCGCCGCCGACCCCCAACAGGATCCCGTGCCTCCACCACCCCCAAGATCCTACGCCGCTGGGCGGGATCCAGCATCCCGCATCCACATCCCGGCGAGCCCAAGCACGCTGTCGGCCGCG…
novel.15684	GTTGAAGCTGCAGCGGATCGGCATCCTGAAGTTGAGCAGTACGCAATCAGGGTGTTTCCTGATGCTTTGGATGCTATTTCCACTAGCTTTACCTGAAAACAGTGGTGGCGCTGGTCGGTCGTCGCCTCTCCACCGGCTATTGTTTGGCGGCGTCAAGCAGAACGCCGAGGATGCGCCGCTCTGTCTCAGGGCTCAACGCCCACTTGGACGCAGAGGTTGGCAGGTTCTCGCTCTTCACCGGGGCTCCGACGGTCGTGCTTGGTGTGGCAGCGCTGGACAGCGGCAAGAAGGAAGAGCATGCGCGGCCCGCGATGCCAGGCCCCTGGCCCTCCTCCCTCAAGCTCAAGGCGGCGA
novel.7021	CAGAAACACACATGAATAGAACAAGGAGGAATAGAATAGAAGAAGTAATCTCTTTGTTCTGATGGCACTCACCAAGAGCACTACAACACGATCGACAACTGTGTGGTCTGTGGTTGTTGCATTCCTAGTGCTTGCTATGATATGTTCTACTTTGCGATCCTGCCATGCACGCATTGAACCTAATAAACCGCCGGTGTGCGTGCGGATGGATCCATGTTTCGAGCGCACTACATGCTGGGAAATGTGCGTGGATATGGGTTTCCGTGTCCCTCATCCCCGTTGTAAGGGGAGTGTAGATCGGCTTTGTTGCTGCCTAGACAGGACCCGTACAACTCATTGATGGTTCTCTTCCTGAGCTATGCAATGCTGAATAACTGTATGCTTGTGATGAGCGTGTGC…
novel.7020	GCCCTCGAGGGGGGACTCGAGGATTCGGAGGAGTCGCCGCCGCCCCCGCCCGACTCCTCCTCAAGACGCCGCCCCCGCCACCCAACTCCTCAAGACGCTGCCGCCCGCCGCCTCTACGCCGACGTATCTCCTCCGGCATACCCCTGGTTATGGCAGAGAACCGTGAGATCTTTCTCAATTCTGCCACTGAAGATGAAGAGAGTGCTGCCATGTTTCTTCAGAGCGAAATGGCAGAGTTGCCTTGAGGGACCTGACCTCGCGGAAGACGGATGACCACTTTGCTGCCACAAGTCGCCTCCACACCGTGTAGCCCGCAAACATGTCTCGGAGCATTTGCCAATCAAATTTTATGTTGCAATGAACCGTTGACTTTCGTTGATCGAACATCTTGTATTTTTC…
novel.7023	AGCAAGACTGGAGGAACTATGGTGTAACTGTGATGTGTGACTCATGGACAGGGCCTACTGGTATGAGTCTCATCAATTTCATGGTGTATTGCAATGCACGGATGTTCTTTCATAAATCCATTGATGCTTCTGGTCAAACTCAGACTGCAGAGTTTATCTATAGAGAGATCAGAAAGGTCGTTGTGGAAGAGATAGGTTCTGAGAATGTTGTTCAAATCATAACCGATAATGGGTCAAATTACA
novel.7022	TGGTGCTACAAACCACGGTGGTCGGTGCTAAGAGATGCCGCTACCACGGCGTGTGGAGCTGGAACCGGCGTGGCGAGGTGCTACAACCAAACACGTCCGTGCTGCAACCAGCACATAGCAGCGCTGGGATCGACGTGTCGCGGTGCTACAACCAGTGCACGGCGGCGACGATGGCGCCCACAGGATGGTGACGGTGCTTGAACCGGGCAGCGGGATGCTGGAACCATTGGTGGTTTTTGCTTCTACCGGCATCATTTTTTGCTGGAGCCTAGTGTAGATTTTTTTGCTGGGACGGTGGTGTTTTTCCTACAATTGATTTTGATTTTTGTTGGAACCAGCATTTGGTTTTGCTGGAACTGGCTCATGTGATTGCTTCCACCAGCGAGGTGGTGCTCATGC…
novel.7025	CAGGGTTTTGTTGAGGACGAGTTTGGCCTTGGATTGATTGCTCGTGCAGTTGAAGAAGGGATAGCTGTCATAAAGCCTATGGGTATTATGGTATTCAACATTGGTGGTCGACCAGGACAAGGTGTCTGTGAGCGCGTATTTCTATGCTGTGGATTTCACATCAAGAAGCTCTGGCAAACAAAAATTATGCAGGCTGCTGACACTGATATTTCAGCTTTAGTTGAAATTGAGGAGAATAGCCCACATCGATTTGAGTTCTTCATGGATCGAGTTGGGGATCAGCCTGTCTGTGCACGTACAGCCTGGGCATACATGAAATCTGGTGGCCACATTTCACATTCTTTATCTGTGTACAGCTGTCAACTTCGCAATCCCAACCAGGTGAAGAAAATATTTGAG…
novel.7024	GCGGCCTTTTTACACAAAGATCCCAATTCTTTTTTAAATCAACCCGCGGTGCACATCATAGCTATCTGTAATCTGTAAGTCAACATACCGCTTCGGCCCTCGCCTATCCCCCAACGACGATCCCCAATTTCAGGCGTCGCCCATCGCTGGGTGCTTCTCCGCCATCGCCCGTATAACCCCACCCAATCCCTCGCTCGCTCGCCGGGATCCAAGGCGGCCGCGGCGGCCGGGAGCAGACGTGCACGGGAGGAGTAGTTTGGGTCCGCGCCGCTGCCCTTTGCCTCTGCCACCAACGCCGCCTGCGCCGCCGCCCTTTGCCACCGCCACCATCGCCATCCGCGCCGCCGCCCTTTGTCGTCGCCACCACCGCCGTCCCCTTTGCCGCCACCACCACCGTCC…
novel.7027	CACAGAGGTCGAGCCGTGGAGCAGATCTCGCGGCGGGGCTCCTCCCGGGGCTGGTACGTCCTGCCGGCCGCCGGCGACCTCCTCGTCGATGAGTACGTGCAGCAGCCCGGAGAGGCGCCTGCAGCTGCAGGGGCCGCCAAAGGCTGGATCTCGCAGAATCGTGAGGTACTTGAGAAAGGGAGGGGAATCAGAATTGTTGTGGAGGAAATGAAAATATCTTGTTATTTGGCTGCTAACATCCATGTTCTTTTAGACTGAACATTGCCATGGGTGTTTCTCTACGCAGCGAATATATTAGATCAAGCATCATATCATGGACACCATAAGACTTTTCTGTCTTGATAATGATGTCTACAGGTTGGACCCTACTTTTGTTTATGAGCTCATTCAAGTAACTCT…
novel.7026	CCGCCTCTCCCCCCCCCCCTACCGGGGCGAGCACGCCCTGCTGGCCGCCGGCGGCCTGCTCGGTCGTCGGTGAGTACGCGCAGCGGCCCGAAGAGGCGCGTGCTCGCTCCAAGGGCGAGGGGGGAGGCGCCGGATCTCGCGGGGCAAGTGCGCCAGCGACCTGAGGTATCTTGGTGTAGAATGAAGTGAAGAGGGCAGAGTATCTTGGTCTTATTAATCAATGCATCATATTATGTGCGCAATAAGATTTTGCTATGCTTTCACCGTCGATGCCCACTGGTTGGATCATGCTTCTGTTTATGAGCTCATTGAAGTAACTCTCTCGTAGCTCAAATGGGCCAATTTCTCGTTTGCGTGGCACACAAAACCTTCAGCTATCCATCTCCATATCAGTTGGTC…
novel.7029	GCGCCGCCGGGCAAAGCCTGGGGGGTGCTGGCGGCGGCGGGGCCCCTTCTCTCCCCGCTCGTGGAGGCTGGCGCGGGCGGGCTCTCCCGGGCGGCGGCGCGGCGCGGATCCGGGGCGCGGCGGCGCGGGGCTGCGCTCGGCGGCGGTGGCCGATGCTGCAGGCCTGGCGCGGAGGACTAGACGCGGGTGGGTGGCGCGTTTGTGCCCGCGACGGCGGCGTTTCCTGCGCGACCGGATCTGGCTCAAGACGGCGCGGGCTGCGGGTGGCTCGGGCTGCTGGTGGCCATCTCTGTCGTGGACGCGGCAGGTGGTGGCGGCTTCGCGGCAGTTGGTGGTGGTGGTGCGGGCCGGAGGTTGGAGACGACGGCCGCGTCGGCTCGTTCAGATCTGACCTCACGG…
novel.7028	TCCAGATGTGCAGTCAGTGAGAAAGAGAGAGGTAACTGTGGAGTCGATCTCGCAGCGGCGGCTCCGCCTGTCGGGCTCCTCCCAGGGCTCGTTCATCCTGCCGGCCACCGGCAACCTGCTCGCCGGTGAGTATGTGCAGCGGCCCGAAGAGGCGCCTGCGCTTGCAGGGGAACGCGCCGGATCTCGCAGGGCAGATGAGGCCGGTGTGTGCATCTCAATTCTTAACTGCAAACTCTTGGTTATATCGGCGGCAGATATCCGGTGCTAATTTGGTCTATTCGCTACTCCTAGGGTCTGCTCTAGGTACTTGGGCATGGGATGAGAATCACAATTGTTGTGGATTTACAAGATGATAGTGCAGATGGAGAATATCTTGTTATTTGGCTGTTACTATCCATA…
novel.7799	CCAGAACAAAACAACTGCCGGTGGGAACCCTAGCACATTTGTCTCCTCCTCCCCCGATCTTTACGCTCCCGTAGAGAGCGGCGACAACAGCGGCGGCCCGGGGAGCTCGCCAGCCATGGCGGCGCGGCAGCTCTGCTCGCCGGCCAAGCGTACAGCGGATTGGATCCCGCGCGCTTTGCCGTCGAACGAGGCCTCTGCGTCCGCGCGCGCCCGACAGTTCGTCCGGTGGGGAGGGACTCGCCGGCCACCGCGGCTTTAGGGGACGGCGGGGACGGCCACACACGCGAGCGGCGGCGCGACCCTTTCGAGGTGACGGAGGCGTGCAAGACACGACGGCCATGCGACGCACACGTCCATAAGCAGGAAGAAAGGGGCCGGATCGATTCATCCCGCACGGTG…
novel.7798	GAAAATTTGAAGTTGTCCATCACTATGGTTCTTGCATGGAACAATTGTGCATAGATTGTTGATATTTGCATTATGTCATTAAATGTCACTGCTAATCAGTTTCTTACAATTGAGTAAAAAACCCTGTCCAACATGTGAAGGTTCCAACTGAAAAAAGATGTCCAGTCGTTGCCCAATAGGCTCTTATTTTCCACTTTGTCTTCTGATGCAAAGTTAATTAGCCTTATGATTCATACAGTTTGTGGAATAATCAAAGTGACGTTGTGCTTTATGGTATAGCCGTATAGTAATAACTACTACTCTAAGATGTCAAAAGAACTTTCAAAACATCTAACTATGCTTGCAAAACACCATATCAAAATGCATTTGAGTAAATTACCATTTCAGTAAATGATGAAA…
novel.8088	GCCGCCGCCGCCGCCACCTCCGATTCCTCCTGGGCACGGCTGTCTCCGGCGCCGCCATCAACAGGCGAGAGTCGTCCTCACCTCGCTCTACCGATTCCCCGCCCTAGCCGCTGCTCTACGCCCCCGCTCGCGCTCGCACAGCGGTTAACCCTAGCCTCTCACAGGACAGGAGGGAGAGGAGGTCGTGGGGGAGGAATGAGAAGAGGACACGGAGCGGCAGAACTGGCAGAGCAGCGGCAAAGCGCAGGTCGCGGCTCACTCCGCTGCTCTGTTGGGGCCATCAGCTGTCGTGCTTGCGTTGCGCGTGCGCTCAGTTTGTTGGTGACTTTGGGTCTCTGTGCACCTCTGGACCCTGCTAGGTACTGCTCTTGCTATTTGGTTGACAAGTGTTTCTCCTTG…
novel.8089	CTCGAGTACTACAACAACCTCATAGATGCGCTAGTGCAACATGAAACTATTTCCCCTTGTCTCCATTCGGCTGCTCGACAGGACGTGGCGTGTGATGCGGATACATGCGAAGGTTGGCAGAAGGTGCTCCCGCGGCGCGATGTGCAACGTCAGGCATCACTAGCCCCTGCTTTGGCTCCCCGTCCCGTCCCCGCTTGGCTTTATGGGATTCAAGTCCATATTATGATTTACCAGCTTGATTACCCTCAAATGCTGGAAGATGAGTATGGAGGATGGCTAAGCCCTAGAATTGTGGATGATTTCACAGCATTCGCAGATATTTGCTTCAAAGAGTTTGGAGACAGGATCTCGTACTGGACTACAATAGATGAACCTAACATAGGTGCGACCGGATCTTAC…
novel.8969	CTCTCGCTCGTGTCTCACCTGCCTTGCCTCTGTCTCTCGCTCGTGCCGTTGCATCCTTGCTCCGGCGAGCCCCACCACTAGCCACGCGAGGAGCTGCAACCGGAGGACGGAGGAGCTGCTACCGGACACTCCGGGAGCTGCAACCGGCGGGCAGAGGAGCTACAAGCCGGGAACTAAACCGACGACCGCCGTGCTGGATTCAGCGCGCCGGGGTGCTGCAACCGGCAGATTAAATAGCTACAACTACCTTTTGTTTTTGCTCGGATTGGTGAAAAATTTCGGTGCGACCATCGACGGTGAGCCTTTTTTTGCTGGAACCGGTTTTCTTTTTTTTTTCTGGAATCATGTTTTCGTTTTGTTGGAATCATGTCATGCTTGCTGGTAGCTTGTAGCTCCGGC…
novel.11948	AAACATTGCAACAACACCACCCAGATCCAGATCAGCAAGAAGCTCCAGCATCTCCTCATGGCAATCCTAGGCAAGAGCACTAGCGCTTTGTGCCTCATAGCACTAGTGCTCATGGCCACCATTCTCTCCTCACGTGCCGATTATCAAGACCCGGGCCATGGTTCGTTTTTTCTCATCGATGGATGTGACGGTCCATTTCCCTCGGAAAACTGTACTAAGCTATGTCATAAATATTGTGATAACGGCGTTTGCCTCATAGGAGATGATGGGAAGAATTACTGTTGCTGCGAACCAGTACACCAAGATGGATCCACGAGGACTCAGGAGGTTGTTGAAATGATACAAACATAGTATCATGCAACACCAGAACATGTGGAATAAATATGCTAGATTTTGATG…
novel.11949	GTCAACCTTGGCAATGTATACATCATAATTGGGAGCTTCTTTGGTTCGGTTGAGAAGGTGCCTTTCACTAAAAGGACACTGAGGAACATTTGTGAGAAGATTAGTCGTGAGCAGGTTGAAGATGATGTACGGAAGACACTACAGGTGTTTGCCTACATTCGGTCGAGTGACCCTGGATTCTCCTTTGTGGTGCTCGCCGAGAAAGACAACAAGGTGAAGAATCTCATGTGGGCTAATGGGAGCAGCAGGATGCAGTACAAGTTCTTTGGTGACGTGGTCACATTCGACACCACATACAGGACAAATCTGTACGACATGCCATTCGGTCTATTTGTTGGAGTTAACAATCACTACCAGAGTATCATCCTGGCAGGAGTGTTGATGCGCGACGAGCAGGAA…
novel.8968	CGAGACTGCCGGCGACCCCCAGTTCGACTACGGTGTTGACGATCCCTCCTTGCCAGAGCAACCAGATGCTGGAGTCCAGGAGCCAGACGCCACCGTCGACGACGACCCCTACTACACTGGAGGTGCCTACTACTACGTGCTGCCCGCTGATGACGACCAGGAGTAGTTTAGGAGGATCCCAGGAAGGAGGCCTACGCCTCTTTCGATCTGTACCCCAGTTTGTGCTAGCCTTCTTAAGGCAAACTTGTTTAACTTATGTCTGTACTTAGATATTGTTGCTTCCGCTGACTCGTCTATGATCGAGCACTTGTATTCGAGCCCTCGAGGCCCCTGGCTTGTATTATGATGCTTGTATGACTTATTTATGTTTTAGAGTTGTGTTGTGATATCTTCCCGTGA…
novel.11944	CCCATCCTCCCACCTCGCCGCCGGCCCTCCCCTCCCCTCCTCCCACATCGCAGCTCCGGAGACCCACCCATCCCTCTCAGCCCATCTCTCTGTTGACGCAGCTCCTCGTTGCGCCACCTGCGGCGGCTGATTCAAGCGACGTCCGGCGAATCCAGCCATCACGCGAAGCACAGCCCGAGGTCCCACCTCACCGCGGTGCCCTCCCAAGCGGCTAGATCCGGTGCTCGCGACCACCAAAGCCCACCCGCAACCTTCCCCCGATGGCTAGGGTTTCGGGAGTCGGCTCCAGCGCCGGTGGCCATGTCGGCCTCTTCTCGCCGAAGTCTGATGGTCAAGTTATTTAGGTCTGAGGTAGTAGCTCGCTAATGGTGGCTTTCACATCCAGCTCAAATACAAGAG…
novel.11945	TCTGTGATTATGAGAAACCACAAGGGTTGGAGTAAAAACAGCCGAAGAGATAAGGTTATCTTCCTTTTTCTCTCAAGAGCGGTTCCTGATGGGGATTTCTCCCGTAACCGCCAGCGTGCAGGAGACGGGAGGCGGCGCGGCCATGGCGCCGGCGGGCGCGGCGCACGGCCATGGTGTGGGGCGCGTCGCAGAGCAGGCGGACGGGTGCGGGGCGCGTCGGGCTGGCACGACCAGGGGCCACGACTCTCCTTGGACCGAGGATCCACGGACGTCGGTGGAGGGCGGGTCAACGCGACCACGTAGCCGCAGTCGTGGGCTCTGCCACGCCGCGATGATGCAGGCTGCGGCCGCACAATCATCTTCATACCTCCGCGGTCCAACGATAGGACAGATACGCAC…
novel.11946	CTTACTCAGGGCCTAATAAATCCGGACAGAGGGAGTATCTTCTTTCACCTCCGAGCCGCCCGCTCCCAGCCGCCTGTTTCTTTTTCCCCAATCTCCCCACCATTGTTCTCTGTAGGTGGACGCAGCACCGCGCCAAGGCAGCAGCAACTCGGTGACGTTCCAGGCAACCCCCTCTCCGTCCGGTGGTGCCACGCTAAGCCACTGAGCGAGCCGCATCTGCTCGTTCTTACTCTCTAGGCGCCTGGTGGAGTTGCAACGCGGTGGCCGTGGGGATGCGCCGAGCCACCGCCGGGGGGCTGCACCGTGTTGAGACGCCGCCACCCCTTCATGGCCGCGGACTCCGCGTCCATTGCCCACGCCGTCCTCACTGATGGCTTCTCCGTCGACATCGGCATGGTA…
novel.11947	TACAGTTTCTTATTCCTCCAACCAGCAAGGTCATGGCAGAGTCGCTGCTTCTCCTTCTAGTGCGCGGTGTGGCCGGCAAGGTCACAGACGCACTCGTCGAGACAACGACTCGCATGTGTGGCCTTGACGACGACCGCCAAAGATTGGAGCGCTAGCTGCTAGCCGTTGAGTGCAAGCTGGTCAACACCGAGGAGAGGAGCGAGAC
novel.11940	AGGCGGTCAGGCGAGACAACAAGCAGAGGTTCAGTCTGTTGGAGGAGGATGGCGAGCTGCTGATTCGGGCTAACCAGGGGCACACTGTGACAACTGTTGCATCAGAGAGCTTGCTGAAACCAATTTTATCAGCCGACGAAGTCTCAGTTTGTGTCCATGGGACCTACAGGAAGAATCTTGATTCAATATTGCAACATGGACTAAAACGTATGGAAAGGCTACATGTACATTTCTCAAGCGGGTTGCCATCAGACGAAGGAGTCATAAGCGGTATGCGGCGTAGCGCAAACATATTGATACACCTGGATGTCCACAAGGCGCTGCAAGATGGGATGAAGCTATACATCTCCGACAACAAGGTGATACTGACAGAGGGTTTCGATGGCGTCGTCCCCGTCA…
novel.11941	CCGGCTCTCCCCCCGCCCGCCGCCGCCCGCAGCCATGGCGACCGAGCTGGCGTACGCGCCGCCGATGAAGTCCGGCAAGGCCGGCTTCGAGGGCCCGCAGGAGGCGCAGCACCGCATCCGCATCACCCTCTCCTCCAAGAGCGTCAAGAACCTCGAGAAGGTGTGCTCCGATCTGGTGAGGGGCGCCAAGGACAAGCTGCTCCGGGTCAAGGGCCCCGTCAGGATGCCCACCAAGGTGCTCAACATCACCACCAGGAAGTCCCCCTGCGGAGAAGGTACCAACACCTGGGATCGGTTTGAGATGCGGGTGCACAAGCGGGTGATCGACCTCGTCAGCTCCCCGGACGTTGTCAAGCAGATCACCTCGATCACCATTGAGCCCGGCGTTGAGGTTGAGGT…
novel.11942	CGGCTACCCCTTTTTCTAACCCGCGGGCGGTGTTCGTTTGCGCGTCCGTCGACCAGCCGCCGCCGCGTGCGCCCGGGGTCACCGAGGAGGCGGCGCCATGAGGTTGGAGAAGTGCTGGTTCTGCTCCTCCACCGTCTACCCCGGCCACGGCATCCAGTTCGTCCGCAACGACGCCAAGATCTTTCGGTTCTGCCGATCAAAATGCCACAAGAACTTCAAGATGAAGAGGAACCCTCGCAAGGTTAAGTGGACCAAGGCGTACAGACGCCTGCGTGGAAAGGACATGACACAGGATGCCACGTTTGAGTTCGAGAGGAAGAGGAACAGGCCGGAGCGCTACGACCGTAACGTCACTGAGCACACTCTCAAGGCCATCCCACTTATCACAAAGATCAGACA…
novel.11943	GCCGCCGCCGCTTCCACATCGGGCGCAACCGCCCCTTCCGCCGCCGCCCTTCCCCGGTGCGGCAACGCCGCCCCGCGCCACCAGGAGCCCAGGACCGGCGGGCCGAGGCCTCCCGGTACGACCGCGTCAGCGCTGTTGCGTGCTGGTCCAGCAACCCTAGCCGTCCAGGGGACGCCATCACCGCCGCCTGGTCTCCAGCATCCAGCTTTTCCAGCCGTCCCTCCGGTTGCCTCCCTCCTCTCCACACTCCAGACAGGACGACCGATGGTCGCCTCCCTCCGCTCCTGACCAGGACGCTGCTGAAGAACATACCTAGTTTCAGAGTTGGGGATGAGGCCGATGCAGACCTACAGTGTGGATGAGTGACGAGGGATGCATGTACGTAGCGAGCCGGCGGCG…
novel.5333	CAGATCTTTAGGCTCTAGCGGCTCACATCCACGGTCCACCCACCCTATCTCTGGCCACCGAAGCCCATCCTCTCCCCCGCCGGCGAAACACTCCCACTGCCCCAGCCGAACACAGTCCCAATCTCGACACCCAAAGGAGCACACCAACGCGAGAGGCCGGATTGAGCCCATCCCCTCCGCCATGGTCAACGGCCCGCCGCCCATGATGGCACTGACGCCCCCCAATTTCCCATGCTAACGCGTGCGAGGCGGCGCCATTGGATCGATGGCGCGCGTGCGCCCTAATGGTAGGGCGGCGTGCAGGAGGTCCCCCTTCTCCTCTCTCCCCCTGCGCGCGCTGGAGCTTGAGCTGGGCGGGACGCTGAGCGGGAGTTCTTGCTGGCAGAGGAAGAAGACGTT…
novel.5332	GTGCCCCTCCTAGCCCTACAAGATACCCCCCTTCTCTCCTGCTATGAACCCTAGCGCCCACCACTTCTTCCCTCTCGCGCCGCCTGCCTCTCCTGGTCGATGCCCGACAATAGCAGTCGTCGAATCTTCGTCGTCACCGCGTCCAGCAGCCACCCCGCGCCGCTCGGAGATGTCCAGGACATCGCCTGCGTCTTCCACGTCGTCCCCGAGGAGCAGATCAATTCAGGGAACCGCCAAGCTGCCGGAATCATCCATCCCCTTCGTCGGACGCCGCCGCTACCTCGTCGCCGTCGTCTGGGTCCACTAGGCCTCCCCCGAGCCCACGCTAGCACCACTACAGGCTCGCGACCTCGAGACCGCCGCCGATACCGCCGTGATCGACTACATCGACGACGACCC…
novel.5331	TTTCCTCCCTCCCAGCTTTCCCCTCTGTCCACTCCGGCGTGCCGCCCAGCAGGATCCCGTCCAAGGTCCAACAGGCAAGACCGGCGGGCCGGCTCCCCCCTACGCACGCCACACCCTGCGTCGCCGCCCCGCCTAGGATCCGTTGGTCGCCCCCCTCGCCGATCCCTCCCTGTCTGCCGCGCCTCACTCCCACGCCGGCATCCATCCTTCCTCCCGCCGCACAGCACTCAAGCCATGGCGGCCACCTCGTTCCCTCCTCGCCCCTTCACCCTCCTTCTCCATACTCGCGCTGCCTGCCACGACTACTTCCAAGGGATCAGCGCCCGGTGGTGTCGGGGTTGGGGATCGGTGTCGGCCTAGGAGGAGTTCGGCCACCTCGATCCAGAGGCCATGTCATCG…
novel.5330	CTCGACTCCTCCGTGTCTGGTGCGCCGCTGGAGCACCCGTCGCGTGCCGGCGAGCTCACCAGCGAGCAGCAGCCGTCCTCCTGTCTTGCCTTTTTGCCGTCCTTCCCTGCTCCTCTCTCACCTCTCTCTGCCTCACCTCCACAGGGACATCAGGACGCCGCCGGCGCGCGGAACGAAGCCGCCCCAATTGGATCCACGCCCTCCACCATCGCCCGCTCTCCTACCGTCTATCCTCACCTCGAATCGGTCACGCTGATAGCCGTCGATGCCAGATCCTAGCTTGGCCACCCGCTGAAAGATCCAGCACCCTATGCCTTGCGACCTCGCGCCTCTCACCGTCGAGGGCGGTAGGAACGATGGAGTCGTGCATGTGCCGGCTCCTATGTGGTGCGTGCAGAG…
novel.5337	TAGCCGCGAAGTAAACTGCAACAAAAAGCCTGCCCCCTAGGCTCATCCCATACCCACACCCACCTCCTGCACGAAACCCACTTGCCCCCTCCCCCGATCCAAACCACCACCTACCCTCCATCTTCTACAGCGCCGCCGCCGGAGCACAACCACAGGTCGCCGCCGCACGGCCCAGCCTAGTCAACCTTCCACCGGTGCCGCAGCCGGATCCCCACCCCAGGCCGCCGCCGCGCTGCCCTGCCCTGCATCAATCTTCTGCCACGGCGCCCTCAACCCCTCCCTACCCCGCCCGCCCTCTACCTATGCCGCCGCCTTGGCCCGGCCACCTTCTGCCTACACCGCCGCCCGCCAACTCCCGCATCCGTTCGTGAGATCCGGCGGCCCGCACCCATTCCTCTG…
novel.5336	AAAAAGTCGTGAACCAAACACCGACCACACATCTTTCTTACACACCCCAAAATAAAATCCTCTTTCCCTGCCCTTGCCCTTGCCCGATCCCCTTTCTCACTCCAAAATTTCTGCCGCCGGTAGCTCTCATCAGCTTGATTCCTTGATTCCCTGCCTTGAGCTTTGCTCGTCCTCACCAGCAGCTACCCCGGCAGCTCGATTCACTGGTGCGGCCACAGGGTGATCTTCGACGGCGGCTGGTTTGTCTCCTCGTACGACTCCTCGGTCTCCTCCTAGGCTGGTAAACGGCGATGGAGGGGTAGCAGGGGCCAAGGTGTAGCTGCGCAAGCGAGGAGGCGAGATCATCAATCTGCACGGGGTTGTTGCTGTCAATATCCGTGCAGGTGATGTTCGCGTGGA…
novel.5335	ACTTATCTTATCCGTTTCCCTTGACTCCTCCGATTCATCCCAAACCCTTCCCCTCCTATCAGCCATGGCCAACTTCTGTCAGGACTCCGGTAGAGGCCGCCCCATGGACTGGACGGTCTAGTGAAGGAGGAATCTGACGAGGAGGCGCTCGCGCTCCGCATCGCCATCCAGCGGTCGCGCGTCGACATCGGCGGGGCTCCATCGCGCCCACAACAAGCTCCTCCTCATCCCTCCGGCAGAATGCTAGCCGCGCCCACCCTTCTAGCTCCGCGGAATGCCAACCACACCTGCCCGTCCCGTGCTCGCCCTTCTATCTTCGCGCTGCTCTAGATCCGAAACAGGTTCTCCCCTTCCCCTCTGGCGCTAGCACCGCCCAGCCAACGGGAAAATTGGCTACTA…
novel.5334	GGGTAGGGTTCCAGCCTGCGGCACCCTTCCGGCCGGGCTGCTAGCGGCGCGCCGCCCCTCCGGCCTACCCCTTCCTCTGGCGCCAACTCCCCTGTCCCTGCCCCCAAGCAGCCCGCCAGCGCCGCCGACCAGACCTTCGCCCTTCTTCCACCGCCGCTCCTCCTCTGCAGGTCTAGCCTGCCAAGGTGAAGACTTGGGACGAGATAATGGCAAGCCTCGCTGATTCCTTCTTGGCCGATCTTGACGAACTTTCAGACAATGAAGCCTATCCTGAAGAAGACAACGCTGAGGCAGTGGGTGTGGATGAGGATGGTGATGATGATATGCCTGACCTCGAGTCTCTTAATCGTGACGATCTTGACAGTGTCTCAAAACTACAAAAGACACAACGTTATATTG…
novel.9683	GCTGGTCGAACCCAACCCCGGCAGAAATATCATTTCTTTTTTCTCCAACTAGTCATCTTACCCAGCTCTCTTCCTCTCTCTCACTGTCACTGGTATGCTCAGCCACGAACATAACCAACTCCATCTCTCTCTCCCTAACTACAGAGCAGGCCGCCGCCGGCTCGATCTGCCACTTCCGGCCATCTCCGGCGACACCGCGGACACCCACAGAATCCCCTCAACTCCCTCTACCATATACCCCCATTTATTTGATCCGCCGCCGCCAAAATCGCCGCCACCCTCAAACCCCAGCGCCGTCTGCATCGGGTCCGATGGGTTCACCACGGGCCGCAGCAGCAATGGCATCTCCCTACCTACAAACTCCTCCTGCAGAGCTGCACGCACGAGGCGTGCAACTAT…
novel.6923	ATCGATGGCATGTGCTACTAGCTGGATATATGCTGCCCTCTGTCCTCCAGTCTACTAGATCACAATCACAACACAAAACCAAGAGCGACCACCTGAGTTGGATGACCATGGCAAAGTATGCACGTATGTTTTTCATCCTTATGGTCCTTGTTCTACGCGCCAGCTTCCAAGCCCAAGGACAACTAGGACCGACGGAGCCATACAACTTCACATAGTACATCCCAAGAAACCATGTGTTCAAGCACCAAGCTGTTGCTATCAGATAAACTGCAATGATCCTGGAAAACCACTTGGTACTTGTATTGAATGTGCGATCTCCTGTAATTGTGATAATAGTTGCAAGTGATCAAGTGTTTTTCCCTTTAAAAACTGGAGCAATTTGATAGAATGACACACTTT…
novel.5339	CAGACCGCCCGAAACAGCGCTCCTCCCCGATCCCCTCGACTAAACGCCGCTGCCCTCGTGCGATCCCGATCCCCTTGACTAAACGCAGCGTGCGATCCCCTCCCCTCGAGTAAACGCCGCCGATGACCTCCCGGATCTTGTGCGATCTATCTCGCTGCCGCCTACGTCCGGGGTGGCACCGTCCGGGGTCGAGGCCAACATCGGCGTCATCAAGTGCGGACGTCGAGGCCCCCGACTCGTGGGCCGCCGCCGCCATCACCTCACCCCGGGTCAGGGCGTGGCTGTGACCGCCGTGCGGGCAACGAGGAGCGCCGCAAGGGCGTACCGTGGAAGGCCTGGATCAAGGAGGAGCACAGATCGAGCAAGATAAAGTGTGACGTGTGGGAGATTGGCCGGGGA…
novel.5338	CCACACACATATATCTCTCTCTCTCGTCGCTCGCCGCAGCCCCCAATCATGTCCGCCGCCCTGTGCTACAACACCTCTGCTCCTCCTTGCCCTTCTTCCACGCACCCGCGGCCATCGGCTCGACGGCGACCGTCGCCATGGTGAGCGGAGGAGAGTAAAAAAGCTGCAAGCCGTGATGCGTCGACGCCGCCGTTGGCCGGAGCGGAAGCACCGACCGGCCGTGCGTGCTGCCATGGCAGCGGCAACCCGTGCTGCAAACGGGCCGTGGAAGCTGCAACCGGCCGGCGAAAAAGCCACGAGCGACGCGCAGATGCTTCAACAGGGTGTGATGTGATAATGTTGGAACCGGCGTCAAGATTTGCTGGAACTAGCGTCGAGATTTGCTGGAACCGGCTTCTT…
novel.9687	CCGCATCCTAGCGCCACCAGACCGGGCCTCCCCACACCCCTAGACTCCAGATCGGGCTTGCCCCGTGCTCGTTGCCCCAAGATTCTTTTCCCTTGACCCAAGCTTCTCCACCGCCGGCCTCCATCGTACCCTCACCCCCACCCCCATCCCCGGCTAGCAGTGCCACCACCTCACTCCTCTCTGCCTCCCACACTGGATTGCATCCCCACCGCCAGAAAGAGGATTGCATCCCCTTCCCGGCCATTGATAGCAAGGTCAATGGTCGAGGCTGTGGCCACACATGGGGCAGCAAATAGTGAGCACCTGCACCTCACATTGCGTCCTCGACCGCTGGATCCGTCGTACAATGCTCTCGAGGGAGCGGATGGGTGCTCCGCCGCTAGCGAGATTCCACCCAGT…
novel.9686	CAAAAATCCCCACTCCACCTTCTAGCGGAGCTCTACCCCAAGCCGCCGCCGCCCCACCCCGCCATGTCCACCTTCTACCGGCGCCGCTGCCGGATCACCACCCAAGGCCACTGCCTCGCCGCCCGGCACCCATCCACCTCGTACTAGCCCCGCCTCCGGAGTACCATCCCAGGCCGCCGCCAGCACGCCCCGACCCTATCCACCTTCTACTGGCGCCGTTGCCGCG
novel.9685	GCGACTTTCCTTGAGAATGCGACTTACGGTGGAGTAGGTATGTGCTACAGTCTTATTCCCTCCCTGTACTGTACCTGGGCATACCCCGGGCCGGACCAAAAATAGCCCGGTGCTGAAAATTCAGGCCCGAACTCGGTCCGACCTTATCATCGGGCCTACTATATCGGGCCCGAGCCCAGCCCAAGCCCGAAAAAGCCTGACAAGGCCCGGCTATGGCTAAAATCCTGTTTTGCGCAAGCCCGAGCCCAGCCTAAC
novel.6922	GTCATTTGGAAAGATAAAACATGTTGACACCAAGCGTACTACTGATGAAAGCACATCTGGAAATTTAATCTGTTCATGATACAAAAAGGTTATGTCTTCATGGCATAAAATTGTAAGAAGCAACAATAATGAATCAATTAGTACATCAGATGGGTGGTACTATACATGGTAACCACTTCTACATTCACAGGTGCGAAAAAGAACCTGAGAAAACATGTGTCCAATGTACATTTGATGATAATTCATTATTTATGTACTAATTTATTCCACACTGAGCAATATATGTTGTATTATGTGCAGGTATAAACTTGAGCTATAAATATGTGATTTTATGGGAACATCAACTTGCACCATATGTTTTAGACATAAGAAAAAAGATTGGTGATGCAATCTGCAAGA…
novel.8558	GGAGAAGAAGAACTTTGTGTCTGGTCTTATGGAAGGGAAAGCTATACTTCTTTGCCTCATGGTGATTGCGCAGCTTGCAAATTCCATTCATAGCAATGCTTTACTGGAATTGCATTTGGAGCCACTTTATGCACGAAATTAAAATGCCGTTTATCCTGCATGAGAAAATGGGGACCCGAAGTCTCGGATTCTTACTGTAGGGAAGTCATCCCAAACTTTTGGCATTGTGCCTGTGTCGTTTGTGACTCCTAGAACTGTACTAGGTCATGATGTTCAACGATGGATAATGATGTGGTCCAGTAATAAAACCTTCTTGTGACAGGCATGCAAGTTCCAATAATGGACAATTTTAGGGGTTCTATTTGATCAAGGTTGTCACCCGAAATTTGGGGCCCTGGG…
novel.8559	TGTGTGTGTGTGTGTGTGTGTGTGTGTGTTGTGTTCTTCAAATAGCATCAGCTAAGTGCTATTAGATGATCATATCTAGTTGCGCAATCCTCTGTTTTGCTGCTTACTGGGAGAGCCTATATACACTAACTATTCTTGCTATGGAATCTGTAAGTTTGGTCCCAACTCTTCTTGCTGCAGGACCTTGTTGCTTGCATCGCCGTGTCTTTTGGCAAGGAGTAAATTATCATTTGGAGGGGAACAGACTGATGAAAGCATACAGGATAGTATGCAAAAGACATTCCCTTCAGTTCTTGAATCAGAGTGCCGCAGTGAAGAGCAAGATGCTTTTTTGGTTGATGAATTGGTCCGAATAGATTGAGAGGCCACGACCACCAGGTTCCTCTCTTTTGGTCTTGT…
novel.8228	CGCTAGGCATATCTGTCCGCCGTTCCCCATTCTCAACGTGCACATTCACTCCACCGCCCCCGCTACCCCTATCCAGCTCGTCAGGCCGGCCCTCACCCACACCGCGCCCTGCATCTGCCGCTGCGTCTGCCGCCCGTGCCACGCCCAACTACGCCTGCCGCCCGTGCCGCGCCCAGCTGCGTCTGCCGCCGGCGCCAAATCTCTGCTAGCGGGAGCAGAAGGATAGGAAGGAGAGAACCGCATGCACTGACTTTCTTCCCCATCGCCGGCGCTAGGTTTAGACGGCCCCTTCTCGTCGAATCCGGCCGCGACGTAGTCCCCGAGGAGGCGCTCGAGCTCTATCGGGCGACCCAGCGCAAGGCGGCGTCTGAGGCGGATGCAGAGGTGTCGGATTCGTCT…
novel.8229	CGCCACTAGCCGCCCTAGCTAGCTTCACCGCCGTCTAACCTACAGTCATCCCGATTCCACAGCGGCGAGGTAGCGAACCTGAGAGGGGGTGCAGAGGCGCACACGCGGTTCATGCAGTACAGATATCAGGCCAACTCGAGCCTGGTCCTCATCACTGACTCGCAGCCACGCGCGATCCCGAGACGCTCTGGGGCCTTATCGACAAGAAGAGCTCTGGGCACCATGCCGTGCAGGCCAAGCCCCTGGTGCTCAAGGACAGGCTCACCAAGGCCCGGAAGGAGTCGGTAGCACGCTAGCAGATGGAGATGGGCGTGGAGGTATCAGAGGACAGAGCAGAAAGAATTCATGTCCGCTACTAAGATGTATCAAAC
novel.15274	CACAAACAAGTTTGGGTACCCGCTTGTGCTGGCATGGCCGCGGCTCCACAAGGCCATGCTCGACCCCATCGGCGCTGAGCCCTTCGCGGGCACATAGGCTGGCGCCAGGACCGGAAGGCGAACGAGGTGATGCTCGACGATGAACATCTGCTCGAGGACATCCTGCTCGATGATGCTCTTCGTAGCTAGCATCTCCAACGCGTGGTGTACTCTGCTTTCTGGTGTCTGATCTGATGGCAAGAATATTGTGTCGACTATCAACCTGGACTTTAAATTGGATCTGAAAGCAATAGCTCTCCAGGCACGCAATGCAGAGT
novel.6409	CACATCTCTCTCTCTGAACCAGTGTCTCAGGCCACCATGAGCAGCCCCAGGAGCTCCCTTGCGCCGCCAGATCCGAGACCCCTTGCCCGGACCTGCCCGTTCCCGGCGCTCGCGTGGCCGTCAGCCAACCGTCGCCGGAGTTCCTTGTCGGCTCACGCGCCGACCTGCAAGTCCCTCGCCTCGCCGTCCTGCGCCTGGAGCCGTGCCCCTCTGTCGTCTCTTCCTGGATCCACCGCAGCAGGCGGACCTCCGCATCCGGCCACGCCGCCGACAAGCCCTGTCTGTACCTCGCCGGCCATCTCTGACGCCTCCTCGCCGGAGTTCCCTCGCGCCAAGTTTGCCGTTCGCCACGCCAAGGCCCCTGCCTCGCGCCCTCCTCCTCGTCGCCCTTCGTCGCCT…
novel.8222	NNNNNCTGCTGTCCATCGGAGGCCCCCGCACACAACGGAAATTGCTGCTCGGCGTCTCCAGCAGCCAAGGACGGGCTCCCGGCCTCCGCGCGGCATCGTCTCTTCCTTCCCCGTCGCCATCTGTCACCGTCGTCGTCCCGATCCGGCCCTTCGCGCCGCAGGGTTTCTTATAGATGGCAGCTGCTTGGACGCGGACGACACACGATCGAGTGGGGGAGAGGGAGACAGGATGATGGACGCCTATACGGGTGTGGGGGATCCCTGACAGCGGATCGAGAGCAGCATGAGCTGTATTTGTAGAAGATAGCGACAGAGTGGGAAGGTTTGTGCAAAGTTCTTCTCCTCCGTCGCCGTCCGTGACAAAGCTGCTGGGTGCATCCGTCCATCATCTTCAGATCT…
novel.8223	GCCGGCCATCCGGCGGTGCCCCGCGAAGATAAGGACCCCAAGCGCCCCTGGCAAACCCTAGCCCCTCATTCGCCCCCCTCGTCTTGCCCCCTTCGGCTTAACAGTCACCCGAGAATCCCATGGCTGCGCCGCCGTGAAGCTCGCGGTCTCCGTCGTCCCCTCGCCAACTGTACGCGACCATCCGCTCCATCGTCGACCACTGCCTCGACCACAACCGCTGGATCAAGCCGGGATCCCCTACATCGACCAGATCGAGGTCATCTTCAACCTCCGCCCCACCGCTCGCCGTCTTCGATTCGGCCTCACCGGAGCCTCCCCGAGCCCACTTTGCTCACCTACAGGCTCGATACCTTGAGATCGCTACTGATGCCCTTGTGATCGTCTACGTCACCGACGACC…
novel.8220	CACACGCACGCTCACCAGACGCGACGCAACCCTAAGCTAGCGCGGCGGCGGCGGCTGGCCAGGTCGCGAGGACCAGGCGGGCGACTGACGACGGCGGCAGGCTGGGGGCTTAGAGGGCTGCGGCAGCAAGCTCCAGCGGTGGCTGCAGCGCGGCTCCAGCTAAGGCAGCAAGCGACGTCTTCAGCGGCGGCAGCAACCGGTGGCTCCAGTGGCGGCAGCAAGCTCCATTGGGATTTTCCTGGCAATTCCTTGATTACTAGAAGATGGATAGAAAGGGGAATGGACTAGCAAATCCAAAGAAAAGGGGAAGAGATTTGAAGAAGTATTTTGAAGTGCTTGGTAGTGGCAGCAACTCAAAATCAAATCCAAGCACCCGTGAAAGTGTCAATATTTCGGCAC…
novel.8221	GTCGGCCATCCCCCGGCTCTCTTGGGCTATAAGACCAACCCCCGCGACCCCGAGACAAACCCTAGCCCCTTTCCCCCCACTCCCCGCGTCGTTGCTCTCTCCCCCACACACACCCAACGCCACCATCGTCGCGTCGATCCCGCGGCCACCGGCCTCCCTTGGTCGCGCCAAGATGTCCAGAAGCATCCTCCTCGTCGTCTCCTTCGTCCTCGAACAGTGAATCAAGCCGGGAAGGCCCGTACGCTCGCCATCGAGCTCGTCGTCACTGCGTACATCATCGTCACCGCCGTCGATGGCCGCCACTTCGACCGTCCCCGGCCCCACCGACCACTGCACCGTGACCGCTACCTCGAGATCGCCGCCGATACCCCCGTGATCGACTACATCGACGATGACCCC…
novel.8226	GTGCTCTGAAGCTACTCGCGGCTGGACAAGGAGGTAAGATTTTTTGTTTCCTCTCATGCTTGATTCGCAGCTGTTAAGCTTAAACTGCTTCTCCCATGATTGGTGTACATCCAAGTGATAGGTTGTGGGAAGATCAATAGGGATAGTTCATGTTCGGATGTGTGCTGGTTTGGCTACATTTTTGGAGTTGGAAAGTGTTGAAGTTTAAGCAGAACATTAGTTGATTGATGTTGGGTAATCTTTCATTCTCTGCGCTAGGTGGATTATGATACAAAAGTGGATATGATTGGAGTGGCTTGCCGATTTCTGTCTAACTTCTCGTTCAATGTCTTACTTTTCTGTTTTTTTTTATCTGCCGGCTCCGAGTTGTGGATGCAGAACATATCGCCTTGGCCCGTC…
novel.8227	CTCGTCATTCGCCTCTCTTTGCACACAAGCTCGGCGCGGCGGCTGCTATGTTATTTCAGAGAGGCGCACCGCGGTGGCGATTCCCCGCCGGCGAGATGTCGACCAACGGCCTCGACCTCGACGGGACGAGGGGAGCACACATCGCCGGATGGAATTGTACTGTGTTCCCAGTGAAATCCCAGGATTCCATGAGTGCGCCGGCTCTAGAGACGGAGAAGGCCGGCGAAGCTCAGGAAGCTGGAGATGGGCAGAGATACGAGGTGTGCTGTGTGCTCTGAAGCTACTAGCGGCTGGACAACGAGGGTGAGGCTTGGCAAAGCACCTGACGAAATGTCGACAGACGACCTCGAGCTCGAC
novel.8224	CATCCCATACGCCGCCGCCGCGTAAAGCCCTATCCCTAACCCGCTCTCGTCTCCCTCCCTAGGACGCAGTCGCCCTGGCCATGCCGCCGCCGCCGCCCACCCGTACGTCGCCAGCAACGGCCTCGCCATCATCCTCATGTGCGCCCGACGTTTCCGTCTCCTCGCTGGCCCTAGGCTCATCGAGCTTCCTCTCCATGCGTTGCTGCCTCCTCTGCGCCGCCACCCCATGGTCTCCACCAGCGTCCCTGCGGAGTACATGGGAGCCGCCGCTGCCGCCGGGGACAAGGATACACATGGAAACCGCCACAGCCTTAGGCACGCCTGCGGGCTAGCCTATGCCTACTATATCCGGTGTTCTGGTGCATCCGGTGCGACCTCAAAGAATACATTCTTCTAGCT…
novel.8225	TCCCAGATGAAATGTTCTGCCGGCAGACTATCCTGCCTATGTCCCCCTGCCCCTCCCCTCGGGCGCAAATCACGCCACAGATTAGCACGCCCACCCCACGCCTCCCTTTCGATCGCCACCAGCGCCGCTCCCCTCCCCTTCCGGCCGCCACCACGCGCTCCTCCGCACCGAACCGCCGCCCCACGTTCCTCCGCGCCAGACCGCCGTCGTCTTAGTTCTCCAGGATCCAACACCAAGCTCGCGACGAAGGGCTTGGAGCTGGCGGCGAGAAGGTGCTCGAGGTCGCCTCCTTCTCCACAGCCGCGCCCCGGGATGGGAGCCTCCGCATGCTCCTGCTCTGGCGATGACGCATCCATTCTTCCACTTGACCACTCCATCCCCTGCTACTTGTGTGCCGCC…
novel.7245	GAGCCGTCGGCGAGAAAAAGACCTGGGAGCGGAATAATCCACTCCGATGGCGGCAGCGCTTCGTTCTGCGGCGAGGAAGATCTGCGGTCACGCCTTTGAGCGACCGCATGCGCTTCTCAGGACGGCCGCTTCAGCTGCCATCAAGGAGGAACAGTGGCGGCTGCTGGCAAGGATTGGCCATGGCCGAAGCTCACTTCGCCGGTTCACCTCCTCCGAGTCACCAAGTTTTCTTAATAATAAGAACAAGGGTTGCAGATATTTTTCTCAAAAAGGAATGAATGGTCTTATGAAACACAATGCTTCTTCAAATCTTCTGGTTATGAGATGGTTATCAAGCGAGCGGTCATTGAAGTCGCGCTCGTGTAGCTTATTATCAGTCTCCGAAGACAAACCACCTAC…
novel.7244	CAACAATCTCTCGATAGGAGGACTCACTTCTATGGCGAAGCTTACGATGAACGGAAGCAGGGTGGTCGTGCTTATGATAGTTATCCTCGCATGTACCACGATTCATTCGCAGTGTCGATCAGTTGAACAAATGAACAACAACAAGGTCCAAATGTGCACATGCTCACGGGTAAATGCAGTTTACTGCTGCGACCTAGGAGGTGATTGCTTTCCAACGATAGAACAATGCCAAAAAGGTTGCGCTCCTGGATGCAAGCGATCTCATACCTTGACAGAGCCATGAGCAACCATTACATATGATTTATGATGAGAAATAATGTCATGACCATCTTGTAATAAAATTATGAGATGTGATCTATGTTAGTGATTTCTTACCTTTATG
novel.7247	GTGCGTGGTTCACGCGGGTGGTACGCGTCGCCGAATCAGGCCGCGCGAGTATAAAATGGGTCGCACTCCCGACAGTTCTTGAGCAGCAACGAGCTAGATCAAACACAGATCACCGAGCTATCATCTGTCCGTGTGTGCTAGCTGCTAATTCTCTAATCGATCATGGGTGGAGGCCACGACATGCACGGCGGCCACAACGGCGGCGTGAAGGGCTTCGTGAACGGCGGGAAAGGCCACGGCTACGGATCGTCATACGGCCAGGGGCACGGCTACGGCGGTGGCCATGTACAGGGCTACCAGCAGGGCTACGGCGGCCATGGCCAGAGCTACGAGCACGGGTACGGCGGCCATGCTCAGCACGGGCACGGCGCCTACGAGCACGGGTACGGCGGCGGACAT…
novel.7246	CGCCTGCCGAGTATGGGGCACTCACCAGTCCGGCGCACTCTTCAACCAGGATGCCTGCCGGGCAGCGGAGAAGTGAAACAAGAAGGATCCATGAGTGGATCGAGCCGCCACCAACCCCCAGGTCGCATCTGACCTCGCCATCGGGGAAGTGGAAGAAGGATGCAGGAGTGGATCGAGCCGCCACCAACCACCAGCTCGCCGGCGTTAGCCGGTGACCCTCTCCCGTCTGCCGCCGGGCCTCGAGTGGATTCGTTGCGCCAAAT
novel.7241	CAGCGAAAATGGAACATATATCAATCTTGTAATGGATGTTCGGGATGCTTTTGAGGGAAATGATTTGGTGAAATATTGATTGCGAGGGTTTGGAACCAAGTGACAGCAAAAAAAATGAAGCAAAGCTGAAGGTTCTCATCCCCCCATAGCCATTATGTTACCATGTAGTTACAGATGATGGAAATATATCATGTACTACTTGTGAACCAAAATATAAGACATTTTTGTAGGCTAAACTAGCCTACTAAAACGTCTTATATTTTGATACGGAGGGAGTATATACTTTCTTATACCCTAAACAAAAAATATGTGGTTCTCTATGTGTAGGATCTTGTTCCTTGTGTTCTCCTGTCAATTGACAATGAGCAGATATTAATCTACAGAGGCAGTGAATGGAAC…
novel.7240	TGCGGCAGCACTTGGTGGTGGGCCCAGTAGACGGCTCGGGTGAACGGCAGGTCGCCGCCGATGAGGTGTCAGGGATCAGAATCCGGGCCGCCGTCTGATCCGTGGATCCGGAAGTTTGGTTTTCCGTCTGGCCGCAGCGGGGTCGAATTGAATGCAGGTTCCGGCGTCTTCTTCGGCAAGGCGAGTGGCGTTTTGGAGGTGAGGACTGCGAGATAGAGGTCAAGAGCGGCGGCGGCGACGGCGAACCACCATGGAGTTTTCGTTGCAGCAACCAATCGGCAGATCTGCTATGCTCGAGGAGGTGGGAGACTTCTGTGCCTGGCCCTCTGGTCGGGAATGGCGATGAACTGGCTGAGCCAGCTGTGTCACAACATTATGTGGTGGCGGAGAGCGTTGAAG…
novel.7243	TCCTCGCGCACTCCCGCACGCGCGCCGCGCCCTCACCTCTCTCTCCCCCTCCAAACCCTACTCCGTGTCCGCCTCCCTGCCCCGCCGCGGGCCGCCGCCGCCGCCGCCACCGCTGCTCGCCCGGGCACCCATCCTCGGCCTCACGCTGCCCATCTAGAGAGATAGGGGCCGCGGGTGATGAGGCCGACGTGCCGTCGTCCCGTCTTCTGCGAGGTCGAGGAGAGCCAATCCCACCTTGTCGCCATCTCCTTCATCCAGCCGGCTGCCGCCTTGGCCGACTCCTCCTCCCCTTCCGTCCTCCTCCTGTCGCGTCTCCACCCCGTTGTCAGACCACATGCTGCTCCACCCTTCCTCCTCCCCTCCCATCGTTCCCTCTAATTCTAGGAGTGGGTGAGGAGG…
novel.7242	CTCGTTCCTCTCCTCGTCTTCTCTGCTATCCCAAGAACAGAACCAGCCACCCACCTCTCTCTCTCCCCAAGAACAGGGCACGGCCGCCGTCGCCTCGATCTGCCCCGTCCGGGCATCTCCGGCGACACGGCGGACACCTACAGATTCTCCTCGTCTCCTTCTGCCATTTCCCCCTATTTATTTGATCCGCCGCCGTCAAAAACGTCGCTACCACTCAATCCTAGCGCCTCCTGATTCAGGTCCGGTGGGCTTGCCACTGGCTGCAGCGGCAACAACGTCTCCATGCCTACATCCTTCCCCAGCGCAGCCACACGCACGAGGCGTGCAGCCACGGGCGTTGGGCGTGTGCGGCTTCACCAGCGCTGCTCGGTCGCCATGGCTCTGCTGATAACGGTGTGG…
novel.17866	AACGAGATGGCACCGGTCCAGGGGGTGCCGCGCATGCGGGGGAGCATCGCGTCGTCAAGTGCGGTTGGGCAAACACTCCGTGCATCGGTGCCACCGCGCCGCGAACCCTGGGAGCTTGAACCTGGATGGGTGTGAACTTATGATTGATGTCAAGGTTAGGGGTCAGTCATGGATAGAGAATAAAGGCGACTTTGCGAAACTGTTATTAATAATATGGATGAACATTGCCTTGTG
novel.7249	GAAAAAAAAACTACGAAAAAAAACCAGAACTCGCACGCACGAGCGAGACTGCCCTCTCGATCCCCTCGACCTACGATCTGTGACTGCAGACGCACCAGATCGCCGCCGCGGACCTGGCAGGGAAGACGCGGACGAGATCCCAAGCCGCTGCTCCTCCTCTCCCGGGATGCAGCCGCCGCCGCCGAACCAGGGAGACGCCGGCGACCGTCTCCGCCGTCGTGGATCACCAGGACGCCGCCGCCTGCACCGCCACCACCGCACCACCACCACCGCGCCTCAATCCCACAGCCGCTGGCCTCCTCCTCCTGTAGCGCCGCCGCTCCAGCCCCTCACCTTCTCAGCCTGGATCCGTGCGACAAGGTGTGGGGCTATGGGAGAGAAGGCTCCATATCGCGCGAC…
novel.7248	AAAAAAAACAGAAACACACACGGGCTCTCCTCTCTCTCCCTCGCCTCCCGATCCCAACCGCCAGGAGGCGCCCCACCCCGCGCGACCTCGATCCGGTGCCGCGCCGATCTGGCGGCGGGTGCTGCGTCTTGCTCCGGTGGCGACGGGAGAAGGAGAGATAGGGCGTGAGGGAGAGAAGAAAGATAGGAAGAAAGGAGAAGGAGAAGGGGCACAAGGTGAGGGAGGCGGTCGCCGGCGGTGGTGGTTCCGGTGACCGGCCGGCGGGCAGGGAGACGAGCTCCTGTTGAGGCGACGGAGCTCGGTGCGGGATGGTTCCTCCGGATCGAGCCTTGGCTCTCCCCAGGTGTGCGGTTGCGGGCTTGGATCGGGTTGATCCTTCTCCCCTGCCCTCCCCCTCCA…
novel.16080	TGCTGCTGTCCCTGACTCAAGCCAGCGACTGAATGCTTGATTTTATCTACCCACAAAGCCAATCCATGATCCCCTCTCTCTCTCTCTTCCACTCTTCTTGCCTTCATCACGAAGGCTGCTCTCATCAACGACCATGGGTAAGCCAAGGAGCTCACGTATTGCTCTCGCGACCGGTGCTGGCGGGGCTACGCGCTTCGATTGGGCGACGGACGGCCCCGTCTTGGTCTCGCGCCGCCATCGATCCGCCCTTCTCGTTCGCCGCGCGCCCGCGCCCTATGCTAGCAGGTGGGTGGGGGAGGACGAGGTCGCTGCGGTTGTCGGCGCCTCCTCTGTCGCCGGAGGCCATGGACTCTCCGTCTCTCCCCATCAACCGCATAATCCGCCTCTGCTGTTGTTTTC…
novel.5823	TGAACCTTCTTTCCCCTTCTCTACGTCTCTCACCTACTCTCTTCTCTCTTCCTCATCCCCAATTCCCGATCGAGATCCGTCTGGGCATTACATGCCTGTCCCCTTCTTCTACAGGATCAGCCATGGCCACCGGCCGCCGCGCCGCCCACCACGACGAGCTGCTCAGCACTCTCCTCGCCGCCGCGGGCAACGGCCGGGAGGAGGAGGAGGACGCGCGGGAGGCGCGGCAGCATCAGAATCAACGCGTCGAATCCGGCCTCGGCTTACGGCGACACGGACGTGGATGCTCTGGCTGCGACCGCCGTGCTCTATGCCCCGACCCTGCTCGCCGAGTCCGTCCGACCTGCTGATCTCGCCGGCCAGCGACGGGAGGAGGGTGGCAAGCTGAGCCGGAGGAGA…
novel.16082	GCAACCGCAGCCGCCGGCCTACCCGCCCGAGAGTCCCAGCAGCGTGAAGGAGTACCTCGAGGCCAATTACCTCAACCCCGAGCTCTACGTCCCCACCGTGGCCAATGACGGCAGGGTGTGGGATGTGGACTGGTTCGACCTCGCCAGGCCGCCTCTGGAGCCCTCTGCCCCCCGCACCATGCTCGTCCCCGCCTGGGAGCCGCCTTTTCGCCGACGATCGTCGTCATCGTCTGAGCAGCAAGTTTGGGACCCTGAGTCTGTGCAGATGGAGATGAGCCAAGTGTTCGACTCGGGGACTGGGGGGATGGTGCCACGGATGCCAGGCCCAGCGAAGGACTTTGTGAGGGGGAGAGTCAACAGCCGGCCGTTCCGCCCGGGGGGCCTGCAGGACGATGCGGC…
novel.8962	TTGAGACCAAACATAACTTGCTTTCGCAGAATGAAGATAACGACGAGTGGGTTGGGCATCATGATATTGCACATGGATCAAGATTATTTCCACATTCTGGCAATCCACTTGGAAAGCCTAGGAATTATGTACTAAGCGGTGTGGCAAAAGTACAGGCACATAGATATGTCTTGTTCAATTGCTCTGATGTGAATTCATACCTTAGGGCTCATGCTGATGAGATCACTAATGGACGCAATTTAAACCCTGATGTTGTCGAGAGGATTCAAAATGATAAGTTCCACGAATGGTTCCAAGCTCATATAAAGAAATTGGAGAAGGAAAATGGCATCCACAACATTGAAAAGGATATTAGATTGCTCGCCCGGGGCCCAGTTAATGCAGCCAAAACATATTGCG…
novel.16084	GGATCCGGCTCCGACGAGGAGATCCCGGAGTGTATAATGTTTAGCGTGGGCTTTTGCCTTAATGGACCTAATTGCAAGTGCATGCATGTTAAGCTACCTGGGCCGCCTCCTGTTCAAGAAGTCCTCCAGAAGTTTCAACAGACGAATGCCTATAACTATGGTTCATCAAGCACAACTTATCAGCCTAGAGACAATAACTGTAAGCAGAAGGCGAAACCTCAAGTCCAGCATGAGTCAGTGCTGGAGAATCAAAATTTGGCTGTAAATGCTACTCTTGTAGCGCAACAACCTGCTGCTCAGCATGTGCAGACAGAAAATCCACCACCTCATCTACAGCAGCAGCAAAATGCTCAGGTTCAAGGTGTCCATAATGGTTCATCTATCCAAAAGCTACCACAA…
novel.16085	GGCTGCAGTACTGGAAAATTTCCTGATCGTTGAGGCAATCAACATGCATTTGCATAGCTTCTGTAACTCAAATGAATGCTATGTAAATAATATTTTTTTCGTCTAACTATTATCAAAATGCATGCAAGTTTAGCTCTGACAGAATCAAGTCAATCAACTATGGGACAGGTACAGTATGCAGTTGGGTTCTAGTGTTTAGCTACAGTGCAGGGAAGCAAGCTTGGATTCACTGGATGATGTATACACACCAAGTGCACCTCGCTTTCATAATAGCAAGCAACCTCATATTGAGATTCTTCTAATTACGGTACTCCTAATAATTGAATATGTGGGGAGAGTCAGTGTTCCATGAAACCAGATTGCTTTCCTTGCTACAGAGTATGAGCCACCTAGGTTTGT…
novel.16086	AAAAATCTTAATAATTTGAATTAAAATTTAACTTCCAATGGGTTCTTTATATTATTCACAACCTAAAGCACTCCTTGACTGACTTGATAAAAAAATGACACCCGTCGGACACACGCACGCACACGCCGTGGCCACACACACCACTGACACACTCTCTCATCTTGCTCCCGGACAAGCAGCGCCTCCGCCCTCCCCACTGCATCCCGCCGCCGGCACAGGGACCCCCCCTTGCTGCGCGCTGCTTCGGCAGGGACTGCCCCTCTGCCTCCCCAGTCCCCATCGCTGCTGAGACGGCCGCCCTTCTCTTGCCTCTCCACCTCCGTCGGCGGAGGCGCAGACTTCCTCTCCACCAGATCCTCGGTCGTGGACTCGACATGAGAGCTGGAGGGCTCCCCTACG…
novel.5822	AATTGACCAGGCATACGTCGGCCTGCCCCTTGTGCCTCATCTCCATCCCCATCTTCGGCACTCCTACCACTGCTCAAGTCCGCGTCCGTGATGCAGCTGGCGAAGTATTATTTTTTCTGTGTTTTCTCCATGTGGATTTAACCTTACATCTCCAGCGACAAACCTTTTGATGGAGCCGCATAATGCAGAGTTGTGCCTGACTGACTAGGCCAGTTCCCAACAAATTCAAGCAGCTAAGCTTGCAGGCATGTGTACTATAAAGGGAACCAAGTTCTGTATATATTGTATTTGCAGAAAGCGTTTTTGGCATGTACGGTTCTAACAAATTTGAGATCTTCTTTCTGATTCTCGAAGAAATAAAGTTACTATCCGTTAGTACAATGAGGAAAAAAATGATAT…
novel.16088	GCCGCCCTCTCCCTCCCCTGCTGGCCCGCCCATGCCCAGAAGCCCTCCAACCCTCTGGCGCTCTGCGGTGGCCTCTGCGGCGGCGCGGCTCCGCTAGGTGCCGGTCCGCCTCCGGCCTCCTGGCTCCCCGGCCCAAGTAGACGCCCAGCCCCTCCTGGCTCATCTCCACGGCTACGCCCTGGACATTCTGCATCCATCTACTGATCTACATCTAGTTTAGCATCCAACAAGTGATGTAGATGAAAAAGAAG
novel.8741	GGCGTGGTGGACGCGTGCCCGCCGTCCACGCCAACGACTGACGCCGTGTCGAGCATCCGGCGGAGCCACACGATGGATAAGAACACCCTGCACGCCCAGGACAAACCCTAGATGCTTTCCCCTCACCCTTCGCCATGCTCTCTCCCTCACAGTACCCCACCGCGCTGCTGCCACCATGGTCGTCATCGTCGTCGCGGCCACCGACTTCCCCGGTGCCTGAAAAGCTGTCTAGGAGCATCCCCACCTTCGTCTCCTTCGACTTCGCCCACCCAATCGAGTTGATCCGCCCCGTGTGCTCGCCATCAAGCACATCTTCGTCGTGTACATCGCCGGCTTCCGGCGTCGTTTGCTACTACTCCGGTCCGTCCCCGACCTCTCCGACCCCATCATCGAACTCGT…
novel.10742	CTTATCCGTTGTCCTAGCACTCTCCCGGAGATCAAGGCGCGCCAGTCGAGCTCCGCTCCTGAGATAAGGCCTCGTGAACGGCCAGTGCAACTCGCCATCAAGGCTGCTATACAGACTGAGAGAGATAGAACGGAGAAACTTCTGGTGGAGGCGGCGGAGAGGCAGCGGGAGATGGAGGAGAGGACGAGAAAGATGATGGAGGAGGAGAGGGCACGGAATGACATGCAGGCAAGGGCCATGTACGAGCTCCTTGTG
novel.5821	GCCGATGTGATCGACTACGTCAACGTCGACCCTTCTTCCCTTTCAGCGGAGCTTCCAGATGACGGATCCCAGGAGCCAGACGACACCACTGAAGACTACTGCTACCCCGAGGGTGCCTACTACTACGTGACGGCCGCTGACGACTTGGAGTAGTTAGGAGGCTCCCAGGTAGGAGGCCTTGCCTTTTTGATCGTTGTTGCTATTGTGCTAGCCTTCTTAAGGCAAACTTGTTTAACTTATGTCTGTACTCAGATATTGATGCTTCAACTGACTCTTGTGTATTCGAGCTTATGTATTCGAGCCCTCGAG
novel.8740	AGCGAATCCCACCCACAGATCCCCCGCCGTGCTCGAGCGCGAGCGCCTCCTCGCTCCCTCATCCAAGAAGCAGGCACGAGCAGGCGCCCCTCTCCCGCAGCTCGAACCTGAGCGAGTCGATCGAGCGCCTCCTCGCACCCTCGTCCATGAAGGAGGCAGCTCTCAAGGGCCCTTTTTCCCCGCAGCGAACCCAGTGGGTCAAGCCAAACCTCCCGCCGGCGATCTGCAGTAGCACCCCGCTGGATGCAGCAACTCCAGCACAACAATGGCGCCGCCCATGGATCTCAGAACTGCCGCTGTCATGCCCGCATCATTCGGAACCTTCACCGACACCCGCCGTCGCGATCCTGCATTTGCGTGTCAGCACCACAACAATGGTGCCGCCCAGATCTCAGAACT…
novel.16210	TTAAGAAATAGTCTGCATTGGCGGTGGACTGACTCCGGGCAATACTCGCCGAGCTAGTGCTACCTTGCTCTCTTCAAGGGATCAATCCCAGACCCTTTGTGAAGCTAAGGACGTGGTGCTTCTGGTCTCGAGCACATAATATCCGGGCCACATACGCGAGCGTAAGTAATGAAGCAAATCAAGAAATACGTCTGGGCGTATGGGCCTGGAAGTAGACGGAGGAGACGGCAAACTAGTCGAGCCGTGGCCCAGGACGTCGGGCCTCTTCCTGATCCGTGGATCAGGATAATTGTTGTCGTCTCCTACCTCACGCTGCTGCGTTTTTTTAGTAGAGAGAGGGCCGAGCTTTGGGAGAGGCGATTCGACAACTTAGCGAAGATCTGCCGGTGGAAATGGAGT…
novel.5820	GTTCCCCCACTCCCGCGCTCGCCATCGTCATCTTGCTTGCGCCTGAGTACGTCGTCGCCATGGCCGAGCTCAACCGCATGGCTATCGTGCTCCCAGGCGCGTGATACACTGTCAAGAAGCCTCCTCGTCATCGTCTCCTTCATCCTCGTTGCTGGATCGAGGCCAACATGCTGCATCGCCGTCGCTGCGTCGGTCGTCTTCAACCTCGGTGCCGCGGCGTCCGCCGCCATCGATCTGCGTCACCTCGTCCATCCCGGCCTCGCAGAGCACGCCACCGACCTCCACTACTCCGAGACCGCTGCTGGTACCCCTGATCGACTATGTTGTTGACGACCCCTTCTTGCCAGAGCAACCAGGAGCTAGAGGATCCCGAGGATGATTCTGCGTGGAGTTTGACTT…
novel.6929	GGCATCGCAAGGACAATTCGGACACGGTGCAAACATATCATACATCTCATACATGCAAGGGCATCTCATCGCGGTCGTCTCGGGTTATACCTTCAAAGCGTTCAAACGGGACGGTTCGCGTTTCGTAGAGGGAAGTAGTTGTTCACGGGTCATAGTGGAAGTAGTCGTACACGGCGTAGTGGAAGTCGTTGTTCACGTGGCGACGGTAGTTGTACACGTTTCCGTAGATGTTCAGGTCGACAGTAGTGGTACACGCGACGTCGGGGTACTTGTCG
novel.5827	GATCCCCGACCCACCCGCCGCCCCCGCAGGAAACCCCCAATCCACCTACCACCGGGGACCACCCTACCATCGCCGCCCTTGACCACAGGTGCCGCCGCCCCCGACTCGAGGCGCCGCTGCCCCGCCAACCCCGGGCGCCGCCACCTCTGGAAACCCCCATTCGGAAATCACCGCCTCCTACCGTGACGCTGCTGCCGGCCTCCTCCCGCAGCGCCGCTGCCAGGCCCTCCTGCCGCAGCGCCGCCACCTGCAGGACCGGATCCTCGTCACCACGCGCCCGGATCCCGGTCAGGGCCGGTGAGATCCCCTTGCCTACCTTCTTCTTCTTCATTATTGAATGATTTCACCGGTCGTCCCAGTGCACTGTCGCGCAGCCCCAGTGACATCGCGCGCTGCCGT…
novel.6928	CGCCGCCCGCGCGTGGGCCTACGACAGCCTCTCCATGGGCTGGCTCCCGCCGAGCAGCCCCCACTGGCGCGCTCTCCGCAAGCTGTGCTCGGGGGAGCTCTTCGCGCCGCACCGCCTCGACGCGCACCAGTCCATCCGCCGCGAGAAGGTGCAGCAGCTCGTGAGCCACGTCGCTCGGCTTCGCGAGAGGGCGCCGCCGTGGACGTCAGCCGCGTCGTGTTCACCACCGCGCTCAACCTGCTCTCCTGCACCATATTCTCAGCCGACATCGCCGACCTCGACGACAGACAAGGG
novel.5826	CCGGGCGCCCCGTCGCTGCCTGCCCTCCCCGGACCCCCGCGCCACCATGCCGCCACCGGGATCAATCGCCGACGAGCGGCTCTCCACGACCCCTCGCCCAGTTGTGGTCATCGCCAGATGCCTCGCTGCTGCTGAACGTCGTCTTCCTTCCGGCAGCCACGCACCGTCCAAGCGCCGCCATGCCTTCTCGCACCAGTGTGTCGCCCCGGTCTCCTCCGCCATGCCCCTGCAGGAAGCTGGTGCTGCTGCAAGAAGTTCAAATGTCACTGTAGCGGCCAGACGGATTTGACACACTGTGCCTTCACGGTGCTCCCTCCCACAAAGAGGCCGTTGCTAGACGATGAATTAACCACTACTCTGATGCTCCATTTGGATGGCATGCCACACCCTTTCTTTTGG…
novel.993	GTTAGATCTGTTTTCTAGCGCGTGTGAGCCATTGGATCCTCACAGCGGTTAAAACCAATTTTCACCTCACAGTCGTTTTCATTGTCCAATGATGGGTGGGCTCGCGCGGCGCGCTGGTTGGCTGGGTTGCGTGCTTTCGCGTGCAGGGCATTTTTTCCCAATCCACACAGCATGCTCCGCACCCAATCCCCCGTCTCCCCAGGCCCCAGCCCCCACCGGACAAACCCTAGCCTCACATCCCGCACTCCTCCCTCCTCCCTCCTCCTCCTTCCTCGTTAGCCGCCGCCGCCGCCGTTCTGCCTCCCTCCTTTCTGTCCTACAACCATGCCGTCAGGAGGAAGCCGCCGTCCGTGGTGCCATACCGCTGCTGGGGTGCTGCGCACGCTTTGTTCCCCACAG…
novel.992	CACCCACCCATCGCTCCTCTCTCGCTTGTCTCGCCCTCTCCCCCGCACCACTTCTCACCGCCGCCGCCGCCACTACCACCACCACCACCTACGACGCCCGATCTCGCCCGATTCTAGCATCCTCCGGTGGTGCCCAGCACACCACCGTGCCCCCTCTAACCGCTCCTTCCTCCCATCAGGCCAGATCCAGCGCGTGCGTCCTCCAGCGGCCAAGCATGATCATGCCCAACAGCTAGGGTTTGGGCCAGCACGTCGTCGGCGTTGCTCCGGCGTGGCTCCGGTGACTTAGATCTAGTGCGCCGTCGCCGGTTGAGCACCGGGACGCCATGGACAGGAAGGTTTCTTCCTCCCCTGTCTGGATGCCATGAACGACGCAGCTCCACCACTACCCCATGGAGA…
novel.991	CAGGCAAGCCCCCCCTTTGATCATCCCGATGTCGGTGTCCAGGAGATAGACACCACCGCCAGTGCCTACTACCACGTGACGGACACCGACGACCAGGAGTAGTTAGGAGGCTCCCAGGCAGGAGGCCTTGCCTTTTCGATCATGTTGCTTTTGTCCTAGCCTTCTTAAGGCAAACTTGTCTAACCTATGTCTGTACTCAGATATTGTTGCTTCTGCTG
novel.990	GGCATAGTTTCCATCGTCCTCATCCTCCTCTGCAACCTTATCGGAGCCTGTCTCCAGCGTCTTCGGCCACCCAAGGAATAGGTTGGGGCGACCAATGTCGCCCGCGCCTCTGGTGACGGTGCCCCACCTATCGCACTCCGGCAAGCTTTCCAGGATATCTTCACACGTGTCGTCGGCATACAACATCCGAACGGAGGACGGGAGGCCCGGGTCATCTTCAGAATGGAACAAGATGTCGGAGCCCAGGAGACAGATGCCACCACCAGTGCCTACTACCACGTGATGGACGCCGACGACCAGGAGTAGTTACGAGGCTCCCAGGCAGGAGGCCTTGCCTTTTCGACCATGTTGCTTTTGTGCTAGCCTTCTTAAGGCAAACTTGTCTAATCTATGTCTGTA…
novel.997	TTCGTCCCCGACCACATCGCCGCCCCGCGCCGCTACAGGCCCCGGAGAGGATAAGGACCCCCGCCGCCTCGGTCCTCTCCCCCCTTCTCCACCCACTCGCTCTCCACTCTCACTCCCCCTCTGCCCTCTCCCAGATCCACTTCCTTCCCACCCTCTGGACTTGTCTCCGCTCCCGGGCGCCCGAAGCCACTGCGCCCGACGCGCCGCCGTCGCCATCGTCTTCGTCGTTCGCGTGCTCCTCGACGACCCCGAGCCCCGCTAGCGTCGTCCTCATCATCTACTTCAAGCCACACGGCGCCGGACGACCTCGTGACGCCACCCCAACCTCGACTTCCTCCTCGGGCTCCGGCGGCCACCGCGTCGATCTGCGCCACCTCGAGCTCCTCCAGCATCCCCGGG…
novel.996	GCATTTTGTAACAATTTCACCCGCGCTCCTTTGTTCATCTTATCCAGCGGCAGAAAAGGTGGAAGGGGGGAGGCTGCTCTCGTCGATGAGCTCGGCGGCGCGGAAGGTGCCCGGCCCTCTCCTCCGCCTCCGACATCGCCAGCCCCCTGTAGGTGCGTCTCCACTCCCAAGAACCTGAGCTCCCCCGTGCTCGTCGGCGCAAGGTGGGTGGAGCAGCTCGGCGCCATGACCTCCACCATGGCTCCGTCGACGCGCTCCACTGCCTGCTCGCCGGCGCCGACCTCTGCTTTCCCCTGCACATGGACGCCGCGAAGCGCTGCTGGGCGTTGCAGCCCTTGCGCAAGCGCACAGATGTGGTCGAGGCAGGGGATCGAGCAGGCAGTGGACAGAGGCGGCTTC…
novel.995	GAAAAACGCAGGGACGAGGCACTCCTGTCCCCTAGCCCCTCGCATGCTAGGGTTCCTCACGCCGCCGTCGACGCCGCCGCCGCATGGGTGTTCGTCGACTGGCCCTGCCTCCGGCCGCCGCCACCGCAGCCGCCCACCTTCATCCTCTCCCCAACCCCGTCGGCCTCCAATCCACCCCACTCCTCCGCGGGTGCCACCAAACCATCGCCGCCCTCTCCCCGCACCCGTACCCAAGGAATCAGCCGGCGGCCAGATCCGCCCCTCCACTCACCCAACTCTCCCTCCGCCGCCGCGGACCTAGCAGGGAAGACGCGGACGAGATCCCAAGTCGCTGCTCCTCCTCTCCCGGGATGCAGCCGCCGCCGCCGAACCAGGGAGACGCCGGCGACCATCGCCGCC…
novel.994	AGAACTAGGAGGGTGCAGATAAGTAAGAGTTGTTGGCAACAGCAACCTACACATGTGGAAACAGTGGCTATGGCGGTTCAAAGGGAAGTTGTGGCTGCTAGACAGCAACTCACAACTTAGTGGCGGCTCAAAGGACATATAATCTATTTCTTCTTGGAGCTATCTACTATAATATTATGACTCGGTGCTAGCTGAAGCTTCTATTTTCTCGCCTTTTGTGGTGGCGATTATTCCTTGGACTGCAGTAATTCCATTTGCTACTCCTCATGTTGCAACCTTTTCCCGTAGAATCAAAAGGAATTAGATGGAAGAAATTGCAGGAGAGAAGGAATGGTATTGTCGGCTGACATTCAAAAGCAGTCAAGATGGTGAAGTTTAGAACGGAGGAGCTCCACGGAA…
novel.10749	GGATTTTCTCTCGACCTTGTGTTGCCTCCCCTGTGCACATGGTGTCCCATCTCACAATCGTAGATACATGTTGTGAATTAGTAACAATTCTTGTTTCACATATCAGATGGATATTACAAAGTTGCGACTTATTTCTACATTTCACTGTCAATTAGCACATCCAGGCACAAATCTTCTGCAAGTGGATGCTCATCATAAATTAACAACATACTTGAGTTGCGGGTTTGAACTTCTAACTGCAATTGCAAGCTAAAAATTGAATTGTATAGCAAACAGACCTTTTCTCGGCATACATCACATTTTCATGTATCCGTACAAATTCTGACTCAAGCTGTAGCTTGAACATTATCTTTGCAGGGCTCAGGCGGCTCCTGACCATCTACAGCTTGAAAGACTAAT…
novel.999	GTTTTGGCCTCCGATCCACGTTGCCGGACTCCGGTTTAGATTCGGGAATGAGACTAGAACGAGTGGAGTACCGCAGCTTCCAAATGAGATGATGTAATGTATTGAGGGCGAGATCAACAAGGCACTGCTCTAAGGTTTGATTGCACCATGAACGATGTAGAGAGCTCGTGGCGCACGCAGATATTGTCATGATCAGATTGTCCAGCGCCCGCCACTATGTCGACTAATACAAAATGAAAATAATGTTGTAATAGTCTTTTGTAGCAAAATATGTTTGTAAATATTTGTTCACAATAGATTAATCTGTTTC
novel.998	CCTCTCCCCTGGTCGTCCCGATCCACACCAGCCGCCGCACAACCCTAGCCCCTTTCCCCTTGATCCCCACAGCCCCTCCCTCCTCCTCGCTCTCCGCCATGGCCTCTGCACTAGGAGCCTCTCCATGGCCTCCTACCCATCCCCCCCACCACCATAGGTGCACACAGATGGTCGATCCGTGCCGGAGAAGAGCAGCTCCAGTTATGGTGGGGTGCATCTGTGCCGAAGATGAAGGAGGTCCGCCGCCCGTCTTTGCCTCCTCGCTGCGTCCTTGTTGCTGCTCCTCCTCTCTCTCTCCGCACCTAGCAGTGCAGCAGCCGGGACAAGGGGAAGGAGCAGCCCGACCCGGCTCCATCTCTCTCCTTCATGCAGGAGAACTGGATGAGCAGGTGGCGAGGG…
novel.6405	NNNCCGCTGACCCACCCTCTCCCTCTACCTCTCCTCTCGATCCCCAGATCCATCCTAGAGCTCGGTCACGCCGCTCTGCGCTCCATGGCCGGCACCGCATCCTCTCACGCTTGCTCCGCTCCGCTCCTTCCTCCCATCAGTTCGGATCTGGTGCGCGCGTCCCCAACCCCTGATGGCTCTCACGCCGCACCCGCCACTCCAGCTCCGCACGCCCCCCTCCCCCCCCGCGGTCGCCGTGGCCCACCAGCGTCGTGTGCTCCTCTCGCCGCGCCGCACTCGTTCCTGCTGTTGCTGCGCCGGTGCCGACGTGGGTAAGGTGTGGGCGAGGCGGGCGTACCGGTACGACGAGATCGAGCCGAGGTGGCAGGCGCGCTGGGAGGAGCACCGCACGTTCCGCAC…
novel.16888	CTATAAAACAACAGCTCCAAGCTTGCATACATCCAAAAGCTTCTTGATATCCTTAGTTCTTCATGTGGCATTTCTACAGATTTCTAAGCAGCGGGGTATAGGCTGTTGACGCCCTTGGTCTTCTTCTTGACAAGCCGTACAGATCTACGGGTCTCCAAATTGCCATCTGTTGGTGGTGCATCCTTTTCCACTTGAATTTGTGTCTCTTTTTCCACTTGCATTTGCGCCTCTTGCTGATCATGCATGGATGGAGCATCTTCCCCATCCTCACTCACCCCATCATTATCCTCACTCTCACTATCAACAAATACTTTCTCTT
novel.15443	GGGGTTCAGCCCCGATGAATATGGGCTTGACCACGCCGCTGCTGGAGGGAAGGCGGTCCGCAGGTGCTCGTGCCTCCACAACAGGCGTCTCTTCCCATGACCTGTGCCCAAACTGGATCCACAACCTAGGACATGCCCTAGCAAGGGACTTGGAGATGGCGTTGGATGAGGAAAATGAGATCCGAGCGAAATCAAGTGTATTGGCAGTGGCTAGAGCGATGTGGGTTTCTATACGTAACCTTGCCTGTTTAGATGACCTGGTTTGTTCTTGTGGCAAGAGAACTAGCATCAATTAGTACAGACTTTGCTGTTTATGCAAGAATTTGTTAAGGTAAATATTCCATATTCTATCCATGTTTCGGAAGTAACATTGTGCAATAATTTACTGTAATATATATC…
novel.17250	AAAAAAAAAACTAGATCGAGATCTACTAGGGATTGGGGGTGGTGGAGAGGCAAGGTAGGCGGAGACCCTCGATCCTTCGCGGAGGTGGCTGCCTCACCTCCCATGGCGGCTGATGTGGGGCGCGAGTACTAGGGGAGTGGCATCAAGGCGTGGATGCGGGCCGCCAGGGCGCGGCGTGGACGCCGCGCGGGAAGGAACGCCGGCCGCGGAAACGGCCGTGGCGGCGACAAGAGCAAGTACTCCTGAAAGCGAAGCGAGGGCGACGGCGACCGCACCATCTCTGCCTCATCCAACCTTGCCTCTGCTTCGGACGATACCTCTGGCTGGGATGTGGCGGCGGCGCCAAGGTGCCATGATCCCCAGGATGGAGGTTTCTGGGTGGAGAAGAAGCGCTCGGCG…
novel.16880	TATAAAACTAACCCTACCTCTCCCCATCCTCCTCCCCCACCGCCGCCACCGACCAAAGACCCACCGGAGAAAATGCACCGCGCCGGCTGGATGCGCGTTCGCAACGCATTCAAGCCGGCGGCTGTGCGCCGGCAGAGCACCAAGGCGAGCGTCGGCGACGGCGGCGCCAAGGCGGGCATCTGCGACGGCGGCGAGCCTCTGCACACCAAGGGCGGCGGCGGCGGCGGCGGCGAGGCCGGGAATGGTTCTGGCGAGTCCACGGAAGGCCCACCCGTCGTCATCCCCGTGACCCTCGCGGGCATCGCCATGTGGACCTGGCAGAAGCAGTCGGAGATTTCATCAAGGACGCGCCGTACGCAACGGAGGGGATGGTTGGGGAGAACCTCTTGAGAAGATGAC…
novel.16881	GCAAGCTCACAAGCACGGTAATGGCAGATTTCCGCCTCCTTGGGTGATTGTTGCTATTGCAGTTCTTGGTTTTGATAAGATCATGATGCTTCTGAGGTGTTCCCAACTGCCGCTGACAACAAGACGCAAGTGGGTATCCGTGTGTTGTAAGGTGAGTGTGAGATGGCAACGGACAGCAAGCTCCCGGGCGAGTTCAACCAAGTTGGCATACTGCCAGCACAAAGGTGTGCACTACAGATCAAGATGGCCGCCGCCGCCTAAGACCAAGAGGTTGGTCCTAGTTCACATGAGCTGTTGAATGCTCGGTTTCGGTGCATGTGGGCCTCCCGCCGTGCGACGGGCCGGCTACAACTGTTCCGGTTTCCAAAAATACATTTTCTGGGGAGATTGTGAAAGCCA…
novel.16882	TAATCCCCAATCCCACGCCGCCGCCGCCGCCGCCGCCGCTCCTCCCACCCACCTTCAAGGAAGCGACGACGGCCGCTGCGGAGAACGAGAAGCACGACGAGCCTCCTCTTCTCTTCTCTCTTTCTCTCTCCCTCCCTCCTCTCCCGCTCCAATCCTCCCCTCCCTCTGCCCCCATCGCCGCCGCTCCACCACCCAAGCCACCGACGAGCCCCACCCACCCAGGGCACGGCCCTTTCACCCACCGACGCCGCCCGCCACTCACCGTCTCTCACTCTCCAGCCGGGACGCCACAGATCGATTCGGAGCAGGCCAGGCGGCGCCATGGCCGCGTCCGGACTTCCGGACGCGCGCCGTCGTCGAGCTGGGCTCCGCCGGGAGAGGAGGACCGAGGGGGCGGCC…
novel.16883	CGGATGCTAACTTGACCAAAAGGGCTAAAAAAACCAACTAAAAAAAGAGAAGGTAAAAGAAAAAGACACACCGGACGCCCCCTCAGTTCTCCTCGCCTCATCACCTACCTTCCCTTATCCTCTCCCCACTGCTCCCTATTCCATGGTGGCCACAAGCCCACAACTCTCTCTCTCTCTCCTCAAGCCGCCCCTCCTCTTCGTCCCCACCGCCGGCGCGAGGTCTCGCACTCTTCCCACTCTTCTCAGCCCCTCCTCGTCGAATCGGTCGCCGAAGTGCCCGAGGATCCGCTCAAGCTCGGTCTGGTTGCTGGGCGCCGGACGAAGGCTGACGCGGAGGCGCGGGAATTGCCTCCACCAGATCGGCGGCTGTGGCAATCATGTGTCGCAACCTCCGCGCCT…
novel.16884	AGGTTCAATATGACGCAAAATAGGGCTAAGTGGACAGCAAGGTATGAGAAAGGTCTCGTGGAGGTACTTACAGAGTACAATCTATCTCATTACCGTGGCCAAAATGGGTGGACTACCGAAGGATGGAATCAAGTTGTCAAGGAACTGAACAATTTATATCCATAGGCAAGGTTTACCAAGGATCAGGTTCAAGATAAGGAAGCTCAGTTGAAAAAGCACTACAAAAATATCAAGTTGATAGTCAACCGCTCTGGAATATCATGGAATGATATTGCATGTGTGATCAACACCACGCCTGAAAAATGGGAAGAGATCATTGCAGAGGACCCAAAGCTCAAAATGTATGAAGGAAAGAGCTTTCCATTGTACGAGGCATTGGGTGTGCTCTATGAAGGACAC…
novel.16885	CAAAAGCTTCACAGCCTTGCGATTGTGATAAAACCACACTGTTCTCGCTCGGCTCAGGCCTCACGCGCGAACATGAGGGTCTTCGGGCTCCTCGCTTTCGCCGGCTGCGCGGCGCTGCTCGCGGGTGCCGGCGTGCCGTCGATCATCACCCAGGAGAAGTTCGACGCCATGCTGAGCAACCGCAGCAAAGGCAGCTGCGAGGGTGGCGCGTTCTACACCTACGACGCGTTCGTCAAGGCCGTGAGCCTTCGGCACCACCGGGGACGACAAGACCCGCAGACGGGAGCTCGCCGCCTTCTTCGGGCAGACCTCCCACGAAACCGTTGGTATGATGCGAGATGACGCTTATGCTTTCACTATTCCCTCCGATTTATTTCAATTGTCTTTGAGTTAGTACAA…
novel.16886	GCGAGCCGCTCCCTCTCTCTCCTCGCACGAGTCATGGCGCGCGCTAGGGTTTCTCACGCCGCCGTCGCCGCCGCCCACCTCCATCCCTCCCCAACCCCGCCCGGCCTCCACTCCTCTGCGGGCGCCACACAACCGCCGCCGCCCTCTCCACGCACCCGCACCCACTCACCCAACTCTCTCTCCGCCGCCGCCATCTAGAGCTCGGCCGGTCGATTCCGGCGGCGCGCATCACACTCCTCCTGTGCTCGCCTCGCGCCGCTGCGTCCACCCATCCGGCTGGATTCGCCGCTCCCCTGTGGCAAGGGCTTCGGTCGCCTCCAACTCCGGCGACTCCGGCGGTTCATCTCCGACGCCTACCCAGCCCCCACGCGCAGCTCTGTCTCCTGGATGAATTTGTCC…
novel.10745	CCAAACCCTAGCGTCCCTCGCGCCCCACCCATGCCTCCTTGCCTCCGCACACCGCCACCCACCCACCGACTCGTCCCTCCCACAGCACGCGGAACGCCTCCTCCCTGATCCAACGCGCCATAGTCTCCTCCCCGATCTAGATCCAACGCGTCGCCGCCTCCTCCCCGATCCAGATCGACACGCCGGCTCTCTCACCTTGCCAGCAGGTCCCTCCACCATCGCCCCCCTCCTCCCCCTGCCCCGGCCACCCTCCCGTCCGCCACCCCCGCCTGCTCTGCCTACTGCACCGCCGCCTCTGATGCCATGGCGGACGCCGACAGCAGCAGCAACACGCTGCTCGCCGACTTCGACTTCCCGCCCTTCGACCGCGTCGAGCCCGCGCACGTCCGTCCTGGGATC…
novel.18014	AGATATCAAGTTTATAGCATGTGAACTCTAAAGCCTCAAGACTCAAGTGGCTCTAATGCTTACCCAACATTCAGAATAGAGAGATCAACCCTGAAGCATCAGTGCATTGAAAACTGGTGGATGGGAGATTACAGTATATTATACTACAGAAAACTGGTGGATGGGAGATCACAGTCAAGCTACTCACATATGACTCCTATCAGTGCATCCGAGAATTCTCAAATGAAGTTTGCTTCTGTTTTGGCCTGACTTACATTTCTACTATCTGGCTTGTCATTTTGAAGTATGTAAGTAGGATTGTATAAATGCACACATCAACATCTCTATCAATCAGAGTCCTTTCTTACAAAGGCAGGAGCTGTACCATTCGACTTAAAGGGCGAAGAGTTCATGCAAGGG…
novel.7933	AAACGACGCACTCCCCCACCCCCGCTCCTCTCCCCGCCGGTTCCCCCTGCTCCTCTCCCTTGCCGGAGCACTCTGCTCGGCTCCCCAAGAAGCTTCTGCTCGCGTCGCCGGAGATTCCCCGCGCAGCTCCCTGCTCTGCTCTCCCTCCTTGTTCCCCTCTTCCTCCGCCGCGTTGCTTCCCCGAGCGAGGAGAAGCCTCGATTTTTCCGACCTCCTCCAACAGAAGCCGCAGCTGCCCCGCTCCACCACCGCCAACGCCGCCGCAACTGCCTCCTCCGCCGCTCTCTCCTGCTCGCGCAGCTCCAGCTTGCCTTCCTCTCCTAGCTTCCCCCCTCCCTAGTGACCTCCGCGCTCTGCTCCGGCTGCTTCAGATCCGGCGCCGGCGAGGCTGATATGGTG…
novel.18209	TAAATGCATACGGACTCGAAACGGGACAAATTTTTGTGTGCGTGCCCTGCTAGGGCACAGTATCACGTGGAAAAAAATTGGGCACGTTTGACGGATGCGAAGCGGAGAGGTGCGACCGAGGGTCCCCTCCGGCCATACCGATGGTAACGCAAAAAGAGTTTGTATATCAAAAAGATGATTCAGACCGGTTCCGCACACCTTCCAAAATGAATTTGCAAAAGGATGATAACGGCGTTGATGTAACTTCTCGTGGAAACACACCTTTTTACTGCACACCTGAGTACTGGGATAGTTTCAAGGGTGATATGGATGATCCTGTCCAAGTACCAGAAGTATCAGATGAAAAAGCTGCCACATCTTTGGAGACGGACGAAATCGCATCGCATGCGTCGGTTGGTT…
novel.18439	TCCTTTTTGATTGACAGAAGTATAAGCATGTAGAGGAACTGGTGGTCCACCTTGCTGCTACAAATGGACAGCCTAATTTTATCCATGTGTTGGACTAGATGATATTTGATGATTTGAGCCTTACACCGGTAGGGTTTCCACAACACTAGGGGCGTGAGACTTCAGCATGCTCTGTACATAAGCAGGGTGTTGAGGGGCAGAACTGAAGGTGGATTCAGGAGCAGTTATCCCCTCCTTGTTTTCACTAGAACAACATATTACGCTGTGAAAGCAAGATCATGCTGTACAGGCGTGCAGCTGTGAGAAATACAGCGGATGGCTCCGTCTGAGTTCTCTGGCCCTCCTCTGCAATTATGGGGTGGGGTGCATACTCCGCAGATGATGATGGTTCAGC
novel.7932	GGCGAGGACCTGCCGATTCTCGCCGGATCCGGTGGAAAATGGCGCATAGGAGGCGGATCTGGAAGGAAGTCAGCCAGAGCTCAGAGCACGATGGCTGCGGGCGCGGCATGGCTTCGGGTACTGCTGCTGCTCGGCGGTGGGAGAGAAAAGGGAAGACGGGAGGAAGGAGATGGGAGGCCGGAGGGAGAGAAGGGAGCGGTGAGGTAGGGTGGTGGTGCTTGCGGGCGGGATGTCCCTCGACGCCGGCACCGTGGCCATACCATCTGAAGATGTGGGGAGTCCCTGGAGTCCTGGACACTGCCTTTGAGGAGCACGGCGACTGCCAGTGCCTGGAGGCCAAGCCATTCGGTGTGACCGTCATGCCCGTACTTTCCTGCCACTTCCGGTCTTCCCAACTCG…
novel.17615	CTTGATGCCTCCATAAAATTCCTGATCCAGAAAAAGCTAGGTAAAGATGAAACAAAATGTTGATTGCTTCCTTTTTAGTTCTCTTAGTTTAGCCTCGCCACAAAAGCCCTGTCCCACAGCTACATGGCTTTAAAAATTAGACCACCTGGCTATAATTCCAAAAAAACAAATAAGGTAACATAAATTATTTTATTATTCGATTTGCTTTTTATTAAAAATAAACTACCACGTAGATACATGATACTAATTACCCATAAAAATATAGCACTGTATATCAGTAAGCCCATATAAGGTTTGTTTTAGAAGAAGGATAAACAAGCAAAGTAACAATATTAACGGACATTTTCCATCCTCAGAACCAACCACAAAAACAGGCCCATGACAAAGCAATTTTAGAAG…
novel.7931	ATTACCAAACACTAAGCCGCATAAATGTTTAGAGAGAGAAAGCCATCATCAAGAAAGAGGAAATGAAAAACACAACGTAAGGCCGGCCCCCGACGGGTCGCTCCTCGGTCGCTCCCGCGGGCGGCCAGGAGCGAAACCTAGCCGCCGCCGCAAGCCACAACCACCGCGCCCCCGCTCCTCGCCGCCGCCGGCAGGAGTCGCCGGGCAAAGCCCGCGGTTCGGCGGCGGCGGGGCCCTTTTTTTTCCTTTCCGCTGGAGATGGTACGGCGCGGGCCGGCCGCTCCTGGAGGGAGCTCGGGCACGTTGGCGCTCGGGATGGCGTTGGCTGGCGCTGGAAGGCTGGGGCAGCGGCCCCAGGTCGCGCGCGGGGTTGGCGTGCGCCTCCCTCGCGGAGGTGGT…
novel.15442	TACTAGCCTTCTAAAAAAGACTGAGGCTGCACTTGTTCCTGTTAGGTACTTGTAGCAAATATTTACTAACTTTTGTTCTTTCGATCAGATAATAAAAGTTTCATGTCTCTTAATAAATTTCAGGTTGTCATGTTACAAAAAGGCCTATCTACAAATAGGTGGACAAGATAAAACATTAAAAATAGACTAGAGCATTTTCCATCTCCATTGATAAGAAATAGTGGCATAATTGAAGGGCGAAACTACCAGCTGGTGAAGGAGAGGATATGTATTCGGCGTGTCCTGAA
novel.12413	CGACGGTGCGCGTGCGTGACGAACTGACGACCGCGAGGAGGCAGGGAGGAGGACGACGTGCGACGAAAACGATGGCGAGGACCACGACCATGCGCGTGGCGACGGTGTGCATGCTTCTGCTGCTGCTCGTCTCGACGGCCACGGCCACGGCGACGGAGCGCCCCCAGCGCCGGGACCTGGCGGAAGAGGGCACGAGCCCGGCGGCGGCGACCCCGGGTGCCGACGGCGCCCCGGCCGACAAGGAACCCCCGGAAGGCCACCTCGGCTTCCGCGTCGTCACGGGCCTCATCGAGAAGGCTACCGGCAAGAGCGCCCGTCTGGACCTGGAGCAGGAGGAGAAAGTTCATTAGCCATTTTCGGTCCGTTTTGTTGTCGACAAGGAGCTGGCGGTGGATTATT…
novel.3951	TAGAAACGTACTGAGGCCTTCCGGAGTTTCAGATGTGTTCGTCGCTTGTGCTCGCGTGACGCCTTGACGAGCCGAAACGGCCGCGCCGCCGCCGCTCTACGCTGCACATACACCTCGCCCCTGTAGCGATCAGCCTCCATGTGCACTGCGCACGCCGGCCGGCCGGCCTGCCACCCTCAAGGAAGAAGCCGTACTAATCAATTATTCAATCAAGCTTGAAGGCTAGAAATCAGGACGTACCAACAAAAAGGAAACGGCATAGTCAAGTTATTGTGCCTTAACTGAGACACCTGGCGATGTATCATAATATGTCCTGCAAAATAAAGGAGCGCTGAGGATGATGGCTTTCATGTTGGTTTGGATGATGCTGGTTCGGTAGTGTGGCTTCTAATATGTCAG…
novel.12411	CAGGGGGATCGGACAGGAAGCTCCAGCCTCCAACCCTACCGAGCGGATCGGCGGACGCGGGGCAAGCTGCGGCCGGCGACCAGCGTGGCGGCGCCACTGGTTGCCCTGGCCGGCAGGAAGTGCCGCGCACCCGCGCGGCCGTGTACTCAGCTAGCGAGCCTGGGACTGCGGGTCTGCGGCGCCTGCGCCCACGCGCCGACGGCCGGATCTCAGCTCGTGCGGCTGTTGAGCGGCGAACCTATAGTCGGCGTTCAGTAAGCAGGAAGCAGCAGCCTGCGCCGGCGACGCACCAGGAGCCAGAAGCCAGGCGCCCGCATTTGGCATCTGTCCTTGGAGAAAAAAATTAAGTTTTCCCGCGGTCAACTTTGAGCCCACCCTCCACTTTCTTCCTAGATTCGC…
novel.7930	CCACCGCCCAACCTGCTTCCCTCATGCCGCCGCCTAACCTCCTCCCCCCGAGCCGCCGCCCCACCTCCGCGACTCACCCTTCCCTCCCCGGCCTCCTTCTACCTCCGCCGTCGCACCGGCCGGCCTAGCCCCGCCGTCATCCTCGAGAAGTGCGCCGCGAGCCCTGGAGCAGTGCACCGCGAGCCTCTCTAGCAGCTCATCCATGGGCGCCGGCAATTTTTTTGGCTTCTGCAGTTCGGTGCCCCCCGCGTGCAGTCCGGTGGTGCTATGCATGTAGTGCTCAGGTGAGCCGCACTGCAGCTCGGTTTGGTGGGCGCCACTGTCCTCCGACGGGCATGTGTGCAGTGCAGTCCGGCGGCGAGGGTAGCCATCTCCTCTCACGCTTCCAGCAGCATCAGG…
novel.12417	TCCGCCGACGCACAGGTCTCTCTCTCTCTCTCTCTCTCTCTCTCTCTCTCTCTCTGTCTCTCTCTGACAGGTCTTGGTTCACCGCTGCTCTGTTGGCTGCTCCAGGTCCGGCTGACAGGTCCGGCTGCTCCTCATCTCCGCCTCGCCAGCCGGCAGCGCAGCGCAGCGCAGCCCCCGCCGCCTCCTCCCCCACTCTCCCGTCAGCATGGTCCACGGCTCCTGGATCTAAAGCAGCCGCACCGTGCTGCCGCGGTGCACAGCAGCAGGTCGCAGCTAGCTAGGCATCAGCGGCACCGGTCACCGGCGGCAGCGTACATCACCGGCTGCAGCGTACATCACCGCGCGCGGCAACGGACGCAGACATGCATTAGTTTGACGTCGAGACCGTTGTCGCGGAGC…
novel.12416	AGCAGGCATCCTCCGTGGATGATGACGACAACCAGGGCATCCACCGCCACGACGACACCCCGCACATGGTCCAACTCGGCTACAACCTCCTCTACCGCGCGACTGCGGCCGCGGTCGTGTTCGGCATCGACTACAACCTCCTCTCCAGATCTTTGGTTCATTATACTGACTGCATGCCACCTCTGTCATCGCTGCCCCGTCTCCCGCACCATCGGCACCGCCCCTCCGCCTTCTCCTTTGATGCTGTAGTGGATTCTTAGAATGAAAATGTTGTGTACATCAAAAATATT
novel.12415	TGTAGATTGGCTTGGTTGAAGTCTACACATTAAAAAAAACAAGGTGGGAGGTGTTATCTAGAGTTGTTGTGCTCTTGGCTGCTCGGTGATGGGGCATGGAGCATGGGGTCGGGGCACCAGACCAGACCAGATCTGGTTTGTTTAACTGAATGCTGCGACGATGCTACAGTCCCAGGATCTCGCGAGGCCAGGAGCAAGCTGGTGATGGATGAACATCAACAAGCTGACATTGCCATGTCCTGCTGGTGCTGGTTCAAGACCGAGGGAGGGAGCGGCGACAGCAGCACGCCGGTGGCTCGTTCTGGCAGCGGTAATGGTCTTTTCGTGGCCTCGGAAT
novel.3950	GATTAAGTGGGCTAAAGGTGGGAGTCCCATTCATCGTCCCACTTGCAGCCTGAGGCGAGACTATCCTCCGAGGTGTTTGGGAATAGTTAAACTTTGGCAGCTGCTGCTGGTGTTGTATGATGATGGAAATTCAGTCGATCAACAATTGAATTCGACTATTTGAACATGCTAGCTGCTGTCGTACAAGAGGTGAAGGGTAGTTATACTGTTTACTGCTTGTGATGTACTATGTGTTCACAAATTTTAC
novel.17685	CAGAGCGCCACCACCCACCACACAAACAGCCAGCCGCTGCCGTCCTCGGTCCTCCCGACGGCCGGCGATGGCGACCCTGGGCGTGCTACTGCTGCTGCTCCGGAGGAACGCTCACCTAGAGCAGGATCTCGACCTTCGCTTCCGCCTCTTCCGCTACTGGGACTCCCTACCCGATGGGCACGCCTAGTTCCTTCGCGCCAACGCCTCCGCCATCGGCCCCTCATTGGCAACCCCGATGCCGCATCGATGTGCCGCCGTCCTTCTCTGTGGGGACGGACTACGTCGACCTCCCAAGTACCGGGAGCGCCGCACCCGCGTCACCAACATCCCCAACTTCCTCACCGACGACGTTGCCGGCCTCGCTATCTTTGTGCCAAGGGAGACCGCGCAGGCTGACTG…
novel.7937	CCCAGCCGGTCACGAGAAGAGCTGCGTGCAGGCCCCCTGTGCTCTATCCTCGATCCGCCTCAGTCATCTCCCTCTCATCCTCTCTCTGCTCCGTGTGTGTGTGTGTGCAGGGAGTGGGAGCAGATAGAGCAGGGGAGTGGGAGGCCCTTCCATGGTGAATTCATAGGCATCTTCCATGGAGCACAAGTAGCAATTCCCAGCTGAGAGAACCCTCATGTTAAAAAGTATAAAAGCAGTTTTGAAGCAATTCCCAGTGTCTTTAGAAGCATTCATGGTTAAAAAGCAACGACTACCTCCTCCGTTCGAGTTGAGCACTGGTCATCGTCCAAGTTGAGCACTAGGTGTCGTCCAAGTTCAAAGAGGGTTGTATGCAAGTACAGAAGTTTGTTTTAGTGAGAA…
novel.12419	CTGCCGGCGGCCTACGCGATGTGCCACCCCGACGACCTCCAAGCGCCGCGGGGCTTCGCCAGGAAGAGCAATAGAAGAACACTCCAACAACAACAACCAAATACCATTACTGGGACCAACAACAGTGTCAGATCTGGGAGTGGCAATATTGTATCTGGGAACGGCAACACTGTCGTATCTGGGGACAACAATAATGTTTCTGGGAGCAACAACACAGTCACATCTGGGAGCAGCAATGTCATAGTTGATAGCAACCATGTCGTTACTGGGAGCAAAAATACTGTATCGGGCAATAACAATAGGGTAACTGGGAACAATAATGTTGTATCAGGGAGCAACCAAGTCGTGTCCGGGGACAACAAAGTCGTAACTGGCTAATGATCTGTCGGTGGATTGATT…
novel.12418	ATGTGCCACCCTGACGACCTCCAAGCGCCGCGGGGCTTCGCCAGGAAGAGCAATAGAAGAACACTCCAACAACAACAGCCAAATACCATTACTGGGACTAACAACAGTGTCAGATCTGGGAGTGGTAATATTGTATCTGGGAACAGCAATACTGTCGTATCTGGGGACAACAACAATGTTTCTGGGAGCAACAACACAGTCACATCTGGGAGCAACAATGTCATAGTTGACAGCAACCATGTCGTAACTGGGAACAACAATACTGTATCTGGCAGGAACAATATGGTAACTGGGAACAATAATGTTGTATCAGGGAGCAACCATGTCGTGTCCGGGGACAACAAAGTCGTAACTGGCGGTTAATGACCTGTCAGTGGATTGATTTCGGCTTCCCTGGTG…
novel.17681	GGCACGTATAGCAACATCTAGGAGCTTCTGGTCGGTGCAGCCAACTAAAAAAGCAATCCACACCGAGAGCTATCTCCCACTGCGTGCCTTATCCACTTCGCCTCTTCTCCCTGCTCCAGCCACACACACACCCACGGGACCGTGCTCCAGTCCACGGTGCCGCGTTCCCCTTCTCTCTTCCCTCCTCTCTACAATCCTCCAAGCTTTCGTCGGCCACTTGCGGGGCGGCTGCGTATGGGCTCCAGGTGGCCGGGGCTGCGCGCGGGGGCAGGCTGGGGCTGTGGCGGAGGCGCGGCAGCGGTGGCCGGCGGCTGCTTGAAGGGGCCGCGTGGATCTGCCGCCGGGGCTTCGGATCGGCGTTGTCGTTTGAGCCCCGAGTTTTCGACGCCGAGAGCTTGG…
novel.3953	TGGGGAAGCAGATCGCCAGAGAGGACCACCAGCACCGAGAGGGAAACCACGTATTGTCACTGTCGATGTAGGGAAGCACCGGCCAGCGCAGTGCAGCAGCTGCTGGATGGCTGCCAGACAAGGCCAGCCATCGCACGGGACGCGTCGAGCAGGGCTAGTGGCGCCGTCGCGGAGACCAGCCACCTGCACCTTGCCGCCGCCGACCATGGCCGCTGCCGCGCCGGCCCGCAGCCTCCGCCACCCGGATCCGCCGGGGCACAGCCAAGCAGCCGCAGCCGCGCCCCCAAAGGGTCGCGCCGCGCCGCCCGCGTGCTCGCCACGCCAGTCCAGAGGCCCGACCCTCTGGATCTGGGGCCGCCGTCGCGAAACCCTAGGTTCGGAGAAGCGCAGCTCCGTCAG…
novel.17683	CGATTAGTGGTTGTTCTAATTTATTGTGGCTTCCAGATATGGATGGTTTTTATTCTCTTCGGGTTCTCTCAATTGATCGGTGCCCCTGGCTGATGTCACTGCCACGGAGTGGTCTTCCTGTATGACTTGAAACATTTTTCATTTCTAAATGCAATCAAGCACTGGAGGAGCAGTTTCAGCAAAAGGAAGGTCCAGACTGGAACAAGTTTGCTGCCCTTCCAGGATGCAAGTGGGAACCTTGTTGGTAAATAATATTCGGAGCTTTTTGGACCGATCGCTGATGGAGGGGTGCTGGGATGCGGGCACATTACACTGGAAACAGCCGGGCTTCTTCTAGGCGAACGGTCCCTCTGCAGGTTCTACTAGCCAAGAACAAGACCAGCATGAAGGTCAACCCAA…
novel.7936	TAAGCACCGAGTTAATCAGTCTAAGGCGACCTCCTGAAGAAAAATGTTTTCCTTTCTAACTACAAAGTCTTTTCTCGAACCATTCTAACACCCTTTCCCATTCAACATTTGTAAGTTTTGGAAAGGAATACCTAAATACGTAGATGGAAATTCATCGGAGGCACAACCAAAAATCTCGGTGTATATTCTCCATAGTTTGGGCTTGTCCAAAACAGAATAACTCACTCTTATGGAAATTAATTGTAAGACCCGATAGTTGCTCGAATGCACAAAGTAATATCTTCTTATTATGAGCCTTCCTTAGGTCATCATACTGAAGAATAGATAGGCCTCCATCAACTAGATGTGACATTACTCCACTAATCTGCTCATCTGCTTTGGCTTTATCAATTAGAACGG…
novel.18150	CACGGGGCAACCATCCGCAGGTGCCCCGAGAGGATAATAGACCCCTCCTCGCCCTGGAACAAACCCTAGACGCCCCCTCCATTTTCCCCTCTTCGCGCCGTCTCCTTCCCCACCACGTGCGGCCGACACCATCGTCGCTGCGCCTGCATCGATCCCGCAGCCACCGTGCTTCCCTACCTTCGGGAGGCTCTCTAGCAGCTGCGCCGCGCCCTTCTTCGTCATCCACGCCACTACATCGAGCTCGCGGAGCCGCAACGCCATTGCCACGTCTTCTGCTTCTTCTCCGATCGCCGACATCCGCCGCTTCGATCCGTCGTCTCCGGCGCCTCTCCGAGCCCACTACGCCGACGCCATCGCTGGATCCGCATCACCCCCCGACCACCCCGACGCCTCTGAGCC…
novel.18151	GACGGATCGAGGCGGGACGGAGGTAGCAGCTGATGTGGCAGGGAGATACAGAGGAGCGGCGTCCATCCAATCCTCCTGATGCGAGGTGCACGATTGGACCGGAGGTGTCGGGTCGAGGCATGGAAGTCGATGCGCGCGGTCGGACTGACTGGAGGAGCGAGATCTGATTCGCCGCCGTTCTCTGCCTCCGCTACCCCTCACGGAACCGTCCTTGGAGCGCACGCACCACTACCTCAGCTTGTCTTTCTTGCTCCACCAACTCATAACTCGTTGAAGACTCTCCGCCGCCGTTGTCTACAGTCTGACATGATCCACTGCTCAGGCCGACAGCCATGGAGGAGTACATGGCGAGCATGAAGGTCCTCTATACGGCACTGAGCTGCAGGCAAAACATGTGAG…
novel.18152	GAAAAACAGGGTTGCGGCTAGCCGCGAAAAAGTGGCGGACAACGGCAACCACCCCGTGCGTGCGTCCCTCCGCTCATGCGTGAATCGTTTTTCCGCCTACTGACTCCCACTCACCACCACGAACAGGTGAAACCCTCACTTTTTCCCCATCGTTCGTCTCTCTCGTGTGCGGCGGCGGCGGCAGCTCATCTAGCAGAGAGGCCACGAGAGGTGATTTGAAGCCATAAATCCTATTCTATTCTTTGTAAGCAGTCTGTAGCAGAGTACTATGAGTATAACTTGGAGCAGAGCACCTTCAATCTGAGCATGGCCACGGGGCAATATGCAAAATGCTCAAATGACCCTCTTGGTACAGAAGTGATTAATCTTGAAGAAGACATAGCCAAGAAACCCCTGCTT…
novel.3952	ATTGGTCAACGTGCTACCCATCCCATGTGTAGAAAGCATATCCCTTCCTCATTCCTCTGCTCCACCATCTTTGAGAAGGGAAAAATAGATGGAGAGGGTGTACCAAATCGATTGGCCTGCTCGTCCATGTGATGGGGAGTGCCGGAGTGGCTGCACCAAATCGAGTGGCCTGCCCGTGCATCAAAAAAGCTGGGAAGGAGATTATCTTGGAGGCCAGATCTGAGCGAGGTCGGGGCACGCGTTCCAGCCGCGGATTTGGCGCTCCCTAGCATCGAGGCAAGGCGGTCGCCGGGGAGGCCACTGAAGAATATGAGTGATCCGTAGTTAGTAGCTTCCCTAATGGCGCTGCTATCCTGTTCATGTCACTGGGCCAAGGATTGTGGTGTCGGGTTTGACGGC…
novel.18154	GTTTGGCATAGGCAGTGACGATGTTAATGATGACTGTGATGTCAAAGGACAACACACGGTTCAGGTTTGCCGCTTGTGTTTTACTACACTTAAGTGTAGTTTGTGTATGTGTAATTTAATTTATGGATTTGAAATCACAGCTAGTGAATCCTAGCACCACCACTGGTTCCATGTCAATATTCTTGGCACTAAAACCTACAAGATCGCTACTGCCAAGTAGGAATTTCTATGAGATTCCTAAGATTTGTTGACGATGCATCGCTCGGATGTTGATTGGAAGGTAGAGAATGGCATTGCTG
novel.7935	TCCCTGATCTGTGCCGCCGCGCGACCTCCCGGACCTCCCGCCGCCGCGACCAGACCCCCGACCTCCCTACAACCGCCACGGCCGCACCCCACCTCCAACCGCATCGCCGGCAACCACCGCCCCTCTTCCAACCGGCCTCCAACCACCTCGCTCCCCCTCCACCGCCGGCAAGGCTTCTCCTCCCCCTTGCTTCTCGGCCGGATCCAGTGGGAATGAGGCGCCGATCGACCAAGCAGACGCGGCCTCCTCTGCTTCCAACACGGGGACGCCCTCCCGCCCGCGCGCTGTTGTCAAATCACCGGTCGTCACCTGCTGCTGCTCCTGGGTGGTGGTGCGGTCTCCCTGCTTGGCCGCCGTGGGGAGCCTGCTGGATGGCTCACACGCCTCCCCAACTGCAGC…
novel.18156	GCAGTTTTATGAGGCATTATAAACCGATGGCGTATGATGTGGACTATATATGCTAAATTATATGGAATATTAGACATCAAATGCATTATCAGACCAGTTCACCCAGAGCTAAATAAGCTAAAAGGAAGTTCCATATACCATCAACCTGACGATGAAGAAACTTTAGCTAATTCTGATCTCGAGATTTTGGAGAATGCACTTGACGTAGTCAAAGACAAACGTGCTGCCCAGCCACCATCATGCCATGGACCAACGTGAATTACTTGCCGGCCTCTGCAACTACATCATGTCGGTGGATGATGTCGGGTGTTTGGAGAAGGAATGGGTCCGGAGCTCGACACCCGATCCAATGGGCTTAACTCTTAAGAAACTTCAGTGCATACTTAACATGGAGCAGGC…
novel.16321	CCACTTCCCCCTCTTTCTCTCCCCCACCTTTTCCTCCCTCGCACAGCCGCCGCCACCCTCCATCACCACGTCTCCAAGCCAGCGCCGCTGTCGCCAGAGGAAAAGAGCAGGGGAACACGCAGCCATCTATCCCGTGCATCGTCTCTCCCTCTACTTGAGGACTTGCGGCGAAGAAGTCGCCGGAGGCGGAGCTCGACCGGGACGACGGCAGCCAGAGGACGTCAAGGCCCCGCCGGAGGAGGAGCCTGGCTGGAGGATAGTGTGGTGCAGCCGTGCAGGGTGCCTCACCACCATCGTCGTCCTTGCCACCGCGGGCGCCACTGAGGCCAGCCTCTCCTTCACACACAGATCGTAGGGCTTGATGTGTGCTGCAATTTATTTGGCATTATGAACTAGCAT…
novel.18158	CGGAATTCAAGACAAATAATGTAATTAACAGGCTAAAACATGCGAATACTAATAAATAGTATTAATATTAATAAAACTGAGAGAAAAAGAAGAAGAAAAATCCTGCTCGGGCCGGTCCACAGCCGAGAGCGCCTAGGCCTGGGCCACCACGGCCTTTGGCTGGCCCAGTCCAGCAACCACCGCATAAGTGGAGGGAGGGGATGGAGCGGTTACTGGATAAGGTCAGAGACCTCCCCACACCCCGATCCCCACACCCACCCAGCGCAGCCGTCGGGAGGAGTGGCCGCCACTGCCTGCCCTTGCATCTCCGGGGATCACCGGCACAGCACCGACGAGGTCTCCTTCCCAAGAGGAGACGACGACGATAGCGCCCCCATGGGGTCCCTGCGGCGGAGAATG…
novel.3955	CAGCTGGGTCTGCGTCCACAGATAAGGACAGATATATGGTCACTCCCGCAGGCGGCCCGTGACTCAGTTCCACTTCCACCTACGTTTCCCCTCGTTTGGTTATCTGGAGGAGCATGCTAGGCGGTATGGGAGGCGCATTCATTGGAGGTTGATCATGGAGATGACACGGATCTGAGCGGAGTGAGTTGCTGGTCTGGAGGCGGAGGGGAATCTCCGGCAGGTCTGGGCCTACGGCACTGGCACGAGCACTGCCGGCGGTGCTATCCCGCGCCGGGTACCCGGGCGCGCATCGCCGCTGGTTATCTCCCACGCCGGCGGTGTTGTGCGGATCCACCAAGGTCATAACAAGCATATGGAGAAGGGAGCTGAGTAGATGCATCGGTTGCTGGATTGGGAAGG…
novel.9688	CCCCAATCACCACAACAGCCGCGAAAGCCGCCGCACCTCTCCTTCCTCCCTCCTTCCTCCTCGTCGTCAGAGCCGCCGCACCTCTCCTTCCTCCCTCCTTCCTCCTCGTCGTCAGAGCCGCCGCACCTCTCCTTCCTCCTCTCCACACCCCTGCCACAGCGCACATCCCTCCGATCATCAAGCCCAACTCCCCTTCCCATTTCTCCTCCTCCCAGAACCACATCCCGTCGCTTAGGCTCCATGGTGGCGGCCTGCTCGAGGTGAGCCTGGTGCAGGCGGGCAGAAGCAGTGGGGCGGCGGATGCCGGTGGGAGAGTGCTGGACAGGTCCGTCATTGTCTCCCCACTAAGACGCATGGAAGAAGGACCAGGATCTCACCCTCATCCCTTCTGGATGCACC…
novel.7934	TCCAGCTCCATGAGGCGTTTCCCACAAGGCCACAAGGTGAGACCGTGAGATGCAGACCACCGTCTGGGGCCCTCGCCGACGCCGGCGGCAAGTAGGGACGCGTTGCGGTAGCAAGGCCCGCATCCGGCGCGTCCAATCGCGGGACTAAACTGTGGCAGCTGCTCCCTTGCCTATGTTCCCCTCAGTTCGAGATCAGAGACAATTCACACAAGGTGAGATGCGGTCTGCCGTCCGAGACCGTCGCCGTCGCCGGCGGCAGGGCGAGAGCTATGCTGTGTAGCACCGTTTGCGTCCGGCGTGCCTAAGCTGTGGCAGCTGCTCCATGCTGTTGTTCCCTGCCGAACAACATCGCGCGTGGGGGCGGTCAGCGGGTACCTCGAGATACAGCAGGGGCTCATG…
novel.13879	GATGAGGGCTTGCATGTGTCAGGAAATCTGTGAAGATACTTTGGTGATCAGCATTATGTAGTGTTATATGTATGTATCCATACTCAATGAAGAAAAGGGGAGATCAGACACAGTATGGTTTCTCTGGATGCAGTGCAAAAGTCTTCTACTTATCACAAAATTGATGATTCTTATTTGCTATTATGGGGTTTCTGCAGCCTGCCTGCGGGTAAGATGTGGAATTGTTAAGTAAGATCAC
novel.3954	TCAGAGAGTTGTTCTATTCAAACCGGTAGAATGAACGTGCCAACGGGCCCAGCCTTGAACTTGGTGGCATCTCGATTCAGTGGCGGAGAGACTGCCTTTTTCCCTATGCTGAACTGCCGAGTCACCCAAAGGATTGGAATCAGACGCGGTTCTACTGCCAAGCCACTTCTCCGACTGAAGAAAATCCTTTGCCCGGCTTCCGTGCCCTGCGCCTTGAGTCCAAGCACATGCTGCCGAATAAACGGACTACTGTTGAACGTCTGTCACTTTCTCCCACTATTAGAAAAATCAAAGCTCTTTTGGGAAACGGCCTAGACGGCATTGACTTGGTCCGAGTCTAGGTTACTTGGCGAGTGCTTCCGTTAAGCCGCCGCCCCGGCTTAATGTGCACTTACTCCA…
novel.3568	TCCCACCTCCTCCTCCTCCTCCTTCTGCGCCATAGGAGCCCCGCCGCCGCTTGCTACTCCTCCACCGCCTCGCCTCTTCCTCCTCCCCGCCTTCCCATCGCTCGTGTGCAGGCCATCGTGGACACACACTTCGCGGGCGAACCCGATCTCCAACGCCTGCTCCGGGTTCGCGCTGGACGGGCTCCCCTGCATCCTCCTCCTCGCGGCCGAGGACGACGCCTCCGGAGTGAGCTGCGGCGCTCGATTCGATCTGCGGGAGAGAGAGAAGATGAGAGGGAGAAGGTGGAAGGAGAGGAGGGAGAGAGAGAGAGAGAGAGAGAGAGAGAGAGAGAGAGGAAAGAGGAGAAGGAGGCGCGACATCGGATGGGAGAGGGTCACCGCCGGCCGACCGGGAGGACG…
novel.3569	TGCAGTTTAGGGTGTACTTTTGACAAAATATTGACATTTTCTATTCGGCTCTTTATTCAACCATCCTTATATTGTGATGTCGTGCTATATAGAGTTACCTGATATAAAGTTTTTCAATGTGTATACCCATGCTAGAAACACGTTTGTTCTTTTAAGGGTTATTAGGCTATCAATTATTATGATTTACATTCTACATTTCTTTAGTATATGATATTCATCCATGTGATTCTTTATGCCAATTTTGAGGCTGCCAGGCTAGATATCGAAAAAAATAGTTGTTCTTGGGAGTGACAAGATGCCCTGTTTAGTAGTTGGACTTCGGCCATGATATTGTCTTCTCGATTGCTAACAAAGGAGCACAATACAAGTTGATGGAGAAAAATACTATTTGCACAACTG…
novel.10307	ATTCCTTACCCAGCGTTGTTGTACGGGTCAGGACTGAATGGCCTCTTGTTGGTGATCACTGGGACCATTGCCGCTGTGATATAAGAGCAAACCATTGATTTGTTTGCAATGACTTATTCTTGTTTGGGAGTAGTAATTAGCATTCTGTCATCTATCATAAATCTAGGTTCCAATCACTATTATTGAGTTTCCTATAATGCAGAGGGATGCCCAGGTATCTAGAAGGGAAATCTCCCACGGTGCAGGTACTTGGGTGAGCTTTCCAAAGAGGACAGGTATGTTTGGCATAAACTATATTGGCGTGATGGAACAAGGAAGAATTCGAAGGAAGCTTTGGATGCAATGATGAACCTTGACCCCACTTTGGAAGTAGTTAAATGTTTACTAGACAAGCAT
novel.10306	CCACGCCTTGGAGTAATTCTCGGTTAGTTAGATCTGACCGCTGCATGTGCTTCGTGGGATGCCACGAATCCAGTGCAAGCAACGTTATTGTCGTTGGGTTCAGGTGGACATGGGATGGTTCATTTGATATACCTACTCACTAGCTACTTTCTCTCTTTTTCAGTAGCACTTGACCATATAAATAAGAGAAAAAAACCAGAAAACGCTGCAAGATTTTTACGCAATGCAAATTACTTGTCTGCGTGCTCGCGCGTGTTTATACGTGCGCTTGTTCTTTTGTGTCCAAATACTTGTGTAGTGTTGTGAGAGAGATTCTGCAACTTCAGTTTTTGTCATGCAGTTCCTTAAAACGTATACATCTCTTGCATCCTTTAGATACATCATGTGTACAGGTATATG…
novel.10301	CACATCTCTCCCTCATCCCTCCTTCTCCTACTCCGGCCGCCGCCACGGCTAGGCCGGCGTGGTGGCGCGTCATCAGCTCCTCCCCACGCCTCCACCAGCTCCACCGCGCCATCTCCACCACCCACCACACGCCACGAAATCCATCCACCATTGCCACTATCTCCAGCCACCGACGCACCTCGCGCGCCTGACCAGACAAGAGGGTCACGGGCATCTGGTCCTCCACGGAATCATAAATCTTTGCAGGTTGTTCTATAGTTACACTTGGTTAAGATATGGCATTGCTTCGTGATCTTTGGATGCCAAGTAGTCAATGTTATATCACAGGACCGGTTTGGCCAACTATTGAGGTAGAGAATTTTGAGCTGAAGCCTGGTCTTATTGCTTTGGTTCAACAAC…
novel.3957	CCCGCACACCAACCCTAGCGCTCCCCGATCCCTCCCACATTCCCTCCCCTCACGGCCACCCACCCCTTCCCTCGCTCTCCTCTCTCCCTCCCACGACAAAATCCAGCCTGCTCCAAGATCCCCACGCTCTACTCCTCCCTCCCTCCCTCCCCTCTGGCAAGATCGAGCGCGCAGCCTCCCTCTCCTCGGTCCAGATCGACAGGTCCACCACCTACACTTCCGACGATCCCCAATCCGGCGACAGAGATGGCAGCTCATGCGCCGGCCATCTTCCTCGCCCTAGATGCCGCTGCTCGTCTCCTCTCCGGTGAGAGCGGAGGAGCCACCGCGGTCGAGGCAGCCGCCGTCTGGAGCCCCGCCTCTTCTCCTCCCCAGTCGTCGTGGAGGACCGCCGTGTCC…
novel.10303	CATATCGAACCACCATCTCACAACTCACCCCCACCCTCAACATAATACCCGTCTCCGCCTCCCCCACCCCGATCAATATAAATTGAGGACCAGGGCCCGAGATAGGTCTTGCCTTGTGTTGTAGCCCTCTACCTTGGTTATGCGACAACGTGGTTATGCGGCGAGGAAGATAGGGCTAGGCGGCTCATCTGGGACAAAAGGGGAGGGCTCGCCCTTACTAATCCTAGAGCGATTGGGCAAGGAAGAGAAGAGGAGGCGGTCTGGGAGTTCTGGCAGCAAGTCTATGCCCTTCTTCTTGAACGGATTTCTCGCGATCCCAAGGCAAATGAGAGGAGACATATGTTAGTGTGGCGGGACACAACATATAAGATAGGTTTGTCATCAAATTCTACTATTGCG…
novel.10302	CGATTGTGTGCATGGATGAGGAAAGAGTCATTGCAAGAGGTGTTGGTGGAGACAGAGGTTGAGTGGACGATCGACATACACGGCGTCATCTATAACTGCCTCTATGGCTTCCTCGGCCTCCATGTCAGCCTCCCTGCTTCACTACCGCAAAAGGGTTTGCAGCGTTGTGTGGTGATGGCCCTGCCCTTGGCCAATATCGATGCTCATAGGAGTGATCTTTGGCTATGGAGGCGTAGCTTCGGATGGTCTACAACAGTGTCTGGTTTCTCTGCTAGCTCTGATTATGTCACGTCAT
novel.3560	TCCAGGTGATGAATTAGAGGGCACTCCAGGTGATGAATTAGATGATTCTTGGTTATCTTTGCCCGGTACTACTGTACAATCTTCCAGTAGATTAACGTTCGTTACTACATGATGTCTATATATTTCTGGCTTCTGGGGACCAAGGCAGGGGATGTGGTGGTCAAGACTTCATTAAGAGTATACAGAACAATTAATGCATGAACCGAGAAATTATTTGGAGTAGGTAGAATGGTCTATAAAAAGGAATTAGTCAGAGGAGCAGCTAGCAAAACGTCGTTGTGATTCGTACGAAACTAGTAGTTGCAAGAGCATTGCAGTTTGCACCTGTAAAAACATCCCTCTGAATTCTAAACAAGTTGCAGAATACGTA
novel.3561	GTTTCTTACTTACTGTTGGATTGAAGATGCGATTGCCATGCCATATTTTGCAGGCCCGACTGGCGGAGTTGAGGCGAGTGGCGGCAGAGGAGAGGGCGGAGGAGAGGCGACTGGCTGATGAGAGGACGCAGCAAGCGGTGCAGCAGGCGGTGCAGCAGGCGGTGTTGGCACAAACTAGTCAATGCTTTGCAATGTTTGCGGCTTATTGTACCCAGAATGGTATGCCCGCTATGACGATGCCTCATCAATCAGGCCATGGATCTAATACTGATGGATCTTCACATGCACGAGGCCCAAGCGACAACAACCTTGGTGGTTCTCCGAATGTATGAGATCGAGTATGGTTGGTGGTTCTTTTGTCTGTTTGGCATATTGATGATTTCAAGCACGTTATTTGTT…
novel.3562	GTCTACCCACCCGCCGCCCGCCCGCAGACCCAATTCGATGCCCTAATCGTGCCCGGAATCGCCCCTCCCCGGCCCCCGCAAGGCTCCCCCGGCGATCTCCGTCTCAGCCATGGAGATGGAGCATGCTGTGATCCAGCAGCAGGTCGTGGAGTATCCCGAGGAGCATGAGGTGGAGGTGGACGTGGACAACATCATGAAGACGGAGGTGGCGTACGGTTCGGGGGTTCACAGCACTGCGTTCAGGTACAAGCACAAGAAGAGGTCCAAGGTCTGGGAGGAGTACAAGCCCATCTTCCTCAACGGCAAGGTCCAGTTCGCCGAGTGCCTCTACTGCCACAACCGGCTCAGCTGCAAGGACTCCAACGGCACGAGCCACCTGTGGCGGCACCAGAAGATCTG…
novel.3956	CGTAGCCCGTCAGAAAAATATGACAGCCGATTGATTCTTTGTAAAAGGTATAGTGACTGTTGAAAAGTTTACCTGATCTTTCATTTATATTTTTCAAAAGACAGTCCTAGAGATGTTGCTTTATTTGAATTCTGCTTATTGCATTTATTGGAGCACCTGCAATGGGCAAATTGAATGTTTCAATGTTCCTCTTGTTGTTGACCACACTATAGTTGATTATATCTCATTGAGACCTGAATCATCTTCCATGATTATTCAACACTGAAGCTGCTTGCATTGATCCACAATAGATCTTGACTTCGGTGAAAAATGAGGTTCTGTACACACTATTTTCAGAAGCTTGTGTGGCAGCAACAATATTCGTGCCACGACATGTAGTCGAAACAGAGGGAAAAAATT…
novel.3564	CGGCACCATGTATATATAAACCCACCCTGTCTATCCCCAATTCTCCATCCACCATCTGATTCTGCCCCCTTTCTTCCTCCCACCGATCCTGAAGAGCTCGCACCGCCGGCGGAGAGAGCCATGAGGAGCGGCGGCGACGTCAAATCCTTCTTCCGGCAGCAGAAGGCCCACTCCGGCGCGGCGGCCGCCACCAAGCCCGCCGGCGGCGTCTCCAAGAAGGCGGCGCACCACCACCAGAAGCAAGCGGCGGCGGCGGCGCATCTCCTCCGCCCGATACGAGCTGCGGCAGATCACCGCGACGGCGCTGACGCGGCGAGGAGGGAGGAGGAGGAGGACGCGGAGAGGACGGCCCGGTAGTTCGACATGGACACGCGCTACGGGCCCTGCCTCGGCCTCACC…
novel.3565	GGATCGACAAGGACCGATCGATTTTTCCCCTTCCTCCTGTGCCGCTCGCGTGGGCGGCTCTGAAGGCGCTAACCCTAGCCCCGTGAGTGCCTCCCTCCCCGAGCTCCCCTGGCTGTCGACGCCGGCGGCGGTGGCGGCGCCCGGCCGTCGTAGGCGGCGGGCGAAGTCGGTGCGCCCCGACGGGCCTCCCACGCGCGGGGGAGTGGCGTCATGCGGGCGACGCGGTGGTCTCTCCGGTGTGGAGGCGGGTGGCGCGGCGGGCGGTGAGGTGCGCACAGGGAGGCGGAGCACGGCCGCGGGATTGTGGATGAGGTGCTGGTGTGCGGCGCTTCTCCTGAGAGCGCCTGGCGGTTGTCGGAGGGGGCGGCGCGCCCGGGCATCGAGGCGGCTGATCTCGGC…
novel.3566	GTGAAGCGAGCGAGCGCACAAATATCTCTCTCGCCAGCCCATCTCTCTCTCTCCCTCGTCTCTTCTCATCCCCCTCCTCCCATCTGTTCGCCCCTCTTAACTACAAGCAGCGGCACCGGCGTGCCCTCTCGGCCGCAAGAGCCGGCACCGGCATGGGATGGAAGCGGCCGCCACCGAGAGAAGCTCTGGCCTCCCCTCCTCACCCTTCCTGTCTCCTCTCATCCACCGGGACAAGCCGAGAAGCGGAGGAGAGGGCCAGAGGCTGAGGAGGGACGAGCGGCGCACGCGAGAGGCTGCCCTACCTATATATCTAAATGGACTCGGAGCTCGGCCACGCCGATTGGGCGGGGATGGACAAGCTGGACATGGACGGCGACGAGAGCGCGGCCAGGCCCGACT…
novel.3567	GTTTCTGTTTGCAAAAGAAAGCAAGTTTATGTACTTTGTCTCCACTGCCAGCATAGAAAAATTGTTTATGTTGTATTGCTGGGATAAATGTGTCTTATACGTTGTTTTGTTCTTATAGTCACAACCGAGATATTTGTGGTGCTTGATTTCTTCCTATGCATTTGTTTTCTTTTACGTGATTTCCTATATATTTGTTGTATAAACTGAACCTAATTAACGTGTGTAATGATGAAGCACGTTGGGTGCAGATGAGGATGAAATGAGCCAGGGAGAAATATTGCTGGTAGAAAAACAGGCCTCCCATGCCATCCTGACCAAAAATGTATTCCCCGATTTGGTTAAACAGACCCGTATTAGCCCCTGGCTGCCTCAACTGGTGGATGCTGTCGGCTGCCCAAT…
novel.14815	ACTGTCCACACACATCACATCTCCTTCCTTATCCTCCCCCACGAAGCGTGGCGCGCCCTCCCCCACGAAGCGCGGCGCCGCGGGAGTTGTTGCTGCTGCAAGGGATGCCATTGCCATGGCCGTGCCCTTCGCCATGGCCGAACGCGACGGGACTGAGCACCGGCGCTACTACGACAGGGGGCCATGGCCTGCGAGCTCACAGGCCAGGGGCGGCCATGGCTTACGAGCTTGAGGCATGTTACTACAACTCCAGATTTGCTTACATGTTTGTTTTTGCTGGAACCAGTGTACTAATTTGTTATCACCGTCTTTGTTTTTTGCTGGAACTAAACCAAATTTTGCTGCCATGTCTTTTTGCTGGAATCATTTTGTACCACTTTTTTGCTACAATAGTTTTGT…
novel.8565	TGATATTCAGTCCGCGGTCCCTGATTCATCTTATCCAAAACTCCTCCCTTTCCAGCGACGGCAGCGATGGCGGAGCACGAGCAGGTGAGGGCGGCGCCTTCGTCGGACGGCTAGCCGCGGCGGAGGAGAAGGCGGACGCCATGGGTGCGGCTACAGACGAGGCGGAGGAGAAGGCGGACGCCGTGGGCTTGCTGCACGGCTACAGCCGAGGCGGAGGAGAAGGCGGACGCCGTGGGCGTTCATGGAGGATGGTACGCCGGCCGCGTCAAGTCCCCTGCCCCCGGCCGCCGGCGCCTGTTCTCGGCCTCCATCGCCCGGAGGCGTGCCCCTGCTGTCGGCCTTCGCGTCTGCTTCGTCTGCATCACGCCAGCGTCGCCCTCGTCGTCGCGGCGTTCTTCT…
novel.14817	GTCTTCTCTGTACACTGTCTTCGTACATATGCATTATATACAACAATGTTATAAAAAATTCATGTGCAACATGTATACATAGTTACTTTTCAAATAACAATACACCATAATAATTATGAAGATACATACCGAATATACCTGTTTAGAAGTGTTGGATGAAAAATCCCCCGTAAAGTACTCCATGAATTTAACATCCACAGACCATAGGATGAGCATGATTTACAGAATTTGAATATATTATAAATAAAAATAATTATCAATTTATATAAATAGTTTTATAAAAATAATTGAAAACATTAAATTATCATGACTGAACCTTTATTTTTAACCCTTGCCCTATCTACAAGAAGAATCGCACGACTCCAGCTAAATAGGACACGCTCTAATAATCCTTAAAAA…
novel.14575	CTAGCTAGCAACCTAGTAGTACTAGTAAGAATATATGTGTTTAATTCTCTCCCTATATCTTGTGATTGATTCTAGGTATATACAGATGCCATCTCTGTCTGGCAACATATGGACCTGATTACATTCAGGTGCATATACTATACTTGAACAATCATTCATAGTGTGGTGTTTCAGCTAGGAATGTTGATTAATTCAGCATGCTTATGATTAATTCAACCTATTTTTTTATATCAGGTGCTCATTGAGCTGTCTAAGAACAAGTAGATCATCATTTCACCATCTTCGGCCGCCCCAGGATGCTGGCCTTCATTCTTCAAAAGTTGGGTGTACAGGAGCTCTAGGAAGAAGAATCCCGAAGAAAAACCACACCCAGCAATGCGTTTTTAGCTCACTGGAGAT…
novel.14811	TTCCACCTTCCTCTATCGCTATTTGGCCGGCGAGAACCACCACGACCCACCTGCACCCACCACCTGCCTCATCCCAAGATCTGGCTGGCAACCATGGGGACGAACCGGACCACAGCGGTGCCTCACCCCACCACCACCTGCCTTGTGTGCCTCCGTCGCGTGGGTCATCGTCCAAAACCACTCCAAGTGATGTGGGGGTTGACGAGATTCTTGTCGTGGCATTGTAGTGCATCAGGATCTACCGAGCAGTGCGCCACGTGATGCGGTTCGGTGGCGCGTGGCCATGCAGCTCACTACCGCGGACCACTAATTTTTTGATTTCGGGCGGTCCCGCTGGAGTTCACTGATCCTTCTAATTCTAGATCGAGTGGAAGAACAAAGGTGACAGCGACCAAGGAT…
novel.14810	CCCCGCGCGCGCCTCCTCTCCCCTCCCCTCCCACGCGCCTCCTCTCCTCCTTCCCCGCCGCCGCCCGGCCTCCTCCTTCCACCCCTCCGGCCGGCTCCTCTCCCGCTCGCGCCGCCTCCTCCTCCCCACCAGCGCCTCCCTCTCGTCCTTCCCCACCTTCGCCTGGCCTCCTCCTTCCTCCCCTCCGATCTGGCGCCGCCCAAACCCTAACGCCCCGCCCCGGCCCTGGATCGTGCGCCGCCTCCGCTGCCGGCAGGAGGGGGCCGCGGCGGCCGCGGCGCAGCCCGATGACCAGGAGCTCCCCGGTGAGCAGCCGTCCGCCCCTTCCCCCTCCAAAGCTCGCGCTCTTCCTCTCTTCACCGTCCCCTTGCTCCGCCGGCCGCCGGCCCGCCAACTCCT…
novel.14813	CACGCGTCCGTCATCGGGCGACCCTCCTCGCGGGCTAAGAGCATCCTCGACCCCCCCGGACAAACCCTAACCCACTAGCCCCTCTCCCCCTCAGTTCCTCCCCTTCCCCATAGCCCGCAACCGAGCTGCCGTGGCCATGGTCGTCGTCGTCGTCGCGGCCACCGACTTCCCCGGCGCCTGAAAAGATGTCCGGAGCTGCGTCATGGACGTCTCCTTCGACTAGTGCTACCGGTTCGAGCGGGGAAGCACTACATCACCGGGATCGACGCGACTTCCTCGCCTACGGCTGCCGCTGCCCCGCGCCCGATCTACCTCACCGGAGCTCCTTCGCCATGCCGGCCGCGTCCTCCGCTTCCCCCACCTCGAGACCGACGCTGATGCCTCTGAGTACGACTACGT…
novel.7257	CGGCTCCCCGCTCCTCGGGGAAGAGAGGAAGAAAGGCGAAGGAGAAGGGGCACAAGGTGAGGGAGGCGGTCGCCGGCGATGGCGGCTCCGGTGAGCCGCAGGCAAGCAGAGAGACGAGCTCTTGTTGAGGCGGCCGGGCTCGGTGCGGGCTGGTTCATCCGGATTGAGCCCTTCCTGTCCGGGCGTCTCCATCGCCATGGACGGCCTGCACAGCGCCAACGCCTGCTTCTCTCTTGGGAGGGCCATGTCGCCTCAGGTCCGGCCCCCCATCGGCCCGCCGGATGTAGGCAGCACCCTCTGGATCGCCAAGCTCTGTTCAGACCAAAAGATAAGCGCGGGGTTATTCAGCTGCATTTTGGTGGAACTGCACAAATGTATGTATGGAACCAGCATATATGC…
novel.19712	TTCAAAAAAAGAAGAAACCAAGTGTCTTTCAGCAGCGCATGATATCCATCGACCGTGCGTTGAAGAGTTTGGTCTATGGATCTTTCAAGGTGACAGTTGTGTATGTGGCTGCTGCTACTGCTTTCTCTGGCAGTGGGCTAGAAGCGTAGCCCAGGCCGTTACCAAGGAAAACGTGTGAAGACGAGGTGGAAAAATGAGAACCAAAGATGGCCGCCCAGCTTGTTTTATGTTTAATTATGACCCCTGCAGTTTGGCTAGCTAGCACTATGCTATCGTACGCTGTGATATTGTGTGACATGGTATCATGTTATTATATCTCTACCTATCTATCTATTCGAGTAGATTCTGCATGAAACTGTAGCTTGAAGTGAACATGCTTGCAAGGTCACTGACGTGCAT…
novel.19130	ACGCTCTCTTCATCCTTATCCTTTCATCCCACACACACTGACCCAGCCACCGCAGACGGTGAGCGGACCGCGGAGGCCGACCGCCGCAGCTGGCTGCGATACTCGCCGGCGCCGAGCACCTGGCCGGCGTGCTCCGGGTCCGAGCCGAGCGTCTCCATCTGCTGTCGTGGGCGGAGGCCGAGGGGCGAGTGACGCGGCGGTCACCGAGGCCGCCGCCATCTGCGCGCTAATCGCCGTCGCGGAGCTGACCGTCCCCGACGCCATCGGAGTCCGCCATCGCTCCGAGCTGCGTCTCCTCCGCCGCGCACCTTCGCACCCGTCGTGACGGCGCGGCTGGAGGCGACGGCGCCGTCCAGCACCTTGGCGCCCTCCTCCTCATGAGCGACGGAACACTCCTCG…
novel.14819	TTTTTTCCTTCAGCCTTCGTGGGACGACTAAATCCAAAATCCCCAAATCTAAATCCTCTCACGCACTCCCTCCGCCGCCGACCGCTCGCTACATGGCAGCCCGCACGCCGACCACCCGCCGTCTCCAACACGCCGTCACCGCGGTAGCAAGGTCGCTGCCCTATTTCCTTCATCCTCCCGCAGCCCCATTGCTTAGCCCCCAAACACTTCTAACCCTAGCTTGTGCGTTGGAGTTTAGGGAGAGGCCAATGCGCGGTGGTGGACGCCGCCGTCCCTCTCAGATCTGGGGCTGAGGGGGGGGAGGTGGTTCACCTCCGAGAGAGAGCACTCACACCCTTGTTCGTAACCCAGGCGCCGCTACCGCTGCCGCCACGCCATGGGTTTCCTCCGATCTGCGCC…
novel.8567	CTCGCCGCCGGGCCAAGGAAACCCCACCCCGCCGCGAGCTTTTCATCCCTCAGGTCCTGCAAAAGCGTGCTCAAAGGCATGCCACCTAGTTGTGGAAGAGCTGGTTAAGGAGTGGGAGCTCCCTTTTGTGGCCCAGCTCACATCGACACACAGCCCCCTCCCTGCTTCCTCTGCGTCTCCGATGGCTGCTTCTTCTTCGACTCCGGCATAGAAAATGGAGCTGATTCTTTGAGGTCATCCAGCTTTCTACAACATCGACAGTGGTGGCCGCCTCTTCCTCGTTTCAGGCAAATGCATGGTTACACAAAGGGCCCTGCTGCTTCCTGCAGGAATTTGGTCGTCTTGGTCCTCCACGGCGAGTTGGACTTTATTTAAGGAATACCGTGACACCACCCCCGT…
novel.17357	CGTCGTCCAGCCGCCGCCGCCACACTTCTTCGCCCGCCAGCCATCCTCCTCGCCCGCAGCCACCGCCCGCCGCCCTCGCCGACCATCCTTCCCGTCGGCCGCCGCTCCACCCACTCGACGGCGCTGTGAAGGAAGCGACAAGAGAGGGAGGGCATCGCCGGCGTCGGACGAGCTCGCGCATCGCCATCATCGGGAGGCGAGGGCGCTGCTGCTGCTCCGCTCGGTTGAGTGCGTCGTCGCGCCATCAAAGGGAGGACCGCCAGGCGCCCACGACGAGCGCGAGGAGATTATTAGCTCGATGAGGCTCGTGTTGGGCTTGGACGTTTCGACCGGGTGACGGCGCACGAGCGGACATGAGCGGTGCCTCCGGCGGCAAGTCCGACGACGATGAAGGCCTTC…
novel.17356	AAAAAAGTTGCTAAAAAAAACTTGGGGAAAAACAGTTTATCGAGCCGCGCCTGGCGATTGCGGCGGCGCCCGTGCTTCGCGTCGGCATGGGGCGGATGGACGCTGCGGGCATGGAGTTTCTGCTTGATGCGGTCGACAGGTTCCCCGTACGAGAGGAGTTCGCTGACAGCCTTGAACAGCCAAATTCGGCTCCTCTCCTTTTCCTGATGCAGAACGGGACTGAGAATCTGGGGGCTGGTGATTCAAATGCTGGGTCTGGGTTGGCTCAAAATGTCGGCGAAGATGGGAGGGCTGCAGCGCAAGATGGTGCCCGGCGTCGGCGTGATTCATCTCCGACGAGGTCTGCTCAGTCTATGGACAGAGTGAATCCAGAGGCCCTTGGCTGGACGAAAAGGCTTC…
novel.17355	CCCGAACCCGCACCACTCTGCTCGATTCCCTTCCCTACTCGACGGCGCCGACGATTAGAGTGGCCGCCGCAGCCCCTCACGGCGCCGGAGGTCACCGGCGCAACCCCGACGAGTCTTCCTCGTCCGAAGAAGACGCGATGACGACGGGGTCTGGGCGAGCACCCTCTGGCGCGACGCTAGCGAGGCCGAGGCTCTCCGGAGCCCACGAACCGCGGCGACGGCTGGGGCGGCGGTCGATGGCGGTGACGACACGCCCGAAGAGACGCCCAAAGCGCCGTGTCACGCGGCTGCTCGAGCCCGCTGCCGTCTCCCGCTGAATCGGGGCGTTGGCGTTGACGCCCTCCATGCCGGCTCCAAGGCGGACGACTTCGGAGGCGCCGGTCGGCGCGGAGACGAAGG…
novel.8566	TTGAGATCAGGTTGAATTATGTGTTGATGTTCTTCGATGGTATAATTGTTCTTCTCCTTTAACATGATGCACCATTGACTTATTTTTTTAGATGCTCAAATACGCAGAGTAATGACATCCTGTATGCGCTTGGACACCCAGCAGATTGAAAATATAGAAGCAAAGATATCCAATACGAGGCCACGATGCCCGACAGAGATGCAGCCAATACGCGCCCAATCTTTATTTCTTGATGTTGGAACAACAAATAAGAGCATGTTCATGTTTATTTATTATGGTTTTTTTTTGAGAAATTTTGGGGATTTACAAGCTGAAATTATTGACTGTCTGAAAAAATGTTTTAACCAAAACTGTTTGAACAATGTGCCCTGGTTCTGCATTCATGGAACTGTAAAAAAA…
novel.17353	TGCATCGGCACCTCCACCGCATCCCTAGCCGCCGCTCGCTACTCTGTTGACCGCCGCAACAACTAACCATATCCATCTCTCTCTCTCACTCCTCACCTGCTGCCGCTGCCGCCGGTGGCGATGGAGACCTCCCTGCCCTGCGGCTGCGCGGCGCCGACTCCACCTCCGGGCAGCAGCTCGGCCTCCGCATCCACACCAAGCAGTAGGTGCCCCTCGCCTACAACACACTCCTACAGCTCGCAATCTTGCCACCCCATCTCTTCTACTTCTACTGATCCCCGTGCCCGGCGGCGCGGTCCACATACCCTCCTATCCATCCGACGGCAGTGCTCCTGCTCATGGAGATGGAAGATGACCGGCCAGGCAGCGACCGTCTCTTATGCTCAAGCCCGATGCACA…
novel.17352	ATCTGCGCCGCCGCCGCTCTATTTCTTCCCCTCGGGATCCATCCCCACCAACCGTAGCCCCGACCAACTCCCTTCGCCCTCGGGATCCTCCCGATCCAAATCGACCCGAGCTCGTGGATGCCCGGCGCCCGAAGCCTCCTGCCTCCCTGATCCTCGTTCTCCCGGGCATCAGTGCTCCAAGGACGACAGGAGCATGCCCCGGCCTCTCTCTCGCCAGGTGCAGGACAATGGAAGCCCCGCCATGGCCGCTGAATGGAGCTCTGCTTCCATGGATCCTCGCCTCCGCGCCCAAGATCCGGCCCCTCCGTCGGATTCCGCCGTCTCAGTTCAATTCCGGACGGTCCCTCGGCTCCGCCGCCTCGCCCGCTCGCCCGCGCCGTGGACGCGTCGTCCTGCTAC…
novel.2969	CTCCGCTTCCCTTCACATGAGTTCCTTCTTCATGCCGAAAAAGACCCCCTTTCTACTCCGTACAAATCCATCTCCTTCTTCATATCCTTTTCTCGGCTCAACATGTTCCTCTCCTAAATACATATCCATCTCATACTCCATGCCAAGGTATTGGTCGGTGTGAGGCCCCATGTGGAGCCGAGGCGCCTTGTCGAAAGGAGGCGTTGTGTGTTGTCGCGTGAGCTCAATGATGGATCCGAGGTGCGATGTGGAGCAGAGTGAGAGCACAACGTCGAGTGGACTTGGGGCAGAGCTTCTGGAATTGAAGGATGAGATGGATATTGCCACCTCAATCGACAATCGATCGTGCTTTCCAAGGCCACAGGTGCACTGTGCGGCTGTACGAGAATGACAGGTGGA…
novel.2968	AAAAAAAAACCCACGGCCCCGGATGCGAAACTCGCACCCGCCCCCCGGCGCCGGCGTCACCCGCGCCCTAGAAGGAGGCCCTCGCCGCCGTGCCACGCCCACGCCCCGTGGTCGCCACCGCCTCTCTCGCGCCCGCGCGCCGCACGGCCTGGGCCCGCGCCATCGACCTCCATTCCGCGCCGCCGTCGCCGGCGCTCGGACGGACCGTCCTGCTCCAATCGCCGCCCAACCCTAGAAGAGGAGAAGCTCGCCTTCCGCGTTTCCTGCCGTCTCCTCGGATCTCCGCAAGGGCTACGGCATACGGGGGCCTTGGATCCTACAATTCGCGCATTTTCTGCCGATTCAGGCGACGACCCAGCGATGGAATCCGTAACCATCGTCCAGGCTCAGCCGTTCGCT…
novel.2967	GCCCACCAAGATGATTAAGTGGGATGGGCTTAATTAGTCCCACTTATGCCCACTCCCACCTGCAGCCTGACTCGGAGACGTCAGCCAGGTTCTACTTTCCGTTCCGGTAAATCACGGGTCAGATCTCAGATCGCTCCTTGGTCGGCACGAGTTGGTGACTCCCGAGGTGAACCAACGTAAGTACCCTGTAACCACTGACCTCATGGGCCCGCGAGGGAGCCGGCCCCTTGTGCAGCCGTGCTTTCCGATGGAGGTCACGTCCAGCTGACATAAGGCCTGCTGCTCTCTCTCTTTCCCCGTTTTCTTATCCTCTGCCTCACGCCATCTACAATCCCAGATCGCTGAAGATTCGCCCAGCTAGCCGGCGGTGGGCAGGCCCTCGTCTGCAGATCGAGCAGA…
novel.2966	CGGGGGAGACCTCGTCGTCTGCGATTGGAGGTGCGACGCCGCAGTGCGCGACTTCTTTCACGCCTGGATGGTCATTGAGCGCGCCCCTCCTGATTGCAGTCAGTGCCGCCGCCGTCTCCAAGCTGCAGAGTCCCGTTCCTTTCCGCCCGTGCGTTTCCTCAGCGTGAGATCGATCGGGATGTCCCTAATCTACTGTGTGTACTTTTAACTGAATTTCCGACAGTGCGTTTGCTCAGCGTGAGATGGATCATCGAGTTGCCACACATGCTGCCATTTGAAAAAGCATTTTATGCTGCTGTATCTTCCCTTGGCATCTACAGCAAAGATGTTTACGATGGAAAGGGGCTATTTAGCGCCGCTCGTGTTTGGTGGATGTTTCGTGCTTATGGACATGACAAA…
novel.2965	GTACCCTTTTTTTTGGTTCCGAAACGGAGTAGTAATCCGGAGGCCAGCTGAGTTCGCCGTAGTCAACTCTCTCACCCCAGCGAAGGAATCGAGGAGGCGCGGCCAGAGTCGAGCACCGCGAACCCTCCTTCTCCGCCGTCTGCCACGGGCCACGGCTGCCGTCGATGACCGCGACGCCGTCTTCCCGAGCTCTGGCCGCCGTGCCGTCGACCATGGCGCTGCCGCCGCTGCTCCTCCGGCCTCCCCGATCCTTCCGTCGCACCCCTGGATCTAGAGTCGATGTGAGCCATGAGTCCGATGATCAAGATCAATATGGACAACACCAATGAACAAGTTCGGAAAAGAGATCGATA
novel.2964	GGGAGGGTGGTGGCGAGGATCTGTCCGCCCTGTCTCGTGCAGGGGGCTATGGAGCCGAGGCGGCGGCCTCTGGTGGTGGAGCGACGGCGACCTCAGCAAGTGGCCGTCACTAGTGCTGGCCGTCCTCTTGGCCACGCGGGTGGCAAGGCGGCGGCGGGTGGTGGCTGTGGGGGGCGGTGGCCATGGGGGCGCCTGCCCCAGATCTGACGCCTCCGCCTCCAACCCTTTCGGCCCCTGTCAGATCTGATCTCCGGCCGCCCCAGGCTGCCGGCGTCGCGTCTGTTCTAGGGGTGGGGAAGACGTGGGGCCCAGAGAAATCCAAGGCTGGCTCTGCCGGCCACGACGACGGCGACGCCTGAGGGCGCCGTCTCCTACCTGTAGGCGTCGTCAAGGTTATCC…
novel.2963	GTGAGCCCGCGCCCGTCGCTCCCACATCGCCGCCCGGCGCGCCGGCGCCGCTGCTGCACCATCGTCGCCGGACGCCACCGTCCGTCCTCACCTTCCTCCACCGCGCCGGATCGCCATCCCCTGTCGGCCACCTCGCGACGCCGCCCACCGGCCACCGACCCCGCCGCCTCCCTGCGCTCTCCGCCGAACCCCCCTACCCCGAGACCGCTGCCGGTACCCCCGATCGACTATGGTGTTGACGACCCCTACTTGCCAGAGCAACCAGATGTTGGAGCCCAAGAGCCAGACGCCACCATCGACGACGACGACTACTACTCGGGAGGTGCCTACTACTACGTGCAGCCCGCTGACGGCGACCAGGAGTAGTTTAGGAGGATCCTAGGCAGGAGGCCTGCGCCT…
novel.2962	CCGGCTCCCTCACGAGGCAAGGCCGGCTGAGGCGGAGGCCCACCCAGTCATTCCCTTTCCTTTGGTCTCGCAATCACATGTTCCAACTTCCAAGCGTCCGCCGCCGCCGCCGAATCCTCCGTCGTACGTGGCTGGTCCCCGTCTCCAGCGCCAGCCTCTCGGTCCACCACACGCACCTTCTGGATCTCGCCCAGAACTACCATGAAAGAGAAGGTTTCAAATTGGCAAGGATTCCCCCTGGTCCTGTTATCAAGATGCTAGATTAGGGAGCAAAGAGCAAGCAGGAGGCCACCTACTCGTGCAGCAGTCATACCCCACCATCATTCTTCAGGACAAAGACCCCCCAAGTACACTGCTAGAACAACACAACTGACGCCAAGGAAACACAAATGGACAAGA…
novel.2961	GTCACGTTCTCTCCCCTCGAGCAAAACAACCCAGCCTTTCCGGATCCAATCCTCCTCCATCTCCTCCAACCACCCACCGCGACCGCTCCGCTGCTCCGGTCTCCCAATCAGCGCCGCTCCATCTCCCCACCCACCGCCGTGGTGCCACCGCTCCAGTCTCCCAATCAGCACTGCTCCCCTCACTTCCCTCCCTAGGTCGCAGATGGAGTCGAGCAGGTCAGCGCCGCGGCCAGACTCGCCACGGATAAGCACCGTCATCGAGCTGGAGCTGGGCCACGGCGGAGGCCGGCTTCTTCTCCACAATCTGGTGCAGGGAGAGGAGGCCGCTGCTTCCTCCGGCGTGTGCTTCTTCTCGGGACGACATGGAGCTCCTCAAGGTCCCCTCTTCTTCCTCCCCGC…
novel.2960	AATCGTGCGAGCGCTTCACGTCACCCAATCACGTGCCGAGCAGATTGGGCGGCCTCGCCCGCAGCCCCCTGTTTTTGGGATCGTGACTTCTTTCTCTAGGCCCCAGATCGAGAAACTTGAGGGCTCCTTCCTTCCCCTCCTCCCGTGCGCTTCCCACTGATCCGCCCCAAGTCGACCCCGTCTCCGGTCGATGCCGGCGCTCCTGCAAGCCGTCGCCGACCTCCTATGCCGAACGCCATGGCCATGGACCGAAGCTCCGTTGGTCCCTCCCTCACGACTGCCAGTCTTCCTCCCGACCAGATCGACGACGGCGATGACCGGATCTGCCCCACTGCCGTCCGTTTCCAAGGGACGTCAACGGATGGGGTTTCTTCATCTCAGCCTCCACCACCCGCGGGC…
novel.13454	AAACAGGAACATGCTATTTCATCCTACAAAAGAGGCAGTTTACTGAGCTCTGACTGCGTGTATGTTTGAATATATGTGCAGTTTAATATACATGCATGCTTACACATCTGATCTATGTATCACGACAAGATGTGGTCGACTTTGGACAACGTCGCTACTTCTGATGGAATAGTTTTTCAACAAAATGGAGGTACCCTGGCTTGATCATTGGCAACTCCAGGGAAGAAATACTCCCATGAAAGATCGTTTCCCCCGACTGCACCCTTTCGTGTTGGATGACATGCTTACTGTCAAAGCCTCGATGATCTACCATCCATGGTCAGTAACCTGCACCACCCTCTCTCCACTGAAGCCCATCATGAGTTGATTCAATTGGAGTCCATTCTGTCATTGATATCT…
novel.13455	NNNNNCGCCACCGCCCCACCTGCTCCCCCTGCGCCGCCATCGCCCGGATGCGCCTCCATCGCACACCGCACCGGTGTTGGAGGACACCGGCCGGGGGCAGCCCTGCACCGCCCTCCAAGCTCGCGAGGATGGGCGCGCGGCTGGATCGAATCGAGGCTGAAGGCCTCCTTCCTTGCACCGTGACTTGTGCGGCGACGGTGACCTCTGTTCCCCTCCTCCCTCAACTCCCCTTCTGGTCGCCCGACGAGCTGCCCCTCCATCCCTCGCAGTTCGCCGGCTCATGCGTGCAGTCCACTGTGGGCAACAGCTGACCACCATCACCGATGATGGAGTCCACACGCATGCCGTACACTTGTCATGGTCAAAGTGTGCGGCTTGCAGTTTGGCACAAGAGGGTAT…
novel.13456	GTCGCCCTCGTCCATTCCCCCCTATTTCCCTCTTCGCCCCCTTCTTCTTTCGCTCGAATTCGAGCTTGGAAACTCTCACGGTGACCGCGCTCGTCATCGTCATTACCACGACCACCGTCGTCGCCTTCGCGTGGGAGGACGTCCAGGAGGCCCGCCATGGACGTCTTCATCCGTCCCGAACACGGAACGGAGCCGAGGTGGCCCGTGCGCTCGCCATCGAGCCAGACTTCGTCGCGTACGTCGTCGTCGTCCGTCATCGATTACCGTCGTTCCGGTCAACCCCGACTCTCCCCGACCTCACCATCTGCATCACAACCCCGTGACGATGCTGATGCCCTGTGGTCGACTACGTCACTGACGACCCCTCCTTCTTGTCTGAGCAACCAGATGCTGGAGTCC…
novel.13457	CAAGTGCCCATGAAAAACTGAAACGGCCCAAGGCACTGCAGCATGCATGGCCTCTATAGATCGCCATTCATGGCCTCTATAGATCGCCCTCCATTACCCTACAAATGCGGAAAAATTGTTGCTGCATTCGCGTTTAAAAACCAGTCTATGCTGCCATCATCATCCACTCTGGACCGTCCTCTACTCTGGAAGTTGTACTCCCCCTAATATTAGCCACACTGATTTTTACCATCTCTGAGCTTATTTTTATGATTTTCTCAGATTGCAGGTTGGGTCGAAAGGTGCGCGATGATTCGCTTCATAGGACTACTGCTGCTTGGATTGATTTCGTTGTTACACAGAGTTTAAACTCTAAAATCGGACAAGGGCGGTGTGTTCAGGATGTGGTTGAGAGAATAG…
novel.13450	CGACTGCCTTCCGCTGCCGGCCCCTGGCTCCGGTGCGCCTCCCGCCGCTGCCTCCCTGGCCCTGCCGCGCCTCCCGCCGCCGCTCCCACTGCCCCGGCGAGCCTCCCGTCGCCGTCCAACCCCCGCCTGCCCCTCGTCCCCAGCACGCCTCGCGTCGCCCGCCTCGGATCCCAGCGTGTCTCCAGCTGCTGGACCTCCACCGGCGACCAGCACCGCCCCTGCAGGGCGCAGAGGTCGCGCGCCTCCTCTTGCTGCCTATCCGTCCCAATCACACTCTGTCATCCCTCCCGGCGCGCTCGGATCTGGCTTCCTCCGCCACCGCGCTACCCCTCCCCTTCCCCCGAATCAACCGGCGTCGCCCCAACCATCCTAGCCTCAGGCGCCCTTCTTCCTCCAGGT…
novel.8563	GCCGAGCTCTGCATGCCCCACTGGCCAAACAAGGAAATCAAGTTCATGGTAAATGTAGTTAACACTACAGATTTCTACGTTGCTTTCAATGTATATATCATCCGCAGGAATGCAGCGCGGGACAAGATACCTGCAGCTGGAGAATCGAAAGGAATCCTGCCACCACGATCCACTAAAATAGGAAGACTAAATTGGAGAATTGATGAGACGGAGGAGCCCGTAGAAGATTACTTTGTGTGGAGCCGTGTTGTGACTGAAGGTGTCAAAAGCATAGACATCACTGGTTACATGGTTGAGGAAGAGAGTAAGCAACTGCCCTTTATTGTTAATAAGAAGGCAAGCCTAAGTACCTCAAAGGAGCTGATCCAGTTTGAGCCGCCTGAGCTCAGCCTCCCCTTG…
novel.13452	ATTAAACAAAACCGGCCGCTCCGTCTCTTAACCAAACCCAGCAAAAGACCAGCCGCTCGTTTCCTCTCTTATCTACTCACTTTCCCCACAGTCAAAGCAGTAGCTTCTCAACCGCGGGGAGACATCTCGACGGCGACCTCGATTTGCTAGCATGTCCGAGCAGGAGGGTCCTGGACATCCCTGCAAGCTGGCTCATCCAGCTGGTTGTCTTCCTCGGCGAGCGCGCCATCTCCATGGTCCTTCGGGCGCGGCGCTCGTCAGCGAACTGCTCACCATCCCTGCGGCCATGGCGTCCCTCGCCCAGCACGGCGCTCGTAGGCGAGCTACGCGCTGTCCCTGAGGCCGCAGCTTCCGTCGCCCGGCGAGGCGCTCGTGGGCGAGCTGTGGGCCCTCCCTCCT…
novel.13453	GCTTGGGATGCCCAAGGCACTCCAAGTGTTTCGCAGAAAAAGAATATCAAACGGAGTCCAAACGGAATGAAACCTTCGGGAGCGTGATTTTTGGAACAAACGTGATCCAGAGGACTTGGAGTGGACGTCAAGCAATCAACAAGGAGGCCACGAGGAAGGGGGGCGCCTACCCCCTGGGCGCGCCCTCCATCCTCATGGGCCCCTCGTGGCTCCACCGACCTACTTCTTCCTCCTATATATACCTACGTACCCCGAAACCATCGAGGAGCACCACGAAAACCTAATTACACCACCGCAACCTTCTGTACCCGTGAGATCCCATCTTGGGGCCTTTTCCGGTGCTCCGCCGGAGGGGGCATCGATCACGGAGGGCTTCTACATCAATACCATAGCCTCTCC…
novel.17407	ATATGAACTTAGAGCATTATAATATTATTATTTTGAAAGGTGTGCTTTCAAAACAGGTAGCCGTTACTCACTGAGCTAGCCGTTAGGCTACAACAGGATATATATATACGTACGCAAGCACAACGTTTCTTCTTTACAAGCTCTCCATTTCATACAGCCAAGAACATGTTACATGCAAGTCTTTGCTGGTGATAGCTGAAGTTTTCTCATACTTGCTTGATCTTCTCTCAAATCTGAGGCTTGTTTGTCATAACAGATGGATCCAAGCTACAGTCGTAGATCAAAAAGTGAGGATGAATTTGCTCTTTTTGTTCTTCCTACTTTAGAAGAACCCTCTCATTCCTCAAGAAGACCTATGCACACTTCAATACTTACAGGTGCACGACGTGTAAACGAAAT…
novel.7251	GGGATCAATCCACGGTTCCTATGCCCGCAGCCAATTCCCACCAACTGCAGCTCTCATGCCGGAAGCCATGGCGCCGTCCGAGTTGCAGCTTCGCCGCCGTCCCAAACCGTCGCCGTCGCGCGCCTATAGGTCTCCCCATCGACCGGTTCCAGCCCTCCGTCACCAGAACGTGCGGCTCGGAGTTCGTCGCCGCCGATCGAGCTCTCCGGTGAGCAGAGCCTTCTCCGCCGCCTTCTTTTCCTTCACTCCTCCTACTGCTCCTCCCTGACCTCCCCCCGTCTTGTTTTCTCTGCACAAGGATCCATGGCACCGCCCAAGTTGCAGCTTCAAGTTGTAGCGAGACGATTAATGGCTCCCGTCGAGGTAGCACAGGGATCGGCGGTGGCTTCATGTGCGAGG…
novel.13458	CCTAGCTTTACCAATACGGCATCTAGTCCGGCCAGCCGGAGCGGGAGACGACGTCAGGTGGCACTCCCTCGCGGCTGTTGCCGACCGGCCACCACGGCCCAGCTGAGCCATGCCACCAGCCACGCTGCAGCACGGCGGCGATGACGGCGAGTGGTTCGCGGAGGTGGTGGTGGTCCGGCACGGGGAGACGTCGTGGAACGCCTCCCGCATCGTTCAGGGACAAATGGATCCACAACTAAATGAGACCGGCAGGCAGCAAGCTGTTGTGGTGGCCCGTCGTCTGTCTGGAGAGGCCAAGCCGGCTGCTGTATATACTCCTCCGACCTCAAGCGTGCTGCCGAGACCGCACAAGCCATAGCTAAAGCTTGCGATGTACCAAACGTAAGAACATACGATCGA…
novel.13459	CAGCTCCATCACTCTACCACTCGTCTTGTCTTGTCAAGCAGAGCAAACAGAAGCAGCATATATGCACACCGTGGGAAGAAAAAGGGGAAGTAGCATAGAGCAGCGGAGGCGGAGGAGAAGGGATCCATGGGGAACATCCTGAGGTCCCATCAGCCCCAGCAGCAGCAGCAGCAGCAGCAGGAACCTCTGGATCCCCATGGCCTCGCGCCGGACGCCGCCGCCATTGCCGCCCTGACGCGCGACCTCAGCAGCTTTGAATCCGCATCCATGGTTCCGGAAGGGCTCGGACAGCACGTCACTTCATCCAAGGAAGCACAGATTAATTGGTACAAGTGTATTTTGGAAGCATACAGGAACACAACCCCACCGAGAACACCAGCAGAGGCTGCCCAGCTAGCT…
novel.18950	CACTATGGAACAACACTGACAGCTGTAGTTGACAATAGTAGGGGTGGTAGGGGGAAGTTTTCCATTTGCAAGCATCTGGTAGTTTGATTATTGCTAGTGATAAGATGGTTCTGCAGCGGTCGACCGGACAGCGCCGACCTAGATAGTGAGGCCATTCATGGAACGTTTAGATTATGTCAAGGAGGTCGATAAACAGGCAGGAACTGATTTGCACCGATGCTATTCCTTGCAAGAAGTCTAATTAGTCTTCACCAGGCGAAACAAGCTAATGAGATATTAAAGATATCGATAAGTCAAATGTCAAAAGGA
novel.6307	CGGCGGTCGGCGGCCGGTGACCTTCCGGCGTCCAAATCTCTGTGCAAGAATGGATGAACGCCGGTGGCCAGCACCTTCTGCCACAGCTACAAGCATGGAGTCGCGGAAGAAACGAGCTGCCTCTGATTGTGCGTCACGGGACTCTCCATCCACCGCAGCACAGCCTGATCCTCCTCTTCTTTCACAAGCGCAGAAAAGGGAAAGGGTGGATCCAACAATGTCTGATGTTGATGATGCCAGATCAGCAGCAG
novel.6306	CTAGTACTCTGAGATGAACAAAATAAGTACTATTAATCAAGCACAAGTCTGAAACTGAACAAGTTCAAAGCACTACTTAAAATCTGAACCTTACAAAGTTTAACACATCTCAGCTTACAAAAATCTCAAGCCAATAGCAGAGGAGAGAAGAGGCAGCAACAAAGGAGGTTCAGAGAAGAGATAGAGGCAGCAGGGGAGAGAAGAGGCAGCAACAAAGGAGGTTCAGAGAAGAGATAGAGGCAGCAGGGGTTAGAGAGGAGGAGGAGTAGTTGTGATGAGAGAAGTAGAGCAGCAGTAGGGTAAAGCAAGAAGTAGCAACAGGTTAGCAAGAGGGAGCAGCAGAGCGTAGTAGCAGCAGTAGCGTTGGGAGAGAAGAAGTGCAGCAGCAGGGACGTGATG…
novel.6305	CAAAAAAAACCGTCCCCCTCTCTGCCTTGTTCTCCATCTCGGATCTAGATGTTCTTAGAAAAAGAAATAAATCTTGATCTAGATCCCACCGCCCCAATCCTCTCCCTTCCATGGCCAGCTGCCTTCCCTTCCCCGGCGAGCAGCTCCGCTCGACCCTCTTCCACCCCTTCTTTGGAGGTCGTGGGCGTCGCCGGTGGAGCTCATCCATCACGGGTCGTGCGACGACCACCGTCGTCCTTCTCTGCCACCCCACACACACACACACACATCTTCTTAATTCGTTCAGATTCTACCATTATTTCTAATCTGCTTTCTCGATTATGCAGGTGCTAATATGTAATTCATGGATGTCCGAGGAATCACTCATTCGTCTCCCAGTCTTCTGCGCCATGTCGCCAA…
novel.6304	CCTCAACCCCCCTTCGCCCCTACCTCTACTGCTCGGATTCGAGCTCGGAAGATCCGCGGTGACCGCTGCCTCTCCGTCGATTGATGCATCCACAGGCCCCTCCGGCGTGCGAGGGCATGTCCTGGAGGTCCGTCCCGGTCGACAGCGTCTGTTCCGGCCGTTGGAGCAAGCAGGGGAGCCGCGTAGAAGGCGTCATCGTCTTCTTCTTCGTCCGGCCGTCGCAACCCCTCCGTCACCAGCGCCTCTCCGGTCCACCTCAGCCTTACTCAAGCACCTATTCTGGCTCGCGACTAAGAGACTGACGTCGCTGCTGGTGCCCCGATCGACTACTGTGTTGACGATCCCTTCTTCTTGCCAGAGCAACCAG
novel.6303	CTGAAGCCTGAGAGAGTGGTGGATTGCTCCGGGAACCGGTCGCGGCGTCGGCGGCGATGGAGGCCTGCAGGATCGACGATTTCCCTACGGATGTGGTTGCCAATCTTCCAGGGGGCACCGCGGCCCGCAGATCCCTGTCAAGATAAGGGGAGCGAGATTGGGAGAAGAGACGGGGATGTGCTACGGGATTCATCTGTGACCGCGCACAACAACGGCGCGGAGCCCGACGACGACGGGAGCAAGGGATATGGTCCAACGGAGTCTGGGAGTCGACCGTCAACCGGGATATGCGGTCGCCCGGCTGAATTAAGAGGTAGAGTACGTGGATCAATCTCTGAATTTTTACCCCTCGCAGAGCATTTTACCTGCTGTCCTCTTTCAGGTAGTCTCCATGTTTGT…
novel.6302	NNNCCCCACCTTCTAATCCCACGCACCACCGACACATAGGGCCATGGCCACCCCCCGATCTCCCACCTTCTTCCCCGCCCGGGGCCCCAGACCCCTACCTTCTTCCTCGCCGGAGCCCCACAACCCACCACCTTCTCCATGGCCTCCTCCCCCACCGGTGGCCGCGCTCGTCAGGCCCGACCTCGTCGGAACCCCGCGGCGAGCCCCTACCCCGACGGGGGCCTATCCTCCTCCAGTGGCTCGGACCACCATGGCTCCGCCACAAATCTGAAACAAGACTCCGGCGGGGGACTGCCCCCCGCGCTGGCCAGGGTCGTCCTCTCTGTCCATGGCCAGACGAAGACTAGTCGTGCGCCCCTTCACCGCCATCGACGCGACTTGGTCAACAGCCAAAGCCAT…
novel.6301	CGCGGATAAGATCAACGCCCACACGCGTTGGACAATCCCCAGGATATTTTCCCCCTCTCTCCCTCGTGCTGCTCCATCCTCGTCTGCCATGGCCGCCATTGTCGCCGTCGATCGCGTAGCCACCACACACCCCTCACTGCCTCGTTGAGTCCATCAGCTCCGACGGGCTCCTCTTCGTCTCCCTCACCGCAGGACCTGAGCCGGTGAGCGCCACCGCTGTCGCCTGCGTCATCTTCCCCAACCTCGGCCGCCGCATCTCGCCTTCGACCTACGCATCCCCGACCAACCCCGAGCCTCCTGAGCCGCCCTACGAGTGCACGATGTTGGACCCCAGGAGCCAGACGCCACCGACGACGACTCCTACTACATCGGAGGTGCCTACTACTACGTGCAGGCCGC…
novel.6300	NNGCCAATAGCTCTTCCCCAGGTCCGATCCGTTCAGCCGGAGCATTTTATTCGCCCACTGATTTAAACTTTCCAGACTTCTTTTTTGGATCCGAGTCGTGCCGGTCCTTAGTTTGGTTCTTCAGTGTATGCGTTAGAACAATAGACTAGTCAATGAAGGGGAGGTTTATTAAGCAGAGCAGAAGAATATAGTTAATGGTTCCTGGATGAGAAGTGGAAATGCTACTGGCTGTGGAAGGAGGAGGTTTTTTCTCATCGTCAGCTTCAGGATACAGTCATGGCCTCGCTCTTTTGCTGCTTGGACGGAAAGAAGAAGAGAAGCCTGTCAAGGTATCACCATGGAGTCAGTACCGACTAGTCGATGGGGAAGCTGAGCATGTTTGTCATCTGGCTTCCACGA…
novel.19932	CTCCCTCTCCTCCTCACCCCTCTCCCTCGCGGCGGCGCCCACATGTGGCCGCGGCCACGCCTCTGCCCCGACTCCATCGCCCTCGCCATCGGAGGTCGCCGCCACCGCACCGTCCTCTGCGCTTCTAAGCTGTCAACGGCTGCCATGAGCCTCACAGTGGGCGCCATCAGCTCGCCATCGTCGCCACTGCCTCGCCTCGTCGCCGGCGCTCATCCTCGTCCCCTCCCCGGCGCGCTCCAACAAGCCTCGTCGCCCCTCTTCGCTGCAACGGCAACTACGAGACCGACGCTGCTGCTGCCCAGTTCGACTACGGAGTTGACGACCCCTCTCTCTTGCCAGAGCAACCAG
novel.6309	CTGCTCTTCCTCTACCTGGCATCCTACCTACCCCTTCTTTCCCTTCCTTCTTCTCCGGCGAGATCTAGATCGGGCACGTTACAAGTGGTATCAGAGGTCAGGCAACATGGAGACGGCCTACCCCGACCCCGCTACTCCACCAAGCAGGCTCTGAAGACGGCGGCCATGGAGGAGCAGCTCGCCGCGCTCATCAAGTCCGTCAACGAAGGACGGGCCGCCAACGACGCTCGGTTGGATGCGACCCAGACCTCCCTCAAGCTCTGGCGCCCGACGGTGACGAACCTTCAGAATCAAGTCGACGAGCTCCGCACGCAGGTGGGGCGCATCGCCCTCCACCCCGCCCTGGCAGATCCGACGAGGACTGCGGCGGATCTCACCGAAACCGCGCCTGATCCGGGA…
novel.6308	CCTGCATGTTCAAGAAAGGATTTCAAGATCTATTTATGGATGTAGCGAATCAGAAGGTAACATATTGTCGCAAGTAGTATATTTGTGTTGTATTATATAACTGAAGATTCTGGAGATTAAACTAATGCTGGGGTCAACATTTACTACATTTGATATCTTATTAGATGTGATGCATAATGATTATTTAACATGCAAATGCTTTTCATTATAGAATTGTAGTACCTACATGGCCTGATTCTACCCATCTTAGTCCTCTAGATCTACCGACTGGCGATAAAGTTCATGCTTGAAAGTTCTTAAATTTGTATATGTACTTGCTCTTTCATGCTTGAACAAGTTTTTTGCAGTTTTCTTTAAAGAGGATTGGCGTCTATCTACTGTAGTTAAAACTACTTTGAT…
novel.16322	CTCATTCCCTCACCGTGCCCCCCCTCATCTGCTAAAAAACGAGCTCCTAAACTCGTGCGGTGACCGCGAACGCCGCCACCATTGTCGCGACCATCATCGCCCCGGTGCCCTGCGGTCGTGTCGAGAAACTCCGCCGTCGTTCGCTTCTTCACCTTCGTCCATTGGATCCAGCCGGACTCGACCGTGCCGTCGGGATCGAGCTTCTTCTTCAACTTCGGCCGCCGTCATCCACCGCATCGATCCGCTCGTCACCGACCGTCCCCGGCCTCGTCGAGCCCTCCCCGAGCTGCGCTACCCCGAGACCGCTGCTGATGCTGCCACTGTGATCGACTACGTCACCGACGACTCTTCTTCCCTTTCAGCGGAGCTTCCAGATGGTGGATCCCAGGAGCCAAATGC…
novel.17103	TCCTGTTCGTTTGGTCTCTGTTACGGTGCGGGAGGGCGCCGGCGAGGTGGTACAGGTCGCTGATGGACGGTAACACCCACGGCCCCGGCGGGAGTCTGCTGGTAGGGTGCACGGCCGTCCGCCGTCGTTCGGGTCGCCAGCCTACAGCCCGACTCTCTCTCTACGTGTGGCTGGTCTTGGCTGTTCGGCTAGCCGTGATTTCTTTCGTTCTTCATCTGGTGTTTTATGGTGCCGCTCCGCACGCGTGTCGTGGTTCTTTTTTGGCTGCTCGGCGATTTGGTCAGCCATTACTCTCTCACACAATTTGTTGTGCAGCAGATTTGATGTAGGATTCGCCAGTGACCGTACGAGTACGCTGCGGAGTTGCTGCCACTGCCGCCACTACCTGGATTCGCTCGC…
novel.13914	TGGGCCTGTTGAGGGCGCAGCCGGAGATGCTCTTAGTCGCGGAACAACGCAACACCAAAATTCCCGCACCAGCTGGCGCAGCGTGTCCGCGTAGGGTTGTAGCCTCCACCCACCGAAGCACCGAACCGTTCTTGCACCGCCGCGACGGCGCTGCTCGGCGACGCTCTGCGGCAGGCCATCATGCCGCGGGGTGCGTACGAGGCGCTGCGGGACGAGGAGCGCGCGCTGCGGCTAGCAGCGGCGGCTGCCGCCTGCGTCGCCTTCTCTACCGTTGCCGCGGTGGGGATCAGCCTCGGGATCGTGTTTCCAGACGAGCCCGCGGACCGGCCCTTCTGCCGGGAGCGCCGCATGCTGGAGGCGCTCCCGGCAGCTGCTAGCAGCCGGGAGGAGGAGCCCGAG…
novel.18951	GCGTAACCGAGCCGGCCTCGTTCCAATCTATAAATACACCGCACCCGATCGACAATCCTTCAACCAATCCACCAGACCCCCTGATTCCGATCGAAAACATCGCCGCAATCCTCCGTCAAGATGCAGATCTTCGTGAAGACCCTCACCGGCAAGACTATCACTCTCGAGGTGGAGTCCTCCGACACCATCGACAATGTTAAGGCGAAGATTCAAGACAAGGAGGGCATCCCGCCGGACCAGCAGCGTCTGATCTTCGCAGGCAAGCAGCTCGAGGACGGCCGTACTCTTGCTGATTACAACATTCAGAAGGAGTCCACCCTGCACCTGGTGCTCCGCCTCCGTGGTGGCCAGTGATTTCTTTGGAAAATCGTTTCACGGGTCCTGGTAGTCGTCTCTTGC…
novel.8568	AGCCAACAGAGAAATACTCCAGCCAAGCCAAAGCAGAGAGAGAGAGAGAGAGAGAGAGAAACGGAAACAGAGACAGAGGGAGAGGAGACTTGCAGAGGAGAGGAGAGAAGAGGCGGAACAAGGGAGGAGGGAGGGGTCGCCGGAAGGGGGACATGCTCCCTCCGCATCTCACATCTCGCAGCTTGAACTGAGAGCAAGAGCAGAAGCCCATGAGATGAGACGCAAGCAAAATATGCAAGAAAATGGCACAATCATGATTCAGTTTGGTCAGCAAGTGCCTAACTGCGAGTCCTCAGCTAGCGATTCTCCTCAAGAAGTGTCCGGAATGAGCGAAGGGAGCTTTAATGAGCAGAATGATCAATCTGGTAATCGCGATGGCTATACGAAGAGTAGTGATGA…
novel.15721	CTTTTGGCTTGGCCTTCGCCCTCCACCCACGCCAGCTGCGGTGGACGCCTAGCTCCTACAGCTCTGCAGTGAGGCATGCAGAGAGTGACGACAACTTCTGAAGCCATGGCTAGCCTGTGATTACCAGAGTGGCGATGAGTGTGATTTGGATACCTGTTTTGTTTGCTCCTTCTGTTTTGATTTGAGTTGATGGGGATGAGATGTGACCCTGCTGCTGGGCGTCGCAAATGCCACGGCTCCATGTATGCCCCAGCTTTGGTGATGCGCGGGCGAGGCTACTCTATCTGGTGTAGTCGCCCTCCTTCCGAGAAATCAAGTTCTTTTGTTCAGATTTTAGATCTCTTGAGTTTCAGCTTAGTTCAAGGATAGAAAAGCATGCTCCTTATGGATTCAATGAGG…
novel.11146	ATCCCACGCCCCCCCTGGAGGATAAGGCTGCGCCATGCCCCCCTCGACCGAACCCTAGCCCCCACTCGAACTCCCCTTTCCCTTTGGTCACAACTTGGAGTTCGCCTGATCTCATGGTCGCCATGCCGTCGTCGTAGCCGCGACCATCGTGCGCCTCTTCGCCGGGGGAGACGTCCAGCAGAACCGTCGTCGTCCACTTCTTCATCTCCACCCACGAGATCGAGCCCGGAGCCACCGCATCGACCGGACGAGGTCTTCTTCAAGCTCTGCCCCGCCGCTCGTCATCTTTGATTTCGACCTCATTGAAGCCTCCCCGAGCCCGCTGACTTTCTCTACAGCTGCGATACATCGAGACCGACGCCGCTGCTACCCAATATGACTACGGTGTTGACGACCCCT…
novel.17745	AGTGGAAGTGGTTCGATGACTTGGATGACGAGGAGAGCTACGAGCGGTTCCTGCAGCGTGAGCGACGAGGAGTGACGGCGTGCGACTACACTGAGGTGTACGCCTCCATTCAGGCAACTGCGGCCGTCGCGTCGTAGAGCAGCGTTATGCTATGGTGAACTGGATCATCGAGATTTACAGTCATGACTTGGTGTTGTGCCGACTGTGCCATCTCCTAGGTTGTCCGTCAATTTATGCGATTCAGGTATCCTTAATGTTGATATACCCTATACGCTGTAGCTTCTGTCACTTGAGTTATATTCCTATGTTCGCTATGCGTGGATGTCAATGTCTACTAAATCAGTCAATCACCCATTAAAGAAAGATCATATGGTTTTTTTGCACCCTGATTTTACCTTA…
novel.17578	CACGGCGTTGACCTCATCGCTACCGCTCCCGACGGCGACCCTTCCCACCTATCTCCGATGACGGGTGAAGGCCGCGCATCACCAAACAGCGAGCCCTACCCACATACGGGAGCGGGGCTTGGTTTGGTGATTTGAGCGGTCCCCGCCAGATCTGGTGGGGCAGCGCTGTCGCTACGTCGATCCTGAGATCCACTGATGGATTCGGGAGGCGGAGGAGCGTCAGACCAGGAGATTCAGGAGCTGATGGCGGAGCTCTCGCACCGGGAAAGGACGACGGCGCGTGCGGCGAGGAGGGTGGAGACTCCGAATCGCAAAGTGGCAACATTGAGGATGAATTTGGCATTGCACGCAATGTCTAGAACCACGGAGTTTGGAGCGAGAGAGCATATTTGCGATGGG…
novel.17100	CTCGCCTCCCTCTCGCCCAGGAAGTCCTCGCCGCCGCCACCGCCCACGCCGGCCGCTTCCGACGAGCTCCGGCGTCATGCAGCACGTACCCGAGCTCCCCACGCTCCGCGCCTCCCTCCCCTCTGGCCAAATTCTTCGCTCCCGGCTTCTATCGTCCATTCGCAACCCCACCCCCATGGCTAGGGTTTCGGGCAAGGCTTCGCCGGCCCGTCTCCATCCCCGCTCGCTGCCTTCTCCCATCACGCCGGCCTCCCTTCCCTAGCTACCCTCCCTCCGTGGAGCACCCTCACACTGGACACTCCTTCTCTCCCCCTCCTGCCGCCGAACTGGAGCAGCAACCGCTCCTCCTCCACCTCCCCAATTTGGGGCAGCAACACCACGAGCTAACACCCCGATGAC…
novel.15449	GTTTTGGCATCGAACAGAGCCGGAATCCCCATCTCTCTCGTTCCTCTGCACGCCTCTCAAACCCTATACGCCGCCTGCCTCATGCCCTGTCCGACGCCGCATCACCACCTGGCCGCCGCCGCAGGCCCCTTCCTTCCCTCGTACGCGACGCTGCCGCCGTACCTTCGGCGGTGCGTTTGACGCGCTCGGGCGAGCTTCTGGTGCTCGGGGCAAGTTTTCCCGGTTTCTGCGCCTCCTGTGAATGGAGGAGTTGGAGGCGCGGAGGCCCGGTCATCCTTCCGAATTTCCCGATGCAGAGACGGTGCGATGGTAGCTGACTTCCATGGCCGGCCTCTGTCGAGGCCTGATGACAAACTGGTGAGTTGATCTGACTGATGGGAGGGGCGGTCCGTCGCCGCC…
novel.15968	AAAAAGAAGCCCTTCTAATAAAAGAAAAAAAAAATCTCACCCAGCTCTTCGCACGCACGGGCTCCGACCGACGCAAACCTCTTCCCCCGCTCCGCCGCCGCCGCCGCCGCTCTAGCTCGCTCGCGCGAAGGCGGAGCTGGTGGAGACGAGCATGGGGGTGGTGCGGGAGGTGCTGGGCGACTCTGTCGCCGACGAGGTGGACGACCCCATCGTCTCCTACATCGCCAACGCCCTCGCCGATCAGGACTTCGACTTCGGCCCCTCCGATGGGCACGGCAACTTCGACGCCCTCGGCGACCTCCTCATCGACGCCCGCTACGTCTACGACCGCCCGCGAGCACTGCCTCGAGGTCTGCACTATGAGAAATTGTGAAGCCGTGCGCAGCCTTGCCACCCTCT…
novel.18952	TCCAGCCACTGTAAGGGTGCCAGCCAGAATGATGCTTAATCTACTGTTAGAGCAGCTTAACATACCTGACACCATTTACCGTGGAAGGCAATACTCACAGGACAGTCATTGTCACGGTGCTCTTCTACACCTCTACATAGATTAATGGAATCAATCCGCCGCAGATGACAATTACTGGTGTTTGCTCTGCCAATCAGGAAGTGGCAGAAGATTCTGCAGCTGTGGCAGCCATCAGGTACATGGAAAACGCTACAAACACTGTCGTGATGGATCTAAACTATGCATGGTTTAAAAGGATGCAGCAAGACAATGGTTATTTGAGACTTAGACTTGACGAGGCGTTTGAGGCGATAGGCAAACTTTCTAAAGGCAGCTTAATTGCGCTCAGATACATGTGTG…
novel.19109	GCTCCGTCCTCCCCTCGCGGCTTCCCCTCCCGTAACCCTACCTCCTCCTCTCCTCTGAGCCGCCGCCGCCGGTCCTCCTCCTCTCCTCTGCGCCGCCGCCGCCCGTCCTCCACCTCTCCTCTGCGCTGCCGCTGCCCGTCTTCCTCCTCTCCTCTGCGTCGCCGCCGCCCGTCCTCCTCCTCTCCTCTGCGCCGCCTCCCTCCGCCGCTCGTGCCGCCGCTTCCTTGTCGAGCTTGACGTCCTCAGGAGGAGAGGAAGCTGGCGCTGCTCTTCCCGAGGAACGCGCCGTTGCGCCATCGATAGGAGAAGGCCAGGCGGAGCGCGCCGTCGCCACCGGCTGGCGCGTCGACGGGAGGAGGCCAGGCGGGGTGCGCCGTTGCCACCGGCCGCGCCGTGGGT…
novel.18947	CCCATTTCCAGCGGGCAGCGGCGAGAGCTCGGAGGCAGAGAGCCATGGCGATTTTGGTTGGAGATCTCACTCGCCGATCTCTCAAGGCGTTCTGGTGCGGCGGAGACAGGCCCCAGGCACCGGGGCGTGAGACCATTTTCCTTCGTCAACTGTAGCGAACAGTGTAGCTAGTGTATACAGTCTACAGTGCTTGAAGACTGCCTGGGTCCTTGCCCCAGCCTGGCGCCGCCACTGTATGTATGGTTGCCTATGCTGAATCTCCTGGTTAGTTGGTGGACAGAATTTTTTTCAGTTAAGTAACAGTGGTTTGGACTGTAATTTGGAGTGTTAATTTGAGTGGATTTTCAGTTTAATTTCATTTGTAGCCCAGTGTAAATGCAATTTTAGTCATTTGTAGTC…
novel.19687	CGCTGCTCGGGTGCCTTCTCCTGTCGTTGTCCTTGACCTCGTGGAATAGTCCCAGCCACGGAACAACTCTGCTTCTCCGCTCCCCTGTCTCTCCCTGGCCGACGGCGGCGCCGCCGCTCTCCGGCAAGATGTTTGGGGTCTACTGCGGCATGTATGTATATTACTCCCTCCTTCATCCTGATGTCCTGACATGCTTAATCGCCCGGCATACTTTGTGGATTTGGATTTGGTTGACCACGCCGCCTGCTTATCTTTCAGATCCAATCCGTCTGCTTCACCATGCCGGAGTCTATGGAAGGCTTCCACTGATTCTCCTCTACAGCATGTTCTTATTGTTTTGGTTTTCCTCGTCCGCGGGCTGCCAGTTCTGGACACTGACCCTCTAGCCATGATGAGGCC…
novel.15722	GCAGGATAAGGATCCAATCCTGTGATGCCACTCCATTTCCATCGTCAAAAGTTGCGCATGAGTTGATTCAGACTTTCAGAGTTCAGAGAACACCTAGCAGAGTTAATCAGCCTGAAGGTATATCAGATCCTAAGGAAAGAGGACCCGGTTCAGATTTGTCACTACTATGTGCTGTTGGATAGCCATGAAATTGACGGCGGCGGTGTGGCGAATGACGAAGCATCTAAAATGGATGGAAGAGAGGTGGTAAGGCGCGGGTGGGAGACATACATATTTGAGGAAATACGATTCATAAGGTTTCATATTAACAAAAATTGATAGTCTTTGTAAAGTAATCCGAACATTTTGTTGATTCCGGGACAACTTTATTCTCCAATATGAATCTGTAAGAAAAGATAT…
novel.19685	AGAGCAACATGATGTTTTGCACGTTCTCTTTCCTTGTTCTTCTTGTGGCTTTTTCTTCATCTCATCATTGACCAGTGCATTGTTTATGTGTGTATATCTATTCTCTCCTTTTTTTTATTCTCATGAACTAATGTGTGTACAGCTTATTCTTCTCTCTAGAATTCATGGATGAGTTAATGGTCTTGGTTATATGGTTTATTCAATCCACCTAAAGGAACAAAGTTTACACCCTTTGACTGGTTTTATTGGAAAATCTTACACAAAAATATGATGTGATCCCTCTGCTTCCACATGACTGTTGTTGGTCCAGGTACCGTATTGTTTCATGTCCTTTGTTATAGTTTGTAGCTTAGATTTGTAAGACTGGGCACTATAGTGTTGTCTGTTATGGCTGATTGA…
novel.16090	AAGACAAGAATGCCCCTTCCCTCCTCGAGCTCGAGCACTTGCTGTTCCCTTCTTTCTTGCTCCTCTTCCCCTCCCCGGCGGTTGGCTTCCCCCGCTTCTCTCAAATCCCCACGCCACCACCATCCCACCCCTCTCCGGCGAACACGCCACCGCACGCTCCCACCACCGAAGCACGCCACCTCGAACGAGCTTCCCCCCTCAGTAGCCGTCGGCCGTCCTCCTCCGCTCTAGCTGCTCGACTGGCGTCGCGCCGAGATCCATCCGGGAGTCAGACCGGTTCCTGCTGTCGCTTACGGTGAACCCTGTATTCTCAATGTTCTCTCTGAGATAGCATGTCTGAACAACAGGACCAAGTTAGTAAAAGCTCCTGCTCAAGTATTAGCACCAGTACTCAGGGGA…
novel.19683	TGGAACACCAGTTATGTCCCAAGTATGGCCTCGCCCTTTGCTGTTGAACTCGCATCAAGCTAGCTTGCAAAAGTTTCAAGCAGGCACTGCCCCGTTCTTTGGGGCTCCGCCGGTCATGGCAACCGGGAACCTGCCCATGGTGATGCCGAGCCCTGCAACGCTTGTGCAGCCATTCCAGGCCATTCATCCAATCATGGTTCCTTCGGCGACCAGTATGTATCCAGGCAAATACATGTAAACTTGTCATACCGCTGTGATTTTTCTGATTGCTTTGGAAGAAGAATCTTGGCTTTACCCCTTTGGCTTTTCGGGGTATACATCTAAGAGGACTCGCAGTTTTGCCTACCCTGTCAATTCACCTACTAGTTGCTGGTCATTGTCCGTCTTTTTATTGGGAGG…
novel.19682	GGCTGGAAATATGAAGCGAGAAGGCGTTTGCACGAGAAGCCAGACCAAAAAGCAGAAAGCTTGGACAGCTTGGCGAGGAAATTCGCTTCTGGACAATCCGTTTGAAGAGGAATTTGGCAGCTTAAGTGATTCTGGCCAAGGTGTCTGGACGGAACTCAGTAAAGAAGTCGCCTCAAACTTAGCGGGCACTGTTGTATCGCTTGCTTCATTTGCTGATGAAAAGACAGTGTTTTTTGCATGCACGGGCATAATTATCGTAAACAAGCCTACTTTTACAAGTTGTCTGACTTCATTAAGTTTGGTTAGATCTATTGATGATGACACCAAGATCCTTCACGATATGACGATTGAAGTGCGCCTTCCGGATAATAAACTTGAACTGGGATGGTTGGAATCCTA…
novel.17406	GTCTTCCTCACCGCAGTCTTGCTCCTCACCACCCATAACCCTAGCAACCCGCCTCCCTCTCGTCGGTGAAAGGTGTTATTTTTACCAGCTGGGGTGCTCGATTCGTGGCGGCGGTGCTCGATCCGTGCTGGAGCAGCGGGAGGAGGAGGCCAAGGTGGAGATCGTGGTGCGGGAGGGGGAGCTCGGCGAGACGGCGGCTGGATCTGAAGCGCGGCTGCTCCACCTTCCTCAGGGTGGCGGGGATCTCCGGCTCGCTGCAGAGAAGAAGGGCCCGACCGCTGGCGTCATCCGCCGCTTCCTCAGGGTTGGCGGCGGCGGGCTGCGGTTCCGGCGGAAGGGCGACACGTTCAAGGTGCTGCAGGTGGCGGACATGCACTATGAGGACGGGCGGAGCACCGC…
novel.10304	GTTTTACATGGTATCAGCCTAACTCTTCCACATCGCATCTCCTATCCCCATCCACCACCTCCGCCTCCACCATGGCCGCCTCCTCCAGCGCCGCACCAACCAACCTCTCTGGTCAGGTCACCGAGAAGCTGACACGCACCAACTACATCCTCTGGCGGACTCAAGTCACGCCGCAGCTTCGTGGTGCTGGCTTCTACGGGTATGTCGACGGCTCCATGCCGGAGCCGGCCCGACTCGTCGTCACCAAGGACAAAGAAGGGAAGGAGGAGAGTTCCATGAACCCCCTTCATCCGATCTGGATGCGCGAAGAGCAGCAGGTACTTGGCTACCTTCTGAATAATCTCTCCACGGAGGTACTTGTGCAGGTCACCACGATCGATCATGTGCAAGATCTCTGGA…
novel.17968	GAATATGTGTGAATGTTCTTGACGCTAGTACGGTTCAATCTTCTCCTTCTACCATTTAATTTGATAGCGTGAACTCCTTGCTCTTTTATTGCTCTCTTTTCAACAGTGTAATAGTAATTGCAAGGAGAGAGACACTACTGGATACAGGGACACAAGTCAGAGCACAAGTACAGTGTACTTGCAGCATTGGCTGAACCAATGACCAAGCAAAAAAATAAGAAAAACAGGGGAGAAAGAAAGGAGTCTCGGAACTAAACAGGTTCAGCCATGCCAAAAACACAAATCCAAGAGATCTGCTTCATCAGCACGGATCCGAGATCTAGAAGAAAGAATTGAACAAAAGGATAGAGAGGGATGCAAATGACAAGTAGCTATGGCATCAAGAGGAGTTAGCCGCGA…
novel.15847	GATCCTCTATCCCGAAAATAATTCGCCACCGCCTATGCTCGCCGCCTTGCCCCCAAGCATCACCTTGCCGGCCTAGATCTCGACCCGCCGCCGGTCCCCACCAAGTAGAAGCACCCAGAGGCCATCCGCCCCAACCGCCAACATATGCCGCAACCCGACGTCGCCCAACCGGAGTGCCGTCGCACCAGCTCGCCATAGCACCAAGCGCATCCCCTACCGCAGATGTCGGGGCTAGCCGCCACCCCTGCCAATCGCGTATGGGCAGGTGCGGGCTAACGCCCCCTCCCGGACTCGACCTTCCCCGTGCCCTTGCTTCCAGTCCCCAAATCCAGGAGAGATAGCGGGGGCACGGCCCAAGATCGACAGGTTACCAGCAGAAGCTGCCCACGCCAGGAAGAA…
novel.17101	CGGAACCCTAGTCCCCTTCTCCCTCGCGCCCCCATCTTCCCCCACGCACCACTTCTTCCTCCCTGCGACATCCAAGGACAGCCACCGCCGCGCCATCATCGTTCTCGTGGCCACCGGCATCCCCTCGCTGCATCGCCATGTCCGGGATGCCGCGCCATCCTCTTCTTCGTCAATTACGGGCATGGGTTCGAGCTTCCTCGTGCCACAACGTCGCCATCTGGCCATCTTCTTCAACCTCGGGACGCCGGCTTCCATCACCGATTCGCCATCCCCGGCGCTTCCCTGAGCCCGGTGGCTTTCCCTACTGCGTCTCTACTACGAGACCGACGCCGCTGCTACCCAGTACGTCTACGGTGTTGACGGCCCCTCTCTCTTGCCAGAGAAACTAGACGATGGAGC…
novel.2219	CCCTTCTCTCGGCTGGATTCCCCTCCGTCCATCCCCGGCGGCGCGCCCGCTGCTCCTACTCCTGCCAGGCGCCGGGACACGCGCGAAGGGGACTCCCCTTCTCCCTCCCCCCTGCTGCCCTCAGATCAGCGCCGCCGCGGAAGCTATGGCCGCCGCCGTCTTCCGGCCTCCTCCCCGGGAGGCGAGGAGGTGGAGGAGAATACCGCACGGAATACCAGCGAGGCGGCGATATCCTCTCCCTCTGCTCTCCTGCCAGGCTGCCACGGCTCATCGCGGTTGCTGCTGTACCCAGGTCATCTGCCGCCGCACGCACTCGCGGTTTGATGACTGATTGAGGGCCGAGGCAGCTCCATCCTCTGGTTCTTCCTCGCGGTGCTCTGACGGCAATCGGCCAAGAGC…
novel.2218	ATGGATTTTGCCGACTATGAATTTAAGGAGATGTTCGCCATCCGCTTTGGATCTGGGAGAGTGAGCATTGCGTACCCTATAATCTGTGCAGCTGGAGCTATTGATTTTGAATCGTTGACGCATGATTTTCTTGAGACAAACCAAGCTAACGAGATCTGCAAATGGGTTTGAACGAAAGATTTAGAAGGTGAAGGAGCTATTGAAGAGCATGCTACATTCCCACTGTCTTAATCATTTTTTCATGTACAATGCAAT
novel.15448	TCAAGGTAGGCCCCACGATAGCGCACGTCTGCATCCTTTCCCCTACCTGTCGCCTCCTCCTTCTCCCAGATCACGCCGCCGCCGTCCAGCAACTGGCAACTAGCGCCATCCCACGTCGCCGTTGGTGGCCCCCCGCAAGACCGCCGTCGGCCGCGTCCATCCCCTCATCCGCCGCTCCAACGAGCGTGAACAAAGTGAGAGGCACTACCGTCGGGGCATGGGTCGCCCGATGGGGCGCGGGCAGATCCCGCCGGATTTGTGCATGTGCCGAGGCGATGGCGGCCCGCGCGTGCCGCTGGTGCTAGGGACGAAGCGGCGGCCAGGAGCGGCCTTATCCTGCTGCTCGCGTGGTTAGGCCCACGTCGTGCACGCCCCGACGAGCTCGACCGGCTCCTCCAG…
novel.16037	CGGAAACGGGGAACGGTGGGCCGTCCCTCGATCCAGATTCATCGACCCAGAATCAGATTCGGGAACGAGGGTCGATTCGGTAAGATTCGATGCGGATTCGACGTTTCCGCAGCCGGATCATCAATTCAGGTTCGGCGACTCGACAGTCGTGGTTCTTGAATCGATCGAGTAAGCAAAAGGCTGCTGATAAATTTTCCATTGGGAAGGAGATGATTTATTTTAGTCTTCATGGATCGACGATGCAGCCAGTTGCTCCCAGCCCAGCCAGTTCCCTGTATAAGTACTCCCTCGGTCCCTCCCAGCCAGTTGCTCCCGGCATCCAGCGACCAGAGGCACATGCAGCAGTAGAAATTCAGATTCAAAACCAGCCATGCTTCAGAAGACTTGATTGCTCGAGGA…
novel.11347	GAGCCGCCCGATTAGCCGTTCTCCTGCGCCAAGTGATCTTGCACCCGGTCCAGCCCTGCATAAGTTCTTTGATATCTTCCACGATAGGTCCCGCCACCGACAAATTCCGGGGTGCAGAGTTGATCATGCTAACAGCTTCCTTACAGTCCATCTCCACACGAATCCTTTGGATGCCAAGTTCCCGGCCAAATTCCAAAGCTTTTCTGCAAGCCAACAATTCTACGATCTCCGGCTTTGTCTTGTTAGGGAAGAGCTGGGTGAGGGTACCCCGGAAAGCACCAGTGTGATCCCGGACAATCACCCCGCCGCCGCCGTTCCCTGTGGCAGAAGAGATCGCGCCATCCACATTCACCTTGATCCAGTCAGTCTCGGGTGGGTTCCATCTTTCAGGGGGTGGTG…
novel.2211	AGTTAAAGTAAACCAAACACTGCTTTGAAGTTCTCCAACCGCTGGATGGTTTAGTTGCATGGAAGAATAGATCAAGAATGTTAAACAGGGGACAACTCCTCTCTTCAAGCACTTCCATGACAGGAGGTAGCAGGCTCGGAAAAGTCAGCTTGAGCTTTGTTCACTGCTAAACTAGCACCAGACTTGAATGAGAAGAATGGTACAGCAGACGTGGCGGAATCCAGGATGTTGCACATTTTTGTTGTGACTACTCCTAAGCATCTTTTCCCAATTCAGCAACTTCAATCTGACAGTAAGATTGATCTGCAAGAAGATAACCAGAGTCAAGGCAAGCAGTTGCATCAAGCATAAAACCACTCTGGTTTTCATGAAACCACTGGTTCCGCCCTTGTATTTTTT…
novel.2210	GCCTTATCCTAATCTCCTTTCCTCGTCTCAACCTGGTGGTGGCGAAGAACCAGAGGGCCACAGCCGCCGCCAGTGTCGTAGCCCGGGGTGTCGAGGGAGAGGCGACGGACTGGAGGAACCAGGCGAGCCGGTCGGCGGGTAACCGGAGCAGCAGCGCCATCGTCTCCTCCCTTCGTCTTTCTTCTAGCTGGAGCGGGGTCGGCCAGCTGCCGCATCCCCGTCGAGGAAGGGGCCACGGAGCTCACGCCGGAGAGTGGCCTAGTGCTTAGGTAAGGCTGCAGCCGCGCCGTCGTGTGGTCTGCTGACACCAAGGGCTGGTCCATCGCCGGGGCGTGCATCAGCAGCGACGCCTCCGATATTGGCCACCCGCCATGGATGTTCCTCTGGTCTGACCCTAGT…
novel.2213	GAAAAAACACCCCCGAATCGAGCGACCGCATCTCCCACCCCATCTCGATGCGCCGCCTCGCCGCCGCCGGCCCGCATCCTCCGCCACGCCATCCTCCGCCGCGCCGTGCTGCCGTCCTCCCCGCACCCGGCCTGCCTCCTGTCCGCCGCGCCATCCTCCCTGCGCCATCCGGGTCCTCCGCGCGCGGTTCGCCGACGCCGAGGCCCAGGCCGCCGCGCTCCGGGCCTGCACCGGTCGGCTCGAGCACGCGCCGCCGACCGCGACGGGCTGCTCAACACGCTCCTCGCTGCCATGGGCAACGGCCGAGAGGAGGAGGAGGACACGCAGGAGGCAGGGCAGCGTCAGAATCGCGCGCGTTGGATCCGGCCGATGGTTACGGCGACACGGACGCGGAGGCTC…
novel.2212	CTTATATTTAGGAACAGAGGTGGTACTGCACAGGAATAAATGGCTACTGCATTACAAATGCTCCCAGAGAACATCTCATGACTTGTAATTTGACGATATATAAAAAAGAGCACACAAATTAAAATGTAACGAGCTATACTATGAAACTTAGGCTCATACCTGTCACATAATTTAATCATACACCAAAATCTAGAAGAAATTGGAACACTTTACAAACATATGCTGTCCAAATTCAATTTGCTAAAAAACCAGGGAAACAGTGAATAGCTTGTTGGTTTATTTGTCACTCTATTAAGTATGCCTATCCGCATATCTTTTGCTTAAAATAAAATCCAAGGATTTACTCCCTCCGTTCCTAAATATAAGTCTTTCTAGATATTACAACAAGTGACTACATAC…
novel.2215	CAATCACACAACACACGCACGCCCCTCCCACTCTCGGAATCCCCCCCCACTTTCACCTGTTCCTCCCACAGCCAGCTCCATCCCTTCCCTCCCACACGAGCGAGACGCGAGACATGGCTAGGGTTTTCGTCAGCGCTGCCGCCCTCGCCGTCGCCGCCGGCCGCGCCGTCGCCCGCACGGCCTCTCGAGCGGGCAAAGGGCCTCTTCTCATGGGCGGCGGCATCATCACTGCCTACGTGTACCGCGAGCACCTCCGCCGCCTGGCCCGCCGTCTCTTCGCCTCTACTCGCGGGCCACATGGAGCTTGGTGGACCAAGGCGAGCCGCGCGGACAACAAGGGGGCGCGGAAGGTCCAGCAGGCGGCGCACCGCCGCTTCTACACAAAGAAGTTCGGGCCGG…
novel.2214	GGCCACCGAAGCCCATCCTCTCTCCCGCCGGCGAAACACTCCCACTGCTCCAGCCGAACACAGTCCCAATCTCGACACCCAAAGGAGCACCACAACGTGAGAGGACGAATCGAGCCCATCCTCTCCGCCATGGTCAACGGCCCACCGCCCATGATGGCACTGATGCCCCCAATTCCCCATGCCAACGCGTGCGAGGCGCGCCATTGGATCGATGACGCGCGTGCTATATGCGTGTGCGCATGCGCCTGAGGGCGCCGTGCAGGAGCTCCCCCTTCTCCTCCCTTTTCCTCTCTCCCCCTGCGCACAGTGGAGCTTGAGCTGGGCGGTACACTGAGCAGGAGTTTTTGGGGGCAGAGGAAGAAGACGTTCAAGTAGAAGGCGTGGACGTTGGGGAGTAGC…
novel.2217	GTCCGCTAGGATATTCCGAAACCCACGACCCCAGAGCTCGGGGAGGAAATCCACGACTCGAGCGAGAAGAGCGAACGGCAGCGCCGTCGACCAAGATCCAGCGCCCCCGACCGCCTCCGAGCTCCTCCGCCGGCGACAAGAAGTGACGCTCCCGAGCCCCTCCCTCCGGTGCTGAGGATCCAAGCTCCGCCCCTCCAACGACGGCGACGGATCGTGGCCGTCACCGTTCTCCTTCCCCGGATCTCCCCTCCGCCTCCAAGCTCCGATCCCCTCCGGCGACGGCGGCGGCAACGGTTCCGCGGACGTTACTATCTCATCTGATCAAGGGCTTTTCAACTCACTATATGAGTTTGATCTTGTTATCTTTAATCGGTCGTTGAGAAGAAAGCAAGAAAGGCA…
novel.2216	CCCGCTTGTCCTGTTCCTCTCGCTACAGGGGACAAGGGGGGCCGTGGCAGCCATCCGCCGGCGATGGCCGTGCGTGGCGGCCATCCGTCCCCTGCCCCTGCCTACAAAGCCCCCCCGGGCGCCCCCTCGAAACCCTAGCGCCCTCCTCCTCTCGCCCCCATCTCCCTCCCTCGCGCTCGGCCTCGTCGGCCTCCTCCGCCCCACCTCGCCGTCGCCGTCATCATCGCGGCCACCGTCGTTTCCGTTGCTCGGCAGCACATCAAGGAGGTCCGGTGTGGCCTGCTTTGTCCGTCCTGAGCACCAAACCGAGTCGGGGCGGCCCATACGCTCTGCATCGCCGTCGTCTCCTCGCCACGACCGCCATCTCTCATCGTCAAATTCGACGCATCCCGGTCACCC…
novel.18488	GTCGATAGGGTTTTCTGGCTTGGTATCCCGCGTAAATTTTGCAAAGAGCATCTTCCGGAGAAAGACACTCTGATGACCCTAGAAGATGAAGAAGGACGGAGTTACAATGCAAACTACCTTGTCGCTAGGGATGGACTTAGCGGCGGGTGGAAAAACTTTGCAGAAAGGCATAGCCTTAAGGTCGACGACACCCTCGTCTTTCGACTCGTGAGCTCGGAAAAATTCAAGGTGTATATAGTAAGAGAGAATGAGCTGACGACAACTGATGATAATGTCAACTCCAAGGAGGAGGATCCAAATATTACTACCGGGGTCAGCGGCACAAGAGCCAACGACGACAGCAACAACGAGATCGACCTAGTAGCAGCCAATGATGATGGGCTGCCGTCGGTAGAGAAT…
novel.5288	GTCAGCTCGGTCGGCATATCCAGTGAGAGGACCAGACCGGTTGAGCGGAGCGGAGGTTGCGGGAGAGGCGAGGCGCGCTCACACACCCTTCTCGGCCACGGGGCGAGACCATGCGTCGAGCTGGTTCGAGCCTCCTGGACCGGACGCTGATGCAGATGGAGGCGAAGCGTCAGCGGACTCTTCGGCGACGAAGTAAAACTGATCCCCATGATTGAAGGAGGCAATTAATCGTCAGTTCTAGGGGCATTCATCACCGATGCTGTGCGCCACTCACAGCGGCTACTAAATGGAGGTGGTACTCATCTTCTTTGTGGTCGATTCATTCAGGGTCTTGGGTGTATAGAAAATGGAACCGAATTCATTACGTGTGCCTGCAAATGGTGTTCATTCTTGGAAATT…
novel.18482	TGAGCATCAAAATCCAAGTACAAACCACCGGCAAAGCCAAGCTGCCGTTTTGTGCGCTCCTGTCGAGCTGAGCTGCAGAGGTAGAACGGGGCTCATGTCTGAGCAATCCGTGAAACTCAACATGCTAATTCTGCTGGCGTTTCTGCTGCTGTCTTATGGAGCTGGCAATGTCCGTTGCTCAACTGTTCATGCGAACATCACAGACATTCTCTCGTTGCTCCAATTCAAAAGGTCCACCCACGATCCAACAGGCCACCTGTTTGACGCATTGTTCAGGACGAGGGAAACAGGGCCAGGGGCCCTGAGGACCGCATCGGCGCCCTCCCCGACGAGCTTCTCCAGCACCTCATGTCGTTCCTGCCTTCGCGTGACGCCGTGCGGACGTGTGTGCTTGCTCGG…
novel.11342	CTCGGTTCCGCCCCATCGCCGGCCCCATTTTTCTCCGCCCGGCGTTTTTGTGCGTCGTATTCGGTTGCAAAAGTCTCTTGCTCTTGAATCTACGAAGAAAGCATCAAATGATTCGTCAGTTAGTAAATCTGCTGTTTCAGCGTGTACTCATTCAAAATTACAAGTAAAAGGTCATAGCATTTCGAGCTTCAAGTACAAATAAAAGATGTACACGTTCACGAGAGAGATCTATTTTACTCATGCTAGATGTATGGCGAATTCAAAAGAAGGGGATGTTTACCTGTGAATCCTTTGCTTCTTCAGCCATGTTCTTCTTCAAGCTTGTGTCCCAGAACATGGAGGAAACGTCATCACTTCGTTGCTTTTCTGTCCGGGTTAGAGAAGGAGGGGGCGGACCCG…
novel.18480	GGACAATCAACTATCAAGGGATGCATCCTGGCGCAAGTCTGGGGTTCACTCTGTTACCTTCTCAGGAACTAGGCTTTGTCCCCTGTCACGCTTCTCAGGCGTCAACTGACAGCCAGCACAGCCAGGCCTTGTAGAAACCAATGACTACTTGAAAGGCCTTGTAGAAATCAATGTCTACTTGAAGGCTCTCTCTTTGGAGCACAATCAATGGGAATGACCGAATGAGAAGTCGTATATGGCAATGGGAAGCTATATACGGAGCACAATCAATGGGATTGAAGGCTTCTTATGATGTCCATAACTGTATATGGCAATGAGTAACTGGTTAGTGGTGTGTGGATTAAGATTTCAGCCAGGGGTGTCTTTGACTTAATAGCTGGGGCATGCGACAGGAAAGTG…
novel.18481	AACTTGGCGACAAGGTTGAGCAAATCCTGCAGAAACAAACCAGCATTAGCAGCGCACCTGTGACACTACAGCCTGATGTTCAGAATCTTAAGATGGCCTTGTCTTCCATCACGAATGGCACTGAATCAGAAAATGTTCTGGACATATCAAGCAGGGCAGCAGCAAAAACAGTAGTAAAGAAGAAAGTCCAGAAAAACAAAAACCGTCAGAGAAATTGCATTGAAAACGGTCCGACAAAGAAGCAGAAAGTGCACTCAGAAGAACCTGCAGTAGTGCAGTATGGTTTGGTAGATGGTTCTGCCCAGTCTGCAAATGCTATGTTTCAGGGCTTGGAGGCTCCTCCTAACATGTCCAAAATGGGTAGCCAAACTCCAACCTATATACCTTACATGG
novel.13605	AAACCCGCCACGCCATCTTCCCAATTGTTTATCCAGCGCGCCGGCCCCGTCACCGGTGGCGACCCACCCCGTCCCGCCGCGTCGCCCAATAGCCACCGGCCACCCAGCCAAATCGCCACCGCCCGCCGACCGAGCCGACGTGTTCCGCGGCCGACCTCACCGCGCAGCCTCCCCTTCCTCCTCCTCCCCCACGCCGCCCGCCTCCTCGCCCGCCGCGCGCCGCCCCTGCCCCGCGCCGCCGCCCGGCTCCGCCCGCTCCGGATGTCGGCCTCCAATCACTCCAGCGCCGGCGCCAGCTCCCCCTCCGCCCCCTCGGCGCCCCCGCCCCCCGCGGTGCCCAAGTCGAGGATCCCTTTCTGCCCAGCTTGTGGAAGTCCGACGAAATTGGCCGTACCAGAC…
novel.17106	CGACACATCAATTGTCAAAGTTTTGGCTAAGCCCATCTTATCTCTTTCTCTGCCCGACCACTCCTTCTCTTTCTCCCACGCCACACACTCTCCCACCTAAACCTAAACCTAGGTCACCTTCCGCCGCCGCCTGACTTGCCGGCCGATTTGCTCACGTTGTTGCCGCATCTCCCACCACCAGCTGCGCCTCCCAAAGCCTCCTTCTAGCATGTGCTGCTTTCCCATGTTCCAACCCCAAGGTGACGCCTTAACAGAAGGCATGGGAGGAGAAGAGGGAGGGAGATCCACCGCGACCGAAGCAGGCCAGGCGGCAACCATGGCACACCCAGATTGTCTAGCGCCGTCGACATCGAGCTCCTCCGCTCCCAGTGCCAGATCCGCATCAGCCTCCATCTCCAC…
novel.18484	TACCCTCCATGCCCCAGGCCTGACCTAGTTTTGGGCCGGAGGTCTCACACTGATGGTGGTCTCCTTACCATCCTTTTTGTCGACCAAGACGTCGGTGGCTTGCAAGTTGAGAGGGGTGGGACATGGTACAATGTTCCAGCCAAGCCTTATACGTTGGTGATTAACGTAGCAGACTGCATGGAGATAATGACCAACGGAATCTTTAGGAGCCCGCTTCACAGGGTGGTGACGAATGCCAACAAAGAGAGGCTTTCACTGGCCAGGTTTTATGCTGTGGATGCGGAAACGGTGCTGGAGCCGGCGCCTAGTTTGCTGGATGACAACCGACCACCAAGATATGGGAAAATCAAGGCCAAGGATTTCGTTTCTTTTTCTCAACTGAAAAGTTCTTAGTTGGGC…
novel.11343	GCGAACCGATGCCTGTGAGCACCGCACGAGGATGAGGGTGCTGGGCAGGCACGTCTCGCCGAGGCAGATGGCGCTGCTCGCCGCAGGGCTGGTGTTCTTTGGGGCGACGACGTACGACGTGCACCGCTCCATCAAGAACAACGACCAGCCCCCGACCAGGGACCAGGTGGCCGCGCTCCAGGACTTCATCGACTCCAGGAAGCGCTAATTTGGATTTTGGGCCCGCCGATGCTCGATCGATTCCCCCTGCCGGCGGCGCTGTGTGATCTCTGTTCTGTGCTGCGTTCTTCTGAAGCAATAAAAGCGGCCATGGATGTGTCGACAGTGTTATATTCCCCAAAGGAGGAACTGACTAGTGCGTATGGAATCTGTACACTAAGGAATGGCTTGTATTATTAG…
novel.19359	GGGAACTCAAATCTTGGTTGCAAAATTTAGATCTGTGCTATAAATGCAGGCAATACAAAAGGTAGGAAGACCATACGAAGACCAATACAAATAGGAGGATGCATGAGCTTCAGATATGATTGAATTCAGTCAGAAGATGGAGACTTGAAGGAGGAATTAGTGGAGAATGGGAAGGTGGATAGAACATGGGAACCAATCAAATACGTGTAGTATTCCTACGAGGGAAGTGAGTATGAGTGGATCAACACGTGGAGCAGCAGCTGCCTATGAGGCGAGTGAGTGGAGATGGTCAGATCTGTGCAGCGGAGGGGCTATAGAAGCTCGAACGAAAGATTCGTCGCCAGCATCGGAGCAATTTATTGGGCAGATCGACACTAAAGCTCCTGCATGGACGTGAAG…
novel.19358	GAATCACTCTAGGAACCACACGACCCGGCCACTCATGCAACAGCAGCTAGCAACCTCGGACATGCATACACAGCAGCCTCTCGCCACCGTTCGGCATCTCGCCATGCGCCATATCTCACGGCTCCTCGCATCTCACCTCCTGCATGTTCTCCGAGGCTCCACCTGCTACAACTACCTATATGCATGGACAAGCAAACTAATATGCAGATACATGTGAATCAAGATTAACAAAGCTAACAGTCTTGTCTTGCTGAAGAAAGAGGAGAAGTTGAACGTATAAGGTATTTTCATCACTAACTTGGTTCAGCTTCCAGCAGCCTTCCTATGTATATTAGATGATTTTGGCCTATGAATTCGATATAAATGTACCATTCATTGTGCTGACAGCAAGTTCAGAGC…
novel.14109	GGCCCGAGGAGGTGACCATGAGGAGCGCGCAGCCGCCGGAGCCATTGGTAGATCCAGCCGGGAGCGTCGGCAACCATCCCTCCTTCCGGCGGCGATGAATAATTGAAGAGGCTTGAGGAGAATGGGCGCATGGGCCGTGCGCGTCTCCCGCGCTAGGAGCCACCGTTCCTCGTCATCTGCTAGGATCCACGAGGAATCGATCCATATAATGTTTGCGGGGAGCTCGGTTAGTGTCGATGCCTCAAGGGTTTATGCATATCAATTCCATGTTGCTTAAAGCCACTGTAACAGTGTAACCATGGCTACTGGTTTTCAGATTCAAAAGAAGCATAATGGAGTTGCAGCTGAACCGTTCTTCGGTTGGATGAAGAAGCAAATGTAATTAGAAGACTTTACTTA…
novel.14108	CAACACTTTTCTTTTCCCCTCAAAAACAGCGGCATAGTGCAGTCCCCTTCTCCCCACAGATCCAACCGCGCCCGAGCGCCTCCTCGCGCCCTTGTCAAGGAAGCAGGCAGCCTCCGAGGCGCCCCTCTCCCCGCCGGCGATATGCAACAATAGCAGCAGGACCCCGCCGGAGAACTCAAACAACAACAATGGCACCGCCACCATGGAGCCCAGAACTCTGTCGTCACGCTCGCGTCAAGTCGTCGGAACCTGCGCACCGACGCCCGCCGCTGCGACCCAGCATGCCCGCGTCAGCAGGAGCATCTCCGGCACTGGCCTCGACCGCCTCCCTCTATTCGAGAACCCCGATTCAGACCGCCCAGAAGCCTCCATTACCTGACCCGCTTCATCCTCGAGCTC…
novel.11340	AGGGAGCAGTGGATGATGTTCCTATTCCTGTGTTATGTGCCAAAATACGACAGAATTTGTCTGCTCTTCAGCAGGAGCTGCGGAATAAGCGGAGACTGGCGAAGGACGAGGTGACGATGCGCGTCGGGAATGGTTCCAAGGTCGATGTGATCGCCGTCGGCACGCTACCTCTAGATTTACCTACGGGGTTAGTTTTAAACCTCAATAATTGGTATTTAGTACCAGCTTTGAGCATGAACATTGTATCATGATCTCGTTTAATTCGAGATGGCTACTCATTTAAATCCGAG
novel.18954	TATTAACCTCCTCAATCCCCTCGCACAACCGCCGCCGCCGACCCTCCCCTCGACCGTGGCGACGACGGCGTCCCTCCTGTCGGTCGTGCCGCCGCTGCCTCAGACCGTCACACGGCCGCAGCCGCCTATACTTTTTCTCGCCCCTCCCCTAATCCAGTTCTCGTCCAAAGCCGCCGCCGCAAACAAGGGATCCCACCGGACCTCGCCGCGGCCGCAATCAAGGGATCCCGCCGGATTGCCGCCAGGAGCCGCAGGAACTGCATGCCATCAGGCGCGGCGTGCCGAGCCCGGCGAAGCCTCCTCTGCCCCACCGCCCCCTGTAGCGCATCCCTCCGTCGAGCATCCGGTCATGCCGAGCAACGCCGCGGACCAGTCCGTAGGCAGGATCTATCTGGCCGA…
novel.14103	CTTGCCCCTGCTCACAACCCCGACCCCGAGGATCCGCGTTTCGATTGCCCCCATTGTCGATCGACGTCGACCTCGAGCACGAGCACAGGGAGATGGCCGCAGTCGAGCGTTGTCCTCGAGCAGGGCGTGGCGGCCCTGGCCGCGCCCAGGGGCATTAGAGGGGCCCTGCTGCTGCCGTCGTGGTGGCAGCTCCTGTCCCAGTACCAGCACAGCCGTAGCCGCAGGTGAACGAACAAGCAGCTCCTCCAAACTTACGGTGGACACTGCTGTGGAGAGACAATGATGAGCATTTCAATCATCAACTTGATCAAGGGGACAAGATTTACAATTTCCTCGAGAAGTCACCATTGGTTGACAGAATGGAGTTAGTCACGTTTGGTGTCTCTGAAGCTCTAGTTG…
novel.11221	AAACCCTAGCTGCTTTTCCACTTCCCCTCGCTCGCTCTCCCCTCCACAACACGCGCCCGACACGCCGTCGCCGCCTCTCGTTGATCCCGTGGCCACTGGCCTCCCCTCGTCGCGCCAAGAGGTCCAGGAGAACCGTCGTGGTCTACTTCGTCTACCCCGAGCACTGGATCGAGCAAGGAAGGTCCGTACACTCGCCATCGACCTCGTCTTCCACGCGTACATCGCCGGCGTCCGGCGTCGATTGCCGCCGCTCCGGTCCACCTCCGGCCTCCCCGACCTCGCCTTCGTGCTCACTACCCCGAGACCGATGTTGCCCCTGTGATCGACTACGTCGACGACGACCCCTCCTTGCCAGAACAACCAGGAGTCAGACGACGCCACTGGCGACTACTACTACCC…
novel.14101	TGGTGCGGCACCACCTCCCGCTTCCAATCCCATGGAGCCACCGTCGCCGTCGTGTTTCTCGAAGAGGCCGTCGTCCAAGGACATCGCCGGCGACCGAGCCAAGCCTTGCGAGGATGACTCCTCTGCTCTCTCCCCTATCCTGCCGACGCCCTCTTCGGCTCCTGCTCCTCCGCCGCCGTCAAAGGGGATAGCCGGGGACCAAGCCGAGCCCTGCGTGGCTGCTCCCTCCCCGATCCCGGTGATGGCCTCTTCGGCCCCTGCTCCCCCGCCTCCTCCTATTCTACCCCAAGATTTGATGGAAGTTACCATGGGTGATGTCGACGACCAAATGGTGTTGACGATCGACAAGCAAGCTGAAAAGTGGGAAGCCATGGAGCAGGAACAACATGTGTGGAATGC…
novel.11341	CAATCATCCATTCACGACGCGAGCGGGGATCCTCCTCCACTCCGATGGCGTCGGAGGCCAGGTCCGGGGGCGCGCGGCGGGTCCCGCTGCAGCCGCGGGACGGCAACGCGGCCGCCTCCCCGTCCTTGGGCGGCGGCGGTGCCGCCAAATCGAAGGCGAAGGCGAAGGCGCGGGCGGCCGCCGCGTCGCCGCCGTCGGTGAGGTCGTATGCGAGCCGGGACGAGGCCGAG
novel.14107	GAGGAGGAGGAACAGAGCTAATAGGCGATGGATTCCCATGCGATGGCCGGCGACGACCGCCGGAGCACCGACCTCAACAAGCACGCTGTGGACAAGCAATCTCCTCAGCAACTCGCGGGCAGCTGCAAGGCAGGCGCTCCGTGCGTCGTCTACTTGAAGAAAGGCACGTGCGCGGAGGGGAGCATGCGGCATGACGCCCACGGCCATGCGCCACACCTCGCTGCAAACCATGCTCACTGAGCGTACCGTATAGCAGCAGCAGCAGCAGAGACGATACTACCGTACAATACTACTACGTGCTACGTACTATCTACGTATTTCCGTTTCGTCATGGCTTCCGCCGCCGCCGCTGCTGCTGCTAGTATACTAAAAAGAAAGTTTGTAATAATGAACGACTGT…
novel.14106	GTCGACGCCTCCCCCTGCTCCGATGCACCACTCCCGCGACTGGTCCCGGTGCTCCAGCGCTGCGCTTGTGAGTGGCTCAGTGCAGCGTCGTTGGCGGCTCTTGGGGGCAGCCCGTTGCAGTGAAGCGCTGCTGCCATGCCTAGAGTGTATGGTGTTGCCATGACCGGCGGCGGTAATGTGTTTGCAAGGTGAGGAACGAGCTGGGCAGAGCCTGGTGCTGCGAGCGAGCGCGGCATGGCGGCTACGACTGCGAGCTAGATCAGGGCCGCTCGCTGGAACTCACCGCGTCTATCTCAGGAATCGCGTGTGCGTGGGGATTTTTTTGAATTGGCTGCGACGCGAGGAAGACAAGGCCACGTGCGGCGTTCTATTGTGTCAGAGCGACGCGGTCTAGGTTGA…
novel.14105	TAAGATATGGCTGTGCCTCTATATAAAGCCAACAAACACAGGGAGCTTTGGCAGGAAAGAAACACACTATAAGAACACAAGGAGCACGAACCTACACAAGTCACCCGCCTCTTCTCCTCATGGCACCCGTAAATCGAGGCAACACAAGGAGGGCTAGGTCCATTGCTTTCCTTGTCCTTGTGATGGTGTTTGCTTGTACCATGTCATCCTGCCATGCACGAGGTGGGGAGCCGTATTGCATAAATTCTCCACTAGGATGCTCTGAGCCTAGTTGCATGGAGGAATGCAATTTAATAGACAAGGGTCTTCATTCCTTCTATTGTAACCACATTGGGCAATGTTGTTGTTGGCCCCTATAGTTTGATCGGACACAACCATTTTGGTTATGGCTCCATGACG…
novel.14104	GCAGCGAAGGAGCGCCAACAACAAGGCAAATACAAGTAGTCGATCTCTTCTCCTCATGGCACATGTCAAACAGAGCGACACAAGGAGGACCGTGGCCATCAATTTCCTGGTCATTGCTATGATGTTTGCTTCCACTTTGCCACCCTGCCATGCACTCAAGATTGTGGGCGAGAAATGTGTGTATTTGCAACGGTGCACCACAACTGACTGCAAGGATGAATGCATGCGACTAATCGGGCACAAACGTGGCTGGGTCGGGACTTGCAGAGAGGTTAATAGCTGTTGCTGCAGAAAATACGGGAAAGCACCATTTTGATCGTGGCTCCATGATGTAAGATGAATCCCAGTCGTGCTTGTGCGAATTGTAATCCCCGCGAATAAGATCATCGCATGTAATGT…
novel.1544	CAACGGGAGAAAATGTTGGCTTCAATGAATCTGCCAGATCAAGGAACCATGTCGTTGGACAACGCTCGCTAATGATAAGAAATTGGTTCATTTCATCAACATATGGGGTGATACATCATCAACCGAATGGGATAAGGCTTGGTCTAGTTTTAAGAAGAAAGGGAAGAAGACCCTATTCTCAGAGTTCTCACCGAACAAATATGTGACCTGTAACCCACGGCGCATTGAGTATCCATTGTCAGAAGAAGTCGATCCAATCAAAAGAGCCGAGAGGTCTAACTTGATGTTGTGAACAAGCCCAATATGTACCTTAGTAGGGGTGATTATCTTCGTTTCGGCATTTCTTATCTATACATTGGTTGTCCCACCCAAGTAACAGGTCTCGGTCTTGTAGTAGCC…
novel.1545	GAAGGATCAGCCGATCTCTGCTACTCCCACCTCTGGTGCCTACTCCAACCTCCCGGTTCGCCCGATCTCACCCACTCGCTCCGGGATTGAGGACCTGCCTGTTTCTCCTGATCATGATGTGGTGGGAGCCCAGTCTAAGATAAAGAAGAAATCCTCTGTGCGCAAGTTTTCGGCCAAGAGCAGAAACTCATCGGGCTCCAAGCAGTCCATGACTGGCGTCTATTGCCGCCTCGACAAGGATCTCGGCTCGATGTCTCGCTCTGGCCCCGTCGTGGCTTCTCCTGTGGATCCATCTCCTCTGATTCGGTCGCCCGCGTCCACGGCTCGCAAAGGTAGGCGGGTCGTCGATGCGGGTGGTTCCATCATGGAGCGGGCGGAAAGGCGGGCTGCTGCTAAGGA…
novel.1546	CCGAATGTGCCCGGCAGCACCCGAGGCCGTGCCCCTCGCCCCGCCTATAAATGGCCTTCCCCCGAGCCGTTTGAGCTCACCACTGGCCCCGCCACTCTCCCAGGACCCCGCCCGTGCACTTCCCCGAGCACCAGAGCCCCTCCTTGCTGCTCTAGGCCGCCATGGCCGCCGCGGTACCCCGGTTAAATCCACCCGAACCAAGCCCTTCCCCTCCTCCCTGACCTCACCCGAGTCCTCCACGTGCCCTGACGAACCTTCCCAAGCCCTCCACTCATCGTTGGAGCAGCCAGCATCGTCGGTCTTCACCTCTGCCCGCTGCCCTCTGCCTCCTCCTGTCTTCGCCCCCGCTGTTGCTCCGGGCCTCCACGACGGCCATTCTCCCCAAGGATGGAGGCGGCA…
novel.1547	CCGCTCTATACAGGGCCGAATGCAGATGTTGCCGAACTCCCGAACCGGCTCGGACAACAAAAAGAGAAAAGGCCCACCCAGCACCTTCCTCGATCCAACCGGCGACACGCCCTCCGCACCGACCCCAACCGGCACTGCTGCTGCCACCTCACACCCATCGGAGACGCAGCCGCCGCCCCGCCCCGACCGGAGACCCTGCCGCCGCCCGGCCATGCCCCAACTGGAGACGCGACCACTGCCCCGCCACGCCACATCCGGAGGCGCCGCCGCCCACATCTAGTCCTGCACTTCACTCCCCCTCGATCCCCCCGCTAGCATGAGCCCCTGCCCCGCCGCTCCCTTCCCAGGATCCAGCCGCCGTCCTGCCATCCTTCCCCGGCGGCATGCACCGCCACCCCC…
novel.1540	CCCCCACCCTCTCCCTCGGCTCCAGCCGCTGCCCCCACTCTCTCCCTCGGCTCCGGCCGCCTCCCCACACTCCAACCACGGATCGAGCCGCCGCGGTTGCCCTGCACCAGATCGCGTCGCCCAGAACCACCCGTCGCCACCACGTCCTCCCCGCGCTGCCGCTATCTCTCCTTGCTCCGCCGCCAGCCGAGCACCTCCTCACCTCCATTGTTGTTCAGCACTTCCTCCAGTTCCTCCGATGGGGGCTGCGCTCATCCACTCCTACTGCTGACCCAGCTCACTCCAATCCCTCCACCACGCTACCTCCTCCCGTTGGTGAGCCTCCGTTGATGTAGCACCCCAGCCGTTCACTGTGGCCACCCCGGGCCGTTCAACAAGACAGCAAGCACATGTTTTCAG…
novel.1541	TTTCAAATCATCTTGCTGCAACTTGGTAGTAAACAACCATTTTTGGTCATCTTATACAGATTTGTTTGGTTCTTCTGTTCGTATATGTCTTTTCAATTTTACTATATGCTAACAGAAGAAAATTTTAGATAGTTTGAACACATGTTTATTCACCTAGATGTTCTACACGAAGAAAGAGCAGGATAAACACCATTTGTTGGTAGTCTTTCTATTTGTCCTTAATTATTTGTATTCTACACTAATATAGCAAGGTGAAGCCTAATCTTTACTCTCGGTCACTGATAGAAGTACTGGTGTATACACATCGAAGGTACACAATGAAATTTTTGTAGTTCTTTTTCTTATGGGAACTTTTCGTACGTCTTTGTTGTGATATACGCCCATCTCGAATTTCATATT…
novel.1542	TAAAAGAAAATTTTCAATTGCAAATAATAAATGTAATTATTCTCAACATGTACGAAACATGGAGATATATTACATCTTTGATGAATTCTGGAATACATACATTGTACACGACAGAAAAATAATAAACTGGTCTAGAACAGATTAAATACTGCTAGAACTACTGTTATAACACTAGATTGCTGATAAACTGAACTAGTGTAGCACTAAACCAAATAACTACTACCTTCGTTTAGGTGAATAAGTAAGGTGTGATGTTGCCTTCCAACTGCATGCACAAGCCCACGTATGGCAGTCAGCCTGGTCATGGATATAAGGAGAGCAAAGAAGGAAACAAATCCCAGGCTGCTCGATCCCCAATTCTCATGACACAGAACTAGGCGGAGAGCACAAAGGCCGGCC…
novel.1543	CCCGCAGTCCTAATTTTAAGTGGGTATCTATAAAACGCTTAGTTTTTACAAAAACGACCCCGCATTTGTTTCTATTCAACCCGCAGTCCTTTTTGGGGCAGAAACGCGTGCGCCGGAGCCAGGGAGCTCGGCTCCGCGCCACGCACTCGCCCCGACCCCGCCTTCCTCCGCCGCCTCGCCACGCGCTCGCCCCGACCCCGCCTTCCTCCGCCGCCTCGCCACGCCGGCCGGCCTCACCGGAGATCACCGCCGCCGCGACCAGGTCACGTGGCCGCCCCTGCCTTCTCCTCCTCCCTCACCTTCCTCCCTCCCTCTCACCATCTCTCTCCCCCTCTCATTGCAGTGCCACCATGGCCGCCCCGAGCTTCGCCGGCAGCCGCGCCGCCCGCCTCCGGCCAC…
novel.11166	GTCTAGGTAGTGACATTTTGATCGATAAGGCACAAGTTTATTTTCTTTTTCACTTGGGCCACACTAAAGTAAGAATCACTGTCAGTGAAAAGAAGGCATACAAATCATGAAGTTTTTGCCTTGGTTGTGTCTGTGTGCCTCGTTTAGTTGTCACTTATTTATTTCTAGGAAGTTATTCAATTCTTATCGAGCTTTCCTTATGCTTTCTATTACTAAAGAAGAAATTTAAATACGCAAGATTTTTAATATCTGGGGAGGTGAGAGGAGATGAAAAAGGGCTGTAAGGGCGTACTTTGGTGCATCTCTGGCAAATGATGTCTGGATCCATCTGACGCTCTTCCAAGCAGAGCAGTGCAGATTTGCTGACTGAGCAGTGGAGAAACATGTTTCTACGAATGT…
novel.11167	CCCAAATTTGACCCAGGCTGGCCTGTTATCCCTGAATCTGAGACCCAACCCAAATAACACCAGCTTCATCCCCACATCTCCTCCGCCGCCACCCTCTCGCGCCACCCCCCGTCCCTGCCGCCGGCGGTGATAGCTCCGACGCCGACCTCCGTCCGCCCGCCGCCCTAACCCCCGCCCTCGACCACATCCCCCGACCTCGAGCTCCACATCCCCGGCCCCTGCTTCTGCCACCGCCGCCCCTTTTCTCTCCCGCAAAGACCCTTGTCCAGATCTATCAGCCGCAGGCCCGTTTCATTGGTGGGCAGCCGGTGGCCTTCGAGACAGGCCTGACGGCTGAAGCTAGTTTGATTGGTGCGTTCCTAGCAAGACTGATGTGTTGCGCTTCACATCTGGGCATGA…
novel.11164	AGAAAATCACCCCCTCCCACCGCACGCCCTGCCTCCCAATCTCCACGCCCCTCACCGCGCGCCGCCACCGCCCACCCTGCCACCTTCTGGATCGGATCAACGCGGCGGCTCGAGCGGTTGGGCGCCTCGCCGGTGACGACGAGGAAGGCCGGAGCTAGGGATCCGGCGACCTAGGCAGGAGCTCGCCGGAGCTGGGCGACGGCGGACGGGCGCGACGGACGGATCTGGCGCGGCGGCGCAAATTCCTTGCAGGTAGAGGCGGGTCTCCATGGCTTGCAGGGAGAGCTCCAAGCTACAATTTTAAGTAAGATTCAAGCAACGCAAGGAAAGGATCATGTCATGTCGTAGCGGTGCGCAGCCAGCGCATAGCGTGATTGCTGCGAACTCCACATTTCGCCA…
novel.11165	ATTGCACGACCAAATCATAACAGACCGGGTGATTGACGTTCACCTACCTGTAAGGATTCTCCCAGGTTGTATCTATCGAGGAGTGAGCGGAGGAGCAGGATTAGGAGATGCCCATTGTGGCCTAGCAGCTGATGTCTCCCCGGTGGCTTCATAATATGCCAGACTGCTTCTTGTGTGTTTGCAGCTTGCTAAACATTCATCAAAATTATGGTTCGCTTGCACCTTGTACAAGTATGAATTTTTGCCATATCCCACTTCAGGGCATAATTTTTTTTTGAAACGGCAACGCACAAATTAAGTTTTTTTTATATTGGATCGATATTTGTATGGTTGACTTCGACAGAACCTTTTACAACCAGCTACATAGTATGGTAAATCACTAAACTGTAATGCTTCAGT…
novel.1548	AAAAACCTGGCCAGTCCATCAAACTCCTCCGACCGGCCCAATCCCCACGTCACGACCTTCCCAACCACCCCACCTCCCGCACCACCTCTGCCCCATCCATCCTCCGGTGCACCTCCTGTCGCCGGCCCCAGCACGCCACCCGCCGCTGACCAACCCCCTCCCCGGCCCGACGCGGCCTCCCCAAACCTCCCGCCGCCACCCGCGCCCACCCCAGATTCCCTGCCTAGCCGGTTCACGCTGCGGCCGCCGCAAGGCTCCACGGATCCCGGCGGCGCCCTCCCTTCGGTGTGCTCCTTGATCCCGCCATCACGTCCTGGATCCGGCTGCCCCGGACCCCGCCAGATCCGGTAGAAGTTCCCGCCTACTCTCGGCTGCTGCCAGGGAAGGACATTGCCACCG…
novel.1549	TGTCAATCCCAGATCCAACGGCCCAGGCTTCTCCAGATCTCGATCGGACGGACGAAAACGCATCAAGGGAACCGATCCAACGGCCCAGAATCACTAAGCTCTGAGGAGGCTTGTACATCCATCCTTCTCTTATTTCTGGATGTGCTAAGTTTCATGTTTGACAAAAATCAGTGGATAGCAAAAGATAGTATAAATCAGAGTTAAAAAAATGAAACAGAAAAGTACAAGGAAAAGAATAAACGCCCACTGTGGTCCTAGGCTCTAGTGCACTTGGCCCAGCCCAACCTGGGCTTCTCCCACCTCGCTACAGGAGGCAGGGGCTCGTGGCAGGCATCTGGCCGCCATGGCCATTCCCTGGCCCCGTGCCGGCCATCTGCCGGCTCCCCTGGAGCATAAAGG…
novel.1098	CGCATGTCGGTCCTTCTATCCCACCATTGCATGAGGGAATCCTCAAGGTGCCAATTGAAGGTGTTCATGTGCACAAGACCAAAACTCGTCGATGACGTTATTCCCTCCCGTCCGTCCCGTTCCAGCTGTACGCATCCTCCCTGCCTGTCTGTAGTCTGTACTGCGCCGCCGCCGGCTGGTCTGGTACTCAGCTCGCATCTCGGGGACATGTCGAAGAAAATTGTGGTGAAGCTGGAGGTGAACAGCGGCAAGGATAAGCAGAAGGCCATGAAGGCCGTGTCGGCGCTCGTCGGCATAGACGCGCTGTCCGTGGACATGGCCACCCGCAAGATGACGGTGATCGGCATGGTGGACCCGGTGGACGTGGTGAGCAAGCTGCGCAAGGCGTGGTCGGCGTCC…
novel.1099	GCGATCCGCAAATGTCGAACGGCCCAAGCTTAAAACAAAAAATTGTCCCGAGCACGTCATCCCCAACCTCTCGACCTTATCCTCCCACCGCACCGCGCCGCGACGCCTGCCCGACCTTGCACGGCGCCGCCCCCATCTCGCCCGACCTTCCACCGCGCCGCCCCACCCAGCCTCCCACCGCGCCGCGCTGCCCCGCCCCGCCCGGCCTCCCACCGCGCCGCGCCGCCCCGCCCGGCCTTCCATCGCGCGGCGCCGCCCCGCTCGGCCTTCCTCCGCGTCGCCCGGCCTCCCACCGCGTAGCGCCGCCCCGCCCGAGCTCCCACCGCAACGCACCCTCCCGCTACATGTCTCACCCTCCCTCGGCTGCAGGTCGCGGCCTCCCGCGGCTGCAGGTCACAG…
novel.5654	ATGGCGACGGCGGTGTAGATCTTGTACCTAGATGGGCGACCTTGGCTACTCGAGGAAGCTTTCCATCTCTGCCCCTAGATGTACCTAGCTGGACGGCCTTGGCTATTGGAGGAATCTTGATCGTCTCGTCGCCGGTGGTCGGGCTGCCCGGGCGGACCTCTCCTCTGCTGCGCCGCGACGCTGGCCGAGCCAATCTCCAGAACACAATGTCTGGTTTGGGTATGCTGGATAGATCACAGCTCGTCGACTACTAAGCTCGCCCCCGCTGTTCTGTTGGTGCATCTCAATCTGAAATTGAGGGAAGTAGTGCGATGTCACCTTTAGGAGGGCCCATAGTTCCAAAAATCGCAAACTGTGTACCAACACTATCAGACCTCGATGAGCAAGAAGCACCAGCAC…
novel.5655	CAGGGATCAGATAAGGTGTCCCCGTTCTGAGTAGGTCCTGACGGCGGCGCTCGTGCTGCATCAGCGGCCACGCGAAAAAATGGAGGGTTCTGGGCTGAATTTCCTGCTCGACGCCGTTGACAGGTTCCCATTGCGAGAGGAGTTCGCCAACAACATCGAGCAGCCAGATCCGGTTCCTATGGCCTTCTTGCCCAACAACGAAGCTGGTCTTGCCGTTCATGAAGACTCGAATGCTGGGTCTGGGTGCGCTAAGCAGCTTGGCGGCGATGGGACTGGTAGAGAAGGAGTTAGTGTCCACCGGCGTCGGGATGCATCTCCGACGAGGTCGGCGCAGTCGACCGACCGAGTCATTCTGGAGGCACCTAGATGGACGAAAAGAAATTAGTGTTGCAGATTAAC…
novel.5656	CAGCTTGGGAGGGACAAAAGAGGAGGTCGCTGGTAGATGACGGGGGAGCAAGCAAGGACTGATGGGTGCATCACTACACTGCTACCCGTTTCTCAACTTTTGCTTTACACGGCACTATTTCGACAGAATATTATAGGAAGGGTGGACTATGAAGGGAAACACTGGTGTTCTAAGATAGATGTTCTGTGTTTGAGATCTTGCCTTGGTAGCTGGATGCCTTGGTGCAAGACATTCAAGGTTGTTTGATGCGTTTGTGCTCGTCGGCGGGACGGTGCAAGGCACAACTCCGACGCGGTTCCTCGCCGGTTGGACGGCGTTCAGGCGCAACCCCGGCGCGCACTGAGTACTGCCTCGGCTACAGCCTCCCTTGGTGAGGTCCATCTTCCTCCCGCTCCTCTG…
novel.5657	ATTATGTTTTGCTTCTAACACAATTGGTTGTCTACACATGCTATTTCTGAGTTCTTACCGACAAATTGTTATATGTTTTGTCTAAACGTTCTAACCGGCACCCTCGCGCCACGGCGCGAACCCGATCTAGTTGGATAAGAAGCAAGCGGCCAGGGATAGCGATCCCATGCCAGCATCCATCCCCAATCCCCACGACTGACGCGGGCGGCGACTGCCATGGCCGGTCGGCCGTTTCTCCGGCAACTCGTGGAGATACCACGACCCGGGTGGAGCGCTGCCGAGCCTCGCGTTGGAGGCCGGAGAAGGCTGCGCCAGAGGACTCCGGGGAGGGCGTGCCGGCCCGATTGGGCACAGGCAAAGATGCCCACGACCGGTCGACCGCACCACCGGCGGCAAGAG…
novel.5650	CATGGTTGTGCTGATGTCTAGGTTTCGACTTCCTTGTGAGGTGCCCTCCTCTTGAGTATGCCAATACTTCACGGTGGTGAGGTCTGTCTCGATGGTAGACCGGTTGATTGATTAAATGGCAATAGGAGCAGCTTAGTGAGCCAGTGATGCAACTGTGCATCGTCTCTTGACGCACCACTGTCGACCCCAGCTACTGCATGTACATATGATCCATGTATCGTGTTTAGTTTCTCACTAAGACTTGGTATGCTTGTGTTGTGATGATTCGAGGAACTCTACCTCTTTTGGAGATCGCCCACCTTTTGGAGACTGC
novel.5651	TTCAGTGTAGCTTCAGTATCGCCTGGGTTCTGGTCCTGACAGCATGCAGGTGGCTCTAGAGGGGATTACATCATAGACATGCTGATCAGGTACATGACCGAGTCGTCCGCAACCCGATTCTTGAATCTGCCTCCTTGAGCTGATTCATGAAATGTAAATTTTCCGACTCCCCTTCTAATTTTCAAGCTCTCATCATGTTACAAACTTGCCACTAGAAACATGATTGTTGCATTCATCCACGCACATCTATCAGGGCATTAAGCACAT
novel.5652	CAGACCTGCCTAGTGTTTACATCTTCCACAAGAAAGATGGCTAGTTCTAAAGTAATGTGGGTGTTCTGCCTCCTAGCTTTACTGGCCTTCACTTCTTGTTCCTATCATGTACGAGCAGACGATCATGCCACCAAAGAGAAAAATGAGGTGATGGAGTATGCAAGAGGTACATATTCAAAAATTACGGTGATCAGCATCCTGACCCCCACAGGAAATGTTGCCAAATAGTAAGAGAATCGAGAAACATCCATGCTATATGCCAGAAATTCACTCACGCGGATTTGCATAAGATCAGTCTAGCCAAGTGGGCTCATGTTACATATTGGTGCGGCAACGGATTGCACCCAGGGACTAATTGCGCAGGTTTCATCGTTCCAGATTATAGTGCGCCACCACCTC…
novel.5653	GACGGCTCCACCGAGCCACGCCGATCCTCTGCCCGCCAACGCTGACACCGAGACCGACGCCGCTGCTACCCAGTACGACTACAGTGTTGACGACCACNNNNNNNNNNNNNNGCAACCAGACGTTGGAATCCAGGAGCCAGACGCCACCGTTGATGATGACTACTACTACTCAGGAGGTGCCTACTACTACGTGTAGCCCGCTGACGACGACCGGGAGTAGTTTAGGAGGATCCCAGGCAGGAGGCCTGCGCCTCTTTTGATCTGTATCCCAGTTTGTGCTAGCCTTCTTAAGGCAAACTTGTTTAACTTATGTCTGTACTCAGATATTGTTGTTTCCGCTGACTCGTCTATGATCGAGCTCTTGTATTCGAGCCCTCGAGGCCCCTGGCTTGTAATATG…
novel.5287	CTTCTGTGCGCCGGGGTGGTGCTGCGGTGGTGGCCGGAGGAGGCATGTGACTGGCGGGCTGAAGTCGCGGCGTGACGCGGCGATGGCGTCGGCGACGCCGATGTCTGGATCTCACATAGTAATAGCTTGGGGAGGTGATCCAGCTCGGGCGTGTAGCAAAAATCAGTCGGTCCTAGCTTCTGTGTCTTATGTCGAAATTTCACGGTAACCAGGAGTAACAATATTTTTGGTTAATTT
novel.15725	CGCCTCATGATTCACATGAACGCATCCGGCAGCCAATTCACTCCATTCTTTTTCTCTCCCACTAGGAACCTAGCCGCTGCACGCCGCCCGTCGCCCACCGCTGTGGCCCGACGCCCCATGCCCATGAGATGCGAGCCGGTGACGACCGCCGCATCGAGACACGCGGCGCGCCCCTGATCGATGAAGATCAGCGCCCGAGCCCCGCCCACGACCAGTGGAAACCAGCACCCCGTGCCGCCATCCCCGACCCCCCGCGCCGTCAGTCGCTCCACTGTCTGCGACACGGCCGTCCGCTGCCGCTGACGACCGCCGCATCGAGGCACCCGGCGCGCCCCTAATCGATGAAGATCGGCGTCCCGAGCCAAGGGCCCGATCAATGGAGACCGGCGCCCCGCGCCG…
novel.5658	GTTTAGGGAGAGATTCCTTGGCAGATGCTGCCGCCGCTCTGACTTCGCTTCTGGTCTTATCCTTCCTCCTTGCTGCTCCTCCCCCTCCAAGCCCATCCTTTCATCTCCATCGCGATGCCGTCTATCACCACCATAGCCGTGCCGCGGCTCGATCTGCTGCTCCTGAGCGCAGCCACCTCGTCCCCGACGCCGAGCTCCTTCTCCCCTGCCTTCTTTTCCCCGTCATCTCCGTGTTCTCTTCTTCTCTTTTTCTCCTGTTTACTCGCATCTCCCTCTTATCTCTCTTGCTCTCTGTTACAGAGGCCGCCATGGACGCCCGAGGTCCTCCGCTCCGAGTCTCCGACCCACACCCCGGCGTCCCTGCCGACGTCGTCGCCTAGGAAGACCATCATGCCCGCT…
novel.5659	ATCCTCTTGAACCTCCTACATGGCCCTCATGGCCTCATGGGCGCCGCCTCTGACCACCGCATCCCCGCCTTAGTGGACGCCTCCTCCCCGTCGCCGAAGCAGGAGAAGCCCACAAACTCGCACGGCTACGGCGGCCCTAGAGGACCACACCGCCACTATGGCTCCTCCCGCGTTGAGATCGGATGGGCAGACGCTTGCCTGCACTGCCGCTGAGGGAAGAGGGACTTCTTAGTCCCAACGTTGAGGAGTTTCTCGCCACCGTTGATGAGTTTCTCGCCATTGGCTACACGCATCCGCCACGACGGCCCAAGAAGTTGTCGCGTTATCTGCAGAAGCAGATCGATATCCATTGGAGGATTAATGGTCTGGCTGCGCAAGGAGCATCAATTGGTACAGGCA…
novel.5286	TAACTATCGACATGTAGATTTATGCTCCATGTAGTATATTACTGGTCCATTATAGCTAGATTCAGTTCACCATTTGCAAGATCATATTCCACTATATATAGAGACTAAATATTGTTTCATTTAGCTGTTTGTCCATGTATGTAGCTCATTCAGTTCTCTGAAACCTGGGGAGATTAATCCAAAGCTGAAGCAGGAACCACACGTCGATTAGAGCTGTTGCAGCGGCAGATTCACCTTCCCTTTGTGCCTCATTGGACACAACAAGGGGTGGGTGTCCCATCTCCT
novel.7876	ACTCGCTGCGCCACCTGACGCCTCGACGCCGGTGATCTCCTCCGGCATNNNNNNNNNNNNNNNNNNGACAGCAGCCTGGGTTCTTGTTGGGGTGGACGAGTTGCCTCCATCTTGGGATCCAATTGTCATGCCTAAGATCGATATGTATCCAAAGGGGTCCCCAAAGTATCATCTCATGAAAGCAAGTGGGGAAAAAGCTTCACACGGTGCGAAGAAGCCATCACCCAAAATTAAAAAGACACCTCCAAGAGTTGAAAAGCCAAGAGCTCAATGGAACCCAGCTTTGGAAAAGGGTTTGGTGGAGGTACTTCAGGAGCACAACACTCCGCACCATAGGGGACAGAATGGAAAAGCAGAAAGACTTGAAAGCTCAATACAAACTTCTTAAGGATGCCCGCA…
novel.7877	CAGAACGCGATTTCCATTCAAGGCCGTGGCGGATTGGCGTCGGAGCCGTAGCTCGACTCGTCGGCAAATTCCTGATCCGTGGATCAGTGTCCGTTAACGACGTCAATGGGCTGGAGTAAATGAAGAGCTGGGTTGGTGGATATGGCTGGCTCATTCATCTCGCCCTTGTCGGTCGGGTACTATCGGGGTGCCCAGGCGGCGACAGCGGCGACTCTTCTAGGTTCGTGAATCTCTCCTCCGGCGTGGATGGAGTTCTTGATGCAGCCGTTCAACAGCAGGACTCTCATAGAGGAAGTAAACGACAGCAACGTACGCTTGCAGCCTTTGCATTATCCTGTGGTGTCGCTGCCGGGCGGCGATTTGCCACCGGCAAGTTCCTCTAGTGCGGACGCGCAGATC…
novel.7874	CAACATCTCATGTGGCATTGTTAAACATGCTCGAAATCACCATGAGGGCATGGCCAACGCTCCAGTCTGTACCGGTGCCCCAGCCGCCACATTGACCTGCCCGATGCCACGTCTGTCAAACCTATCGCCTGCAGAGCAAAGCGGTCTCCTGCAGAAGAGCTCGCCTCCTCCCTGACCAAAGAAACGAGGCGACCGCTCGGGCGACGCGGTGTGGGATCGGTCGCTCCACTCCCCGCAGGACCACGCAGACCCAACAAAAGCCGGCGGCGCAAGGGCGCGAACGAGAAGGGAGGCACAGGAACGGGAGAAGGGAAGCGCGCGAACCAGGGCAGTGGAGGCGCGACGCGCGAACAAGAGGAGAAGGCGGCGCACCCTCGTCCTCAGCCCGTCGTCGACATC…
novel.7875	TTCACAACAGAACATATATTTATATACCACAGGTACTTGAGGACACAAGAACTACAGACCAAATCTTCTGAAGCAAGCAGTACAATTATGAGCAGGACAAAGCAAGCAAGTGTACTAGTACTAATAAATCAACTGAATAGTACTACTAAACAAGCACAAATCTGAACTGACAATTAACAGGTTGCAAGCTCTTATCAAATCTGAACCTTACAAGTACTACACATCTCCTATTACAGAAAATTCAGAGAGAGAGATAAGCAGCAGCAAGATTGAAGAAAGAGAAGCAGCAGGGACGTGGAGAGAGGGAGCAGCAGCAGTTTTGGGGAGAGAAGAAGAAGAAAAGCAGCAGGGACGTGGAGAGAGGGAGCAGCAGCAGTTTTGGGGATAGAAGAAGAAGAA…
novel.7872	CTAAAACGTAAGGCTGAGAAAGGTCGTCTCCGATCCAGCTGCACTTTTGCGAAAACACCCCCGCATCGAATAAAATTCCAAAGAAGACCTTCGAACACTACGCCATGGCACACAAGCTTCTCGTTTCCCCTTCTCTCGCGAAAGACACCGAGTCTTCGAGAACACCTCCCATATTCCTCGTCGGCAGCCCGTCCCTTCTTCCCTGGCAATCGCCATAGTTGAGTTGGGCAAGGATCGCTCCTCTTTCAAAGCTCAATAAATCAGATTTGGCTTCGAGGTTTCGCTGATATCTCTCTTTTTAGATCTGTCTGTGCAGGCCATTAGAGATGGAGACGACAACGGCGGTTTCTAGCATGTCGGAGTTGGGGTTGATACCCTTTTGTGCTGGCTCTGGTTCTC…
novel.7873	CTACTTTTGTCGTTTTCCACTACCGCACCCCACGACCTTCCTCATCCACTAACCACCGCCGCCGCCGCCGGTGTGCCGCCCGTGCACCTCGCCTCCTCCCTCGCGTCGCCTCCGAACCGCGCCAGCTCGCCGTCGCCGACCTCCCGCCGCGGATCCCCGTCGCCACCCCAGCACGCCTCGCGTCTTCCAGCCAGCATGCGCCGCCATGAGCAGCAGCCCCCAACCTCCGGGCCCCGCCGCCGGGGATCTCGCAGATCAGCCGTGCTAGCATCCCCACGAAGAAGCCCATCGCACCGGCCCAGTTGTCCGTCATGGATGCAACCAACTTTCCCCAGGAGTAGCCAAGGTTTCGGGAGGATGATGGACGCCGTGAGATCCTCTGTTTCAGGAGGATGATGG…
novel.7870	GGGAACGTCTCCTCCCACCGGAAATACTAAAATAAATTCAAAAATAAATATGAGCACCAGGACTTGAATCCTGATGGGCTGAGAATACCATAATTCCTCTAACCATTCAATCACAGGTTGGTTCGCATATACTATATAAATTAGCTAACCATATTTTGGGACGGGAGGAGTATAATACAACCGACCAAATCCAGAGTTTCAAATGGGGCTGGAAAGGGAGTCTTTCAGATGTGGAAACGCCTGAGGCCTGAAAAGGGGAGGCGGAATTGCGGACCTCCCCTCTGATTTCAAGGAGAAGCCTCCCACCGGCACGGCGGCACCGTTTCCTCTCTGCGGCAGCAACTCCTCCCATCCATCCCTCGTCCATCCTGGCTCAGGCGCGAGAGGGTGGAGATGAGG…
novel.7871	TTTGTTTTCAAACCTTTACATGCCATCAATAGTTGTGGAGATATCTATGCGTTTGGTGCTAAATCGTCATTTGGTGTGGCGATCATGACCAATGGTAATGTTTTAATAGGCTGGAAACCTCCATCATTCGTCTAGCTACAAATTTCAAACTAATGTCATATATGCGAGTGTCAGCATCGTGGAAACACTGAGACCTATTCTGTGAGAAATATGAAATATGTTTTGGAAAACATGTGTCATAAGTTAATCATGGGAAAAAATAAATCAAAAGATATCTTCTATTCACGTTTTATTTGTTTTGCTTATATACCTAACAATCAGTGGCATTTCTTTTTCTATTTTTTTGCTTCCATAAATTTGATGGGAAGTAGCCAATGTATAGTGTTGCTTCACTTACTA…
novel.11349	TATGGAATTTTTGCTGTAACCGCCTGGACGAAGATGACAGGGCTAACCGGCTAACAAAGATGCATTCAAGTTGAAGATTCAGAGTTGCAAGGCAGGCACAGTTAACAAGGATAAGAAATTGTAGAAGATTTATCAAATCAGACATGGGCTTGGTTATGCACTGAATCATTGTGGGGGATCTGAGTTTTGCTTTGTGGTGAAAGGAGGATAGAGATACTCAACAGGGGCCGCCCTCTTCCTCGTTCGAACAAGATCCCCAAGAGCCTGTACCCACTTGAGAAGAGCTCGATGAGCTGCACGGCCTCACACATGAGGAGCAGGAGGTCCAGGGAGGAGGAGTCGTTTGTTTACAGTAGGAAGATTGGCTTATGACCTGGTGCATACCTGCATGG
novel.7878	CATTAATCTAATCGAGGAGTATATAGTAAGCATGGCCACCACAGTAGATAGCAACCGATGATTCCGGAGAAGTGCTTCATCTGTAGGCTCTACACAATAAGCCTCCTGAGAAAGCAAACAGGGATGCTAGCATTTAGTTATCCTCTTGTCTTTGCACAACAGGATCATCCTCCTTTGAAGAAGAATATGGAGTACGTGAAGTGACTAGTTCCGATTATGCCAGGATGAAGAAGCCCTGTCTATCTTCTCATCAGAAGGAGCAGTTGAAGGATGGTTACATTACCCCCCACAAGACCAAACTAACTTCAGCTCATAAGGACTGACAAATCTCCATTTTCTTGCTGTTATGCATGAGTACAATGTTGTTCTAGGATTCTTTCCGGGATGCTCACCTTGATT…
novel.7879	CCCGGCCAGGTGCCGGCCATCCACGCCTCGCCCTCAACTACAACACCCCAGCCCCTCCCTCTGGAACCCTAGCCACTTCTCCTCGCCTCCCCTGCCGCGCCCACTCGCTCACCCCCTTCTCTCGCCCTCTCTCAGATGGAGCTCGCGCCCGAGGCGCGACCGTTGTTGCCCCGTCGATGTCGTGAACCGAGGCCTCCCCAAGCACTGAGGTGGAGTCTAGAAGATGCGCGCCGCCGTCTCCGACACCGAAGAAACAGGAGCCGGACTCAGAAGCCCTCATCGACATCGTCCTCGGTCGTCTTTCTCACTACGGTCGTCGCTGTTCGTCGTCAGATTTGTCGCATCCCGACAACCTCCGGCCTCCCCGACCTCGCCTTCGTGTTCATTACTACGAGACCG…
novel.1328	CGCTCATCCATGGCCTGGCTCCCACGGCCATGGCCAAGGTCTCTTGAGGCTTGCCCTTGAAGACTTTGGCCATGTCCATGGTGGCCATGGCATCTTCGGAAGATCGAGATTGCTGCAGTTAGCATCTCATGTTCATGGTAGTTACCTTTGTGTATTATGCTGTCGGTTTCTCAGATTTTTTTTCAGACCTTTGTAGTTGGATCTGGATCTAGATCTGGTGTTCATATCGATTTGTGCTTTGTTCATCTCTGGAATTCAGTTTCCCCGGTCGCACAGCTCGTCAGGCGAGAGGGATGCGCCGATATGTGATTTGGACGTAGTCCACAGTTTTTTCTTCTTCCTTATTCTTTTCTTGGGCTTCTTTTATCCTTTCGGGCCGTCCAATGTCGATTTTCTTCT…
novel.1329	GCTGGTGTTGATTGTGGTGATCCTATGATGCCTGGTGCTCCCGTTGTTGGAATCATGACAGGGGTAAATCGAGGTATGCCTGCAGCCATGGCAGGCTTTCCAGGAGCAGGTCCCCAGGATTGCTGACCGGTGAAGTGTGTGCAAAGAGTGCCAAATGCTGCAAGTGTCTATTCTGGAGCCATGTTTGCCTATGCCTGGTCAGCAGCATATGGTGAAGCCGGAGCACGACTTGCAGGTTTCACAGGGCAACAGTCAAGCTGCCCATTTCAGCAGCATGGATCCATCATTCTCCAAGGCTGCAGCTCTTCAGCAAACCCAAAGGAACCAGCTACCCAAGCACACGGCAGCAACCATGTGCTACAATGCCTATGCACCTGGCTAAGGACAGACGATTTCAAC…
novel.18956	GAAGAGTTGGTCTGTAGCTCCAACCACTTGCACATATATGCAAGTATAGAAGCACTTGGTGGAATTGTACCAACAGTCACTTGGAAAGGGCAAGAAGGCTCAGGGGAACCAGTATAAAGCACACTTCACTGGAAATGAAGATGGTACCCCTACGGTTGATGGTTTTCGAGATGATTCTCTGAACATGGACAACCAGGAGCAGAATCAGCA
novel.1898	AAGATATGCTCTATTATTAAAGCCTTACATGTGGAGGGTTCTTCTAGACTCAATTGTTTCTTATAGAACTAACATTGTATTGTCCTTTAAGATGGTAAGATAAATTGACACCTATAGAGCATGACACGACTCATCGAATTCCCTTTACATGTAAAGGATTGTAATTGCTTACAAGTCACTAACATATATCTGGTCCTAACTCTAGACACATCATCATCAGTTTGATCTTTGTGTTAAGGATTTTTATTTGATCATATCATTCTTTTGGCGGACTAAGTTTGCAATATTGTGCAAATATTTCAACGGGCCCACCTGGTCTCTTTTACTAAATCTTTGGGGCAGGAGGTTGATATTTATTTGAATTGTGTAGAATATTTACATTGGTAACCTATTGGAATT…
novel.1899	GCGACCCCCCTCTCCTCGTTCCATTCCCCCTCCTCCTGGGTCGATTCCCTTCTCGTTCTCCTCACAGCGCCTCCTCCTCTCCAATCCCTAACCCTAACCCTAAGGCGACGGCGCCGTCGCCCGCGGCCTCTCCCCTTCACCAACGGCGCCATCTCGTCCGAGTCCGAGCTGGAGGAGCACGTGTACGTCGGGGATGCAGCAAGGCCAGCATGCCATCGGTCCCGCCTTCCCTGGTTCCTCGCCGAGCGCCACGAAGAGGAAGAGAGAATGGTGAAGGAGAAGGGAAAGGGTGCTGGTAAGGAGAATGGGAAGGCGAAGGGTGCTGGTAAGGAGAATGGCAAGGCGAATGGGAAGGCGAAGGCAAAGGAAAAGAGCTTGAATTACCTAATTAGGCAAGAT…
novel.1320	TGCCGTCTCGATCCGCAGCCGCGGCCCCAACAATCACGCACGAGAAAAGGAAGCAGATCCAATCGAATCGCCTCACCCTCAACCGACCGCTGCACCTCCGGCTTATGGCGTGAGCCTTTTCTCCCTCCTCACCAGATTTCGTCTTCGCCATCGAGAGGTGTTAAGGGAGGCGCCCGCGACGCAACGGCGGCGGGGAGAAGCGGCGCATTGGCGGCCAGCAGCGCATGTGCAGCACATAGCAGCGGCGGCTGTAAGGCCACAGCGGACGAGCAGGTGGTGCGGCTGAGGGCGTGAGAAGGGAGGCCGGGCGGCGCCCGAGGCGGAGCTCGGCCGCGAGCCTGGCACGCAGAGGGCAGCCCCGCGCGAGCGCCCTGCAGCCGCATCGCCGAGCGGCAACCC…
novel.1321	CGAGCTCTTCTACTGCGGCGGTGCCAAAGCCAGAGGCAGTGGTGAAGTGCAACTGCAGCTTTACCAAATGCCTAAACTGCCAATGCACATGTTTCAGGGAGGGTTTGAGTTGCATTATGGGACGCTGCAAGTGCTATGACTGCGAGAACAACGATGATTGGCTGGCCGACGAGGATTACGTGGAGTGCGCGTGCAAAACCAAAAACTGCAAAACTGGAGCCTGCGGTTGCAACAAG
novel.1322	CCCACTGCATCAAGATTTTTGGGTCGTCATGGCAGTCTTTACCAAGAACAGCGTTGTTGCCGTGTGCTTGGGGGCTCTCATGCTCATGGCGACCCTTCATCTCTCCTCGGCAGGTTCAGTCTATGTTGGATGTTTCGAGCCACACCAGAACTGCTTCCCAGATGAGTGTCAGAAGACATGCGCGGACAATGTTCCTGGAAAGAATCTGAAAGGTTCCTGTGAGCCGGACCATGGCCCACTAAAACCGTATCCCGCGATTCAGTGTTGTTGCTATAGAGACCCTCCGGTCATGAGTAACATGGGCGCTTAATTAGTCGACCCACCTGTTGTACACAACTAATAAATCAATATCTTTGAGGAAAATCAGATTAACAAAGTCGTGAGCTAAGTCAAATAGTA…
novel.1323	CTCGTCCATGGCAAAGAGAAAGATGCAGAAAGAATGGTGTGCGTACAGAGCATGGGACGGTCGCAGCCGGGTACCCAAGGTGCCGGCGCTACTGGCTGACAAAGCCGCGCTATGCTGCACATGAGGAGGATTGGAGGAACACCCAATCAATCGGAGGGCGGGTGGGCTGAGCAGCCGGACGGCGCTGCCATGGGGGCAAGCGGTGAGCACGTGACATGTATCTGCCACTGCTGGCGAACGCTCCCGGCGCTGGAGACGGCCGTTCTTTTCCGCAGAGCTCTCACAAATCAGTCAACCTACGAAGTGGCCAGATGGAAGGGGCTATTCTACTTGAGGTATGTGCTATCAAGAACAACGCAGGCTCCAGTGTGCTCTGATTTTATGATTCTTCACTACTAT…
novel.1324	TGCCCTACCCAATCCCATCAGCGAGCTCCCATACTCTCTTCCGGTGCTGCCCCCGTCTGCCCTCCGTGCGACCGTATTGGTGGCGCAGGCATGAGTCGTCGGCGACTGCCAACGGGAGGAGCGCGTAGAGGCGATGACGCGGATGGGATTTGTACGGCGGCCACGGTCTGGCCTGCCAGTCGCCGTTGCTTGCCGGGGAGCTGTGCAAGGACTGGAAGCCGCAGGGAACGTTAAGGCTAGGCCACTGGACGCGCATTCAATGGCGCCGCGGAAGGGATCAGGGAGCGCTGGGGGCGTGGCCGTGAAGGGGTGCTCCACCGAGCCTACAAAGGAGCAGCAGCCACCACGGAGGAGGCGTCTGCGCTGTTCTGGCTGCTCCATCGAATAAGGCCGTCGCCG…
novel.1325	TCCAGACTCCAGGTTAGTGGTGGCGTACTCCATTGAAAGTATCGTTGATTTATCTGATTTAATCGGATATATTGAACAAAAACGACCCCCTTCTCGTCCAGATCCGAAGTTGAGGATTCTAGCAATTCAGATCCGTTTTGGGGCGACTCGCAAGCAGGCGATGTACCCAACTGCGGACATGGCGAGACGAATCCTTCGTCAGGGCAATAGCGAAGCGAGCGCGTCGTCCCGCTCCTTCCCTCTCCTCTGCGCGGCTGCCGCCTCGCCACGCCACCTCGATGAGGAGCAGCAGCAGCAGCGCCGGCTGGGCGCCCAGGAGGAGGCCGATGAGCGACCTCATCGGCGCCAGCGACGACCTCTCCCGCTTCTCCGTCGCCACCACCACGGCCTCGTCCGAGC…
novel.1326	CTTAAGGTTAAACACAGGAGCTATGGGGGATCCCATAACCTACAAAGACCGAAAGACGGATTTGACTGCAGTACCTCGTGGGGAAGTAACACCTTCAGAGCCATGTCAAGAGGATGAAGCACAAGAGAATCGGCGTAAGAATATCGAAGATTATGTCAAACAGCTGAGCCCAAAACTTCTGGATGATTTCAAAAGAACATTCCCGCAGAAACGTCTCGATGATTTTGAAAAAACATGCCTGCAGCGTAACAATTCAAGTGATCCAATTTGCTTGGAAGAATGTAAAATCACATTGGTCGCTACCCTTGTTCTGAAGGGCGTTCCCCAGCATGTGAAAGAACAATATGAGTTGAGGCTTACGTCAGGAGAAGTGCGTATCATCAAGAAGCTGGAAAATGT…
novel.1327	CTTCCTCCTGCTGCCTGACCACCCATCGTTGCTCCTCCTCCTCTTCTCCTCTTCTCCATCCGCCTCACACCCAAGTGTTGCTTTCCTGTTCTTGGCCGCGGTGGCTGGCCTGAGCCACATCCCAGCTGACAGCGTCGGCGTGCTTTCTGGCTACGGCTGGGGCGTTGGTGGCCTGCTCATCGGCGCACTCGGGCCGGGGCGGAGCCCCCTTCCTTGCAGTGGTGATGGAGCCCCTCCTCCCGGAGGGTGGCTGGGGGCAACCGAGGTTGCGGGGCAGGTGTGCAGTGGCTCGGTTGCGCCAGATCTGGCGGCTGGCCAGCACGCGCGGGGGGCGGTCTGGTGGTGGTGTTCGTCTGCCGGTGGCCACGGATGTGGGAGTGCCGAAGCTGCCTCCGGTGA…
novel.19707	CCAGCTCCCCTGCACAATGATCCTGCCATAATCCAGTCACATTATCCTCAGCCCGCATCGACGGCCTCAAGTTTGCAGTCTGCTGCTGGTGCAGCTTTACCACACCTCAGCTCCCAGCCAGCCCAATATGGGTTTCAGAGACCAAGTTTTCCAAGCAACATTCCTCTATATCAGCCAGGGAATAATCCGTGGGGTTCTTCTGGTCAACCCCCCGCTGGAAATGCTTCTGCTCTTTCTGTCCCCCCAATGTACTGGCAGGGATACTATCCAGGTGGCCTTCCATCTCATCTGCAGCAACCTACTATGCTTCAGCCCACGCCCGGATTATCAGCTCCACAGTCTTTCCAATATCCAGGACTGAATGCATCTTTACCATCTGGGCCCCCCTTGTTGCAACCA…
novel.16522	GGGCGCGGCCCGCAGGTCGCCGAGCCGCCGTCCCGGAGCCGCCCTTCGCCGCAGCCTCGCTGCACGCTGAGTCCTCCGAGGAGATGGAAGCTGCTGTTCAACGAGGAGGGTTGCCTAGACGCAGCTGGAATGATTATGAGAGTACAGCGTGGGGGTGTCCACCCAAATATCAAAGGGGAAGTGTGGGAGTTTTTGTTGGGTTGTTACGATCCTAAAAGCACTACTGAAC
novel.16328	ACACACACACACACACACACACACACACACCTCACCACCCGGCCGGCAGCAAAACCATGGAAGGAAGCAGGCCGCCGTTCCGAGCGATCCGGCCGAGCAAAGGTAAGGGAGGCCATCTTACATGTGCCAGTCAAGCGGCCAGGCTCGCCCACATCCTTACACTACTGTCGTCGCTGCTCGTTTCTTGTGGAGTCGGCACCATCCTTTTGTAATGAAACTAAAATGGTTCAACATCTCCTTTGGATTGTCATTGGATAAACTTCTGTATCGCAATATAAATCTCATGCAAGAGCGATGAGAGCGGAGGAGAGCGAGGCGGAAACGAGGCCGCCTGAGGCGATCGCCGATCTTCCGCGGTCGGCGCGCTCCTCGCCCGTAGGCGGCGCAGGGGGGCCGGCA…
novel.18957	CAAGAACACCATCGTCGTTGCTATCTCTGCTATCTTTATGTTGGCGCTCCTCATGTCTTGTGATACAGTTCAAGGGGAGTGCAAAAGGACGGAGGTCAATACTAATTTACCATGTCGTAACCCCCAGATATGTCGTCGGTGGTGCTATTCCGGCAAATTCACCGGCGGCGGGTACTGCGAAATTCAGGGTGATAGAGCATTTTGCGTGTGCGTGGGTTGTACGCCGCCAACATAAAATTGCTCAAAGTGATCCAGAGCAAAGAAGATCTTGCACCGGAAGGAGTTATATCAGGGAGATCTGCGACTTTGCCCGCTTAAATTTTTCAAGCATTTCTTTTTCTTTCCTCACACGGGCGTGTAATAAAGTAGCACATTACCTTGCGGCGTATGGCTCACGGT…
novel.15214	AAATGTTGTTTGTTATTCTGTAAACCGAATTAAGTGGGAACTAATTACAGTGGTAGAAGTGTTGGATCTGTTGATAAAAGTTCTTTTCCATAGCCATCACCAATACGAAATTCTGTTTTCTAATGAAAGGAACGTATAATTGCATTGTAAATATATTGTTGGGCAGGGATGGAATCGACCTTGTTGCCCACTCATACCTTGTCAAATGGCATATTTTGCCAACTCTGCTTGTCAGCCCACTGGAACTTGGCATATTTTGCCAACTCTGCTTGTCAGCCCACTGGAACTCCAAACCTTTGCTTGCATGCACATGTGCCATGGGTCACTAGTTAGCAGGAAAATGACATTGAATTACATGAAAATTGCTGTTGAAGGCAATGAATGTCATAACTGACCTCT…
novel.5539	GGCCACGTCTCCTTTTATTCATCTATAAACAGTGCGCGCGAGGGAAGGGATAAGGTCCCGAGCGCCGAGTCCAGCATCCTCTCCTCTCCCTTTCCCCTCGCTCGCTTCCTCCTCCCGAGCCCGCAGATCCCTAGCCGCCTTCTCCCGCAGCACCTCAGCCGCCTCCTCTCGCTCTCCACCCAGCCGCCTACTCCCTCTCGCCCAGTGCGGACGGCCTCCTAGCCGCCGCAGCCTTCTCTTCCTCTTCCTCTCCCTCAGCGTAGCCCCTCCACCTGCCTCCTCCGTCGACGGTGCCTGGTCCAGATCGGGCTCAGGTCGTCTCCATGGAGAGCAGGGGTGGACAGTGGGAAGCAGTGCGTCTCCTCCACCCGCTGGCTGCCACCGTCCAGGTCCCCTCAC…
novel.748	CCAGCGCCCCCTCCTCCCTCTCCAGTGCCGCCACAGCCGCCTGGGCGACGCTCCCACCCACCACCCATGGTTGAGGTCGGCGAAGCGGCCCATCGCACGGCGCCTGGGGACGCCGCCTCCCTTCGCCGTTAGCAGCGGCGACCGGCTAGCGTGCGTTCGCAGCCGCCAAAACCGGATGGCGCGCTGTCCGGCGAGGGGCCCGACAGATCGTCTTCGTCGCGCGTCTTGGGCCTGACGGAGGGGCAGATGCCGATGCCCACCAGCGGTGGCGGGCTCGATCTGGATATTCATCCTCGTGCCCAGCCGCCGCTCCTCGGCATATTCCTCTCCCCGCACCGCCGCTCGCCTCCGTCGCGTCACCCGCACTGCCGCTCACCTCCGCCTCGTCAGCGCCTTCTG…
novel.749	GATCCCACCGAACCCTTCCAGATCAAGAGAGAGCTTGCCTCCCCCCTTACAGATCCCCGCCGCCAGCTCCCTCCAGCGGAGCTTGCCGCCATCCATGGCCTCCCCCACGCCCTCCTACTCTCGCCCCTCCCCTTCCCTTCCCGCAGCACGCGGAACACTCTCCTTCCTCGACCCCCTTCCTTACCGAGAACATGCACCGCCACCTCGTTCTCCCCGATCCAAATCGACGATGCTGGCCCTCACACCTCGCCGGCCCCGCTCGCCCAGACTACCCCTCCTCAGCCTCCCGTCCCCGGCGGCGCCCTCCTCTCTGCGCCCTCGCGTCCTCTCCCCTGCCCCGGCCCGCGCGAGGGTTGGCCTTGCTGACGCGTAGGGCTCGGACGGCAAGGGCGAGGGGGA…
novel.746	CGCACGTCCTCCACCTCCCTTCGCCTCCAGCGCCCCCTCCTCCCTCTCCAACGCCGCCACAGCCACCTGGGCGACGCTCCCACCCACCACCCATGGTTGAGGTCGGCAAAGCGGCCCATCGCACGGCGCCTGGGGACGCCGCCTCCCTCCGCCGCCAGCAGCGGCGACCGGCTAGCGTGCGTTCGCAGCCGCCAAAACCGGATGGCGCGCTGTCCGGCGAGGGGCCCGACACATCGTCTTCGTCGCGCGTCTTGGGCCTGACGGAGGGGCAGATGCCGATGCCCACCAGCGGTGGCGGGCTCGATCTGGATATTCATCCTCGTGCCCACCTGCCGCTCCTCGGCATATTCCTCTCCCCGCACCGCCGCTCGCCTCCGTCGCGTCACCCGCACTGCCGCT…
novel.747	GCTTTGTGGAAGGCTGTTAGCATTAAACTTTAGTGCTCGGCTATTCATCATAGTCTCATTCCCTAGATAATTAATGAGGCATGAAAAATAGGTGAAATTGCAGGAAAATTGAAGATGGGAACACGATTCATTTTGTCAATGAGAACATCTACTGTTACAGATACACTTTCTGTATTCTACCTATCGATGGCGTAATGTTTGAATATTAAGTCATTTCTTTTTGTCATTAGCAGGTGCTTTTATTTATGTTCATATTCCACGTATGCATGTGCTGCTCCGGTGGTGTTTTATTAGTTGATTGGCATATATGGATCTCTCCATGTTTATTAGTTGATCTCCAACCCCTACTCTGCTGTGGTGCTATGGGAGCAAGAAGAGCATGCATGCTTTCTCTCTACA…
novel.744	TAATCCTGAGGGAGAAGACTTTGTGAAGGAGTTCAGGCTGAATGGCCAGTTAACAAGAATCGGGTGGATCTGCGTGTGGTGGATGATCGTTTACAAGGAATGTTGAATGTATGGTTCCTGCAGATGTTCAGGTGGCGCCACGTATTCGACCTGCGATTTGTGAAACAGTGAAGTCACTGCCATCGCCATGAGAGTGGAGCAGCATCACTATAAGATGTGGCGGATTGGTGGGTCCCGGGTCAAAAAGTGCCCAAGACTCGCGCAACCAAGTTTTCTGGAGGCCGAGCAACATGACATAGCCACAGACAAAATGGAGGAAGGGAAGGGTGTGGAGGAGAGGGGAATTTACCACTTCGCGCAACGGCAACGTTGCGTGAGGGGCATTCATCTTCCACCTGA…
novel.745	GCCGTGCCTCCCTCTCTCCCTTCTCTTCTTTTCCCCTACCTCTCTCTCTCCTCTGAACTGCTCCTCTCTGCAGGTGCCGCCATGGCCGCGTCTTGGAGCTCGCCGCCGTGGGCTGCGCGCCCCTTCGATGACAGCCTTCCTCGCCCACGTCCAGGTCCTCTCAATCCTAATTTGACGAATGGGAGCGGAAGCTGCAATGTCAAGATCCGCAAGCAGGACATGAACCACCTTGCCATGAATTTCCTCGTCACATTAGGATTCATCGACGCCACCAACAGTTACTATCATTGGAAGTGCCAGACAGATCTCGCCGTCAAGAGTAGCGCTGCAGGGTCATTCACCTGGTTGGCCTCTTATGTAACTGGTGTTGTTGTGTCCATGTGGAAGGAGAGCCCGCTT…
novel.742	CTTCTCCTCCTCACGTACGACACCTCCTTTCTCCTCCCTCTCCCCTTCTCTCTCAGACCCACTGGCGGCGGAGACTGGAGGCAGAACACTGCACGCGCCGGCCGGCGAGGAGGAGCTGCGCTGTCGCCGGCGCACCAACTGCGTCTACTGCCTCGCCTCCCCGTTGACCTACAAGAAGACATATTGTATCTTCAATGGCTTTCACTGCTGGGCAAAATCAAGCGATGGAAGATCCATGGTACATTGTGGTGTTATCTGCTACTGATTTACAGGCCTTGTGGTTGTCGTTCCCATGGCTGTACCGTTCACGTTTATGCAGGACCGAATTGTCCCAGCTCAGTGTATCTCAGCGAAGTAGCGGGTTCATGCAAGGCCTGGCCGACGGCAACGACTTTAGGG…
novel.743	NNNCAGCAGCCGAACCCGCCCGACCACGGCCAGCTGCTGCTCCACTCGCTCCTCCACCGCGTGGCCGCGCTCGAGACCACCCTGCCGCACTGCTTCCCCTCCCCTCCCGCACCGCCGCATCCCCAGCAGCCCAACCCCCGCCGGCATCACCGCGCCGCGCACGCGCACCAGGAGGACCCGCGGTCGCGGTCGCCCTCGCCCCCGCCCCCGCCCCCGCCGCGTCGCGCGCGCCAGGGGCCGCCGTCCGAGAGGGAGCTCGCGGCGCGCACCATCCAGGAGCACTTCCGCCGCTTCCTGGCGCGGCGCTCCCGCACGCTGCGCCAGCTCAAGGAGCTCGCCATGCTCCGCTCTAAGGCCGCGTCCCTCCGGGCGGCCCTCTCCGGCTCCGGCCGCCGCCGG…
novel.740	CGGGACGGCCGTTCATGTATGATGTTTGAGCCGTGGCTCGGAACGTCAACGCCAATGCTGATCCGTGGACAGAAAACGTGCTTTCCGTCCTCGTGGGGCCGGGGCACAGTTATGGTATAGGTCTGGGTTCCTAGTCGATGCACATTTTCATTGCGATAGAGCAGAGCAGATAAGATAAGGTTCGTGTTGCTCGAAGGGCAGGCGCCTGAAGAAGACGACACCATTGATGGGGATGGGATTCCTACGGCAGCTAATCAGCCGATTCCCACTGATTGAAGCGGTGGACGACACTGAATGCATGTGAGATCCGCTGCGGCGAATGGCTGCCTTGACGGTTGTTGGTATGGATCAGGTGCCGGGGCCGGCCGCGAGTGCAGACGCACAGATCTGCTCGAGCGT…
novel.741	GAGAGCGAGCCAGTGGTTAGGCGCCCGGTCCCCCTCCCCCTCCCCCTCCCCCATCCCCTGTTGCTTCTCCTTGAAGTGTGTTGAGGCAGAGGAGAGGTCGATGCATGGTGATTCGGCAGCGGTGTCTTATCTGCTTCTGTTGATTTCGTCCCGCCCCTCCTTTTGCTGTGGTGTTTCGACCCCTGTGCCTCCCTTCTTCACGCAACGAGGAAAATCCATTCAATATGTGCATGTACATTCATGAAATCTAATTCAGAATTTTTAGGAATTACCTTTTCTTAGTGGATTTTACACTGTAATCCTAATTGGATTTACAGTGTAATTCTTAGTGTATTTTAGTGGTTTTTTTACAGTGTAATTACAGTGTTATTCTTAGTGGATCCTTAGTGGATTTGTACT…
novel.9085	ATTTTATTCAGTTGCTCGATCGATTGCGGTGTTGCCGCTGCAGGTGACGTGGTGATCAATGCGTGGTTCAGCATCCGGAGGTCCCCATAACCGCCGTGCTCTAGCCATAGCAAGTGTTCTGCTCAACCCCCAGACTTTAGGTGGATGTACTGTTTTCAGTGGTTCGGTTCCTCTAAGCAAATCATTTGCTGACAGGGTGACGCCTGAAGCCAGAAAGACGCCGGTTTTATGGTTCCATGGGATGGCAGATGTGGTGGTACTATTCGAAGTCGGGCATGCTGGCTACGCGTTTCTCCAAGAGCTTGGCATGGCCTGTGAATCCAAGAGCTGGGCACGCTGGCTGCGCGTTTCTGCAAGACCATCATGATCGTCGTCGGCGAACCACGAAGATCTACACTA…
novel.17572	GACTGATTCGAGTGACGTCCAAGGGAGTTTATTCATGTACATATATTCATTTGTCCGATGTCTTGAGTAAACAAGAAGCCACCCTCCAGTAGCACCACCTATGGGAGTGTCCCTAATACCCTGCTTATTGCAAATTTTGAAGTTGTCAGGCCATGGGTTGCAGCTGCAGAACACATATCACAGTTCAATGAGGAAGCATGATCACCTTTTATGAAGAAATACAAGACTATTCACTCGGAGAGTGCCATGGTCTTGATATCCGTCCCCGTCAGCCCTCGCCCGCTTTATGATTCGGATATGGAGGTATGTGAACCGGAATTTGCAAACGACCCTCTTGTCGAGAAGTTAAATTTAGTTGAAAAAGAAAATGAGTATTTGAAAGAAAAAAAAGAATTGAAG…
novel.15846	AGCGATTTGGATGTACAGAGTTTATGATACGGAAACATAATTTTGTCTTTGTACAGATATCGGATTTTCTCCTTTCTATTTGTGAACTCTTTTGATATGTTATTTACTCCTAATTTCAACTTTTCACGGTTTGTTCTTCCAGGATTTCAGGGAGTATGGACAAATGTGATCCTTAACTGTCGTTGTTCTTGGCGTGTTGCTGCCATTTTACTGGGTAGAATCTATGCACGGCCGAGACCTCAGTCTATCCACTGTACGAGTGTTTAATGAATTTACCTTCTCCATGGTGCGTCCATGAGGGCAGAAATTTCATGCTTCAAATCTGCTTGGCGAGAACCTTTTCAGGCCTGGAGATGTCCTTGTGAACTGGTCAGTGATTTTCGGAAAGTGGAGCTGCAT…
novel.9084	GTTGGGCCCACTTACCATGCAACCACTGGCGAGTACCAAATCATCTCAGTTATTGATCCAGATAGGTGGGAACCACTTCCAGAGATAACAGACTTCATCGAGCTTGAACCAGAAAATGAAGCGATCTCTGATGATACTGATTCCGAGTACAATGGCATGGATGACTATTCTAGTGAAGGAGAACAGGACATTTGGGGTGGTCATGCTTCTGGTGCTTCATACTCAAGTGCAGAGATTGATGGATCTAATCTTAACAGTACTGCTAATCTCCGCAGATCTAGAAGAAAGAAGAAAAGATCTGATGCTGATTTTGTTACTTCATCTGATCGGCGAGTTAAGAAAAGAAATTTGGATGGGCATGGTGTGGCTACACCGTCGAAGGCCACATAGAGGTAGGAA…
novel.18803	CATTTTTCCTCCCCAACTAAGGTTGCCGCTGCCGCCGCCCCATCGCTCCCCACCGGAGAAAGGCCTGCTTCTCCCTAGGGTCTTCTACTCTTGGGGCTAATCTGACAGGAAGGGCGGCGCTGCTCCTCCCCCGACAGCAAGGCGGGTGTCCTGCACGCTCACCAGCGAGGGAGAGGTTGCCACCTCTCCTCACCTCCTCCCAGGTTCCCGGCTCGAGTGGAGAGGGATAGCTGCGTCCACAGGTGAAGGCGTTGCTGAGAACTGCCCCTTGTCCTTGTCGATGGGGAGAAGGGAGCAACAACCTCTTTCTCTAAAAAAGGGAGCACCAACCGTAGCAGGTGGTGGTGTGGGCAAACGCGTTGGAGCCGCTTCGGCTTCTTCCAGCGGCTGTCTCTCCCC…
novel.16036	GTGCATAAGCATATATTTTGGTCTCCATGTGTGGATCACACACTGAATCTAGTATTCAAAGTTTTTGCAAAAAAGTTTGCTTGGATGGTTGATACATACCAGACTGGGAAAGCAATTGTGAAGTTCTTTAGGAACCACCAGCACTTTCAAGACCTCTTTAGACGCAACTCCAAGTTGGATCTTTTGAAGGTCTCAAAAACAAGATTTGCTTCTCATTATATTTTGCTTAAGAGGCTTATGGATGTTCGAGAGGCGCTCACAACTACCATTGTCACAAGCAAGTGGAAGGAACTGGTGAAGGCTTGTGATGTACAAACAAGAGCAGCAGCAAATGCGATTGCCCAAAATATCATTGATGAGACATTTTGGGATGAGATTAAAATCATCCTTGACATCACA…
novel.9087	TCTTCATCGCTCGTTCGCTCCCTCTGCATCTCGCCGACGCTGTCGTCGCCGTGCACCGCTCGATCCCGCGGCCACTGGCACCCCCGAGCAACGAGACCTTGACTACGAGGTGCGCCGCCCACTGCTTCTTCCTCCTGGACTATCAGCTGAAGCCGGGAAGCTCTCCTTCGCCAGATCGCCTCGCTCCACCACCGTCGGCATCGCCACTGCCGCTGCCTCGACCCTCAACTCCGGCGCCCCCGACCTCTCCAAGCATGCCCCGACCTCACTATGTTGGAGCCCAGGATTCAGACGCCACCGTTGACGACGACTCCTACTACATCGAAGGTGCCTACTACTACGTGCAGCCCGCTGACGGCGACCAGGAGTAGTTTAGGAGGATCCCAGGCAGGAGGCCTG…
novel.5538	ATACAACCATCCCAACCCGGCCACATCACTGTTGAAACCCTAAGCTGCTAGGTTATTCGCCACAAAGAAAAAGGAAACCCCAGGCGGCGGTGGCGGCGGCGGAGACAGAGATCGACGATGCGGGCAAGAGGCGGCGATGAGCAGCGGGTCGATCTCGTCGGACAGCGAGATGCTGATGGAGGAGATCATCTCCCTGCGGAGAGAGCGGAAAGACCTCATGGAGTCTCTTACTCCCAGGATTTCTTGCTGGAGGGATCAGATCTCTGGAGCAGCAATCTCGTCCTTCCATAAGATGGACTCGAGCACCATCAAACCAGCCTCCAGTTTCCAGTCCGACTCACAGCAGCAGGTATACTTGACAGACGACTTCGATGTTCTGGAGGACGTCGAGGATTTGGG…
novel.15728	CTTTCCCTCTCTCCGCCGCCGCCCCCATCTCCCGCTCCGCCCCCATCTCCCGCTCCGCCGCCGCCCCTACCGCTCCACCGGCCCGACCTCTTCTTCGGGAGCGACCACAGGAGCAGCTCCACCTCCCTACTCCCTCATGCAACAGCACTCCAAACCCCCACCTCCACGTCCGGCCGCCTCTAGAGTTTCTTACCCTCGATGCCCCGCCGCGACTTGTGTTCCGGGCAGTGAGGATGGGAGCGGGCCGGCCATGTCGCTTAGTGGGTGGAGCGGCTGGGGCAGTGGCGCCACCGCGCTGGGCGGAGGAGAAGGATGAGTCGTGGTGGTCCGAGACTGGAGGGCAGCGTTGTGCCAGATCGAGGTAGCAGTAGCCGGATCCGTGTAGATCAAGGTTCACCA…
novel.9081	CCCTTCTGAAATCCTCTAATCCAGACTCGGATTCCAGCTGAACGGTTCCACTCCTGGTTATTGGACCAAGGAGCTGGCTCGAACCTGCGTACAAATTTGACGGAGTCGCGGAGCTGGAAAAACCTGGCTCCGAGGAAATTGAGAAGCTGGATTCGTAAAGAATTACGGAAGAGTGCCACCGTCAAGTGATCGATTGACCGTTCCCTCGAGCCAACTCCACCAGACGCACAACTCCTCTTTCCCCTTCCTGCAACCCTAGCCGCCGCACGCGGCAGCCATGGCGGACTGCACCTTCAGCGTCGGCGGCCGCCGCTCGTCCATGCTTTGAAGCCATCCCCGCCCTGCTCGCCCTTGTCCGCCGCCGTCACGGACCGTCTCCTCTGTCCTCTACCACCCATC…
novel.16109	CTCCGCTCCAGATCCAGTCCTTTCCATCTTCCCATAACCGGTGCCCTACCTCCTCCGCGTAATCTCAGCGCCATCACACTACCATGCCGCCCCCACGCGAGCTCAGCGCCGCCGCATTCCCGTACCGCGCCCACGCCTGTCAGACGCCGCAGCTCCGCGCTCCCACCGTCACGCGTGCCCCGCGCCCTAGATGCCCAGGCTAACTCCTATAATGGATCCCGGGGGGTCCTATCCTCCGGCGCTGAAGGGGACGGCGGCCTGAAGAACGACGAGTCTCAGAGGAGGACGAGCGGCGGGTGTAGCTGGTGCTCAACCGGGAGAGCGTGCACCTATCGCTGCAGAGGAAGAAGCAGCGCTCGCCGCCACCCTTCACCACGTCCGCCGCCTCCCCCTGGTGCC…
novel.9080	TCCTCCCCTGTCCCCTCGATCCCCTCCGCCTCCACCACCATTCTTCCCCCCAGCCAGCTCCCCGCACCACCAACCCCAGCGCGCTGCTGGCCATCCCCCCATCCCTCACCCCCACGCCCCAGATCCGTCGCCCGGATGCGCGATAGGAGCAGTTACTAGCCCGGATGTGTCGCCGGGAGCCTACCACCCCGGCATCCTCCTCCCGTGAGCCGGCCACGGGATCCGGGCCTCCCCCGACCCGCCTCGCGACCTACCTCCCTCGCGCTGGCCTGCACCACCTCCGTCCAGCCGCCGTCCCCCGACACACGCGCCGCCGCCACAGACCTTCGGATCTTGGCCGCCGCCAGCCCACCGTGCCACACCGGCACCTCCCCGGTCATCTACTTCCTCGCAGGCCGC…
novel.17571	CCCGCTGCGCCCACGGCCATCCACCGTGCCCACCAGCCGAGCCACAGGCAGAGCGCCGACTATCTGACGCGCTTCCTCCTTTCTCTCCTATCGCTGTGCCCACGGCGCCCACACATCCACCATGCCAACCATGCGCGCCGCCACCCCTGTACGCCTCCTCCTCCGCCAGACTGACTCCCAATCCCACCTTCAAGCCGCCGCCGCTGCTCACGGCTCCATTAGACCCTCCCCTCGCAGCACACTTTCCTCAGCTCCGAGCATGACGCAGGTCGTCCGCCATGGTCCAGTGTCGTCCGCCATGGTCACCGTCCACCCAGAATAGACCCTCTGTACCCCGTTCCTCTGCTTCGCAGCGTGGATGGCGAGGAGCCCGATTCAAAGGCGATGTGAGCACTTCCG…
novel.9083	ATAAAAGATAAAATCAGATTTAAAAGAATTTTTGTTGCTTTGAAGCCTTGCATCGATGGGTTTCTTAATGGCTGCAGGCCATACTTGGCAGTAGATAGCACCTTCTTGACAGGTAGGTTCAAGGGGCAGCTGGCTAGTGCTACCGCCGTTGATGGCCATAGTTGGATGTATCCAGTTTGTATGGGTGTTTTTGATTCTGAAACTAATGAGAATTGGACATGGTTCATGCAAATGGTTAGACAAGCCATAGGATCCCCAAGGGGTTTAACCATATGCACCTATGCTGGACAACCAGTGATGACAGGTGTAAAAGAAGTGTTCCCAGAGGCTGAACATAGGGAATGTATGCTTCACTTGGTGTCCAACTTCAAGAAGAAGTTTCATGGAAAGGTGTTTGAT…
novel.15352	GGACTTAAGAGAGATGCTGATACTATGAGGTGAAATGCTCATCTACTTAAGAGAAACGTTCACAAGGATGACTGACCGTGTGCGGCACTGACCTCGATGGCGTGCTGCATCATTTCTGCCCGACCTCAATGTTTACCTCGTCACCCACAGCCAGATGGTCGAAGACATCCCGATGAAGCAGCACATGCTTGTACCTTCTTTCGTTGGTGGCGGGAGAAAGAGGATCCACCCGCTCCCTTATGCTGATTCGAGCCTTCCTTCATGGATTGCCTACTCTACAAGATGAAGTGCTGGTTTATGAGGATATTTTCCAAAAAGAGTTGTTAGGGTATGACGTACTCGATTGATCTATGAGATGACCTGCTTGGTGGCGAAGGTTTTTTACATGTGCTCAGATCT…
novel.9082	CGAGATTCCTTCACCGAAACGAGGAACTGCCCAAACATTGTGGCAAAAAAAAGAAACTACCCCCACATCCCGCATCTTTATCCCCAGGCCCGATCCACCTCTGTCGCCGCACCAGGCCACACACCCACCGCACTCCACCGCCCCGCGCCGCCATCCACCTGGTCGCCGCTGCCCCCGTGCCGCCATCCACCTGGCCGCCGCCGCCGCCCCCACGCCGACGTCGAACCGCACTGCCGCTGGAGTCCGGACCACCAACCGCGTCGTCGCCGGAGTCCCGACCTTCAAGCGCGCCGCTGCTGAGCCCAGACCACCAATGGTGGCGCCGCCGGAGACCCAACCTCCAACCTCAACGCCACCAGGCCCCGATAACAAAAGCGTGCCATCACCACCCCCACGACC…
novel.16609	GGAGAATCCACGCTCGACCCCTCCTCTCGCCCGTGCCCTTTTCTCCCTCTCGATATCTCCCTCACTCGCTACCTCTCCTTTCCCTGCTCGCGCCGCCACACACACAACACACAGCGCCCCATGCCCATCCCCTTGACTGCTACCTTAGCCTCCGGCCATGGCGCCCGCGCCGGCGACCCTGCAGGCCGCTGCCCTGCTGCCATGTTCCGCCGCTGCCGCACGCCAAGTCCCGCGCCGTTGCCATCGTCACGACCTGCATCGGTCCCTGCCGAGCCCCTTCATCGAGCAGCCATAGCCGCATGTTGCCGGATCCCGTCCGCTGCGACCAGGAGCGCCGTCGCCCTCGACCCGCCTCACCGTCATCCATGGCCACGCCTTCGCCAAGTGTCAGCGCAGCCT…
novel.5579	GGGGAAGACCCATCTCAAGGGCCTCTCTAAGGTTTATGTCAGGTCCATTGAGGATTTCGCACAGTTGGGTTGTTTCGATGAGAACCAGGACAAGCAGGAGGCCACCAAGGCTTCTTATACCCAGCAGCAACCTACTAAACCCTCTTCTCACCTGCAGCCACCACCCCACACACAAATACCAGCTGGCAAAACAGTTGCCCAATGGGCACCTCCACATTCGTGCCTATGTTCAGCAGTATGTTTAGAATTTGGAGCCTTGCACTTTGTAGAAGTTAGGCTTAGTATTCCAAGATTAACTGCATTGCTGTTAGATTCCAAATAAGTGTCTTGATTCCAAGATTCACTTGTGCTGATTGTCAGATAGTGCTGGTAGATTATTTTGATAACTTTAGGCCTTCA…
novel.15729	CGAGAGACGGGAGGGCGCGAGGGCCAACAGCATGAGACCCATGGCTTCCTTCGGCGCTGCCGCCTGCTTCCTCCTCTGCGCGCTGCTCCTCGTCCAGCCCGCCCCCGCCGCTGCCGCCGGCGAGAAGCGGTCCTACGTCGTGTACCTCGGCGAGCATGCGCACGCGTCGCGGCTGCACGACCTCCCAGCCGTCGACCTGGCGGCGGTCGAGGGGAAGGCCGCCGACTCGCACTACGACCTCCTCGCCACCGTCCTCGGAGACAAGGCGAAGGCGCGGGAGGCCATCTTCTACTCGTACACCAAGCACATCAACGGCTTCGCCGCCAACCTCGACGCCGACGAAGCCGCCCAGATCGCCCGGCTGCCGGAGGTGGTGTCGGTGTTCCGGAACAGGGGGTA…
novel.16673	GAGGGCGACCATGGTGGGGAGGCCGGCTGTGCGGCGGTCTCAGCCTTGCGTTGTAAAGGCGCAACACCGGAGCAAGGCCAAGTATCACCGAGGGATACGGCTACATCGGCTTGTCTAGATGGGATGGATCAAAATTCAACTTATGTGCTGAAAATCAATTTGCTTGGCAGCCCAAAAAAGGCTAGAAAGGATATCAAATGCTTCTGTTTTGATAAGGTTATTGATTCCGACTTAACAAATTATAAGGACTTGGTTGAATCAATCGTAGAGCAGTACTCGCCTCGTTATTTGGAAGTTGCACATGTTCAGTATTATGATGATGTTCTTAAAATCTACCCTGAAGTAACATCTGACCAAGAATTGGTGTCGATGTTTGAGAAACACTCTAAGACAAAGGTT…
novel.10748	GGATTCTACAATGGCGAGATAAAGACGAGAAAGATCACCAGCTCAACCAGCAACCTCGTCCTGTAGAGGCAGAGAAGCCAGCAACTGAGGGAGCTCTACGAGTCGCTCTTGTCCGGCGGCAACTCCGACCGCCGGGCAATGCGTCCGGTCGCCTCGCTCTCGCCGGAGGATCTCGGTGACGCTGAGTGGTACTACACCATAAGCATGAGTTACACCTTCCGGCCTGGCCAAGGGTTTTGGAGGACTCGGACATGGTGCATCAGATCGGCACATCTTTCTGGGAGCTTCACTTACCGTCGTTCTCGGCATGCCTGGAGTCAGAGGAGCCAAGCTCCAACCCATCATTAGCAAACGAAACCAGCGAGGCTGGCATCATGTTGAAAGATCTCGATCACAACG…
novel.17570	ATAACGTGCAATCTAGGTTGTTGGCAAGTTAACTTAGGATTGGCAACCTATAGTGTATTAGTGTGGCAAGCACATGGGAAGGTAAAACACCAGCATGTTGTTTGAGGTGCATGCATCGGTTGTAGCGAAAATGTGCGTATGACGATGTATTGCTGACCATGGAGCACTGCAAGGCTTCAAGATATCTACCGCAACTTAGAGGCTTGACACATTGCCACTTGCTCCTACCACCATGCAAATGGTCGATGCTTTAGTGTTGAACTATTGACTAATCTTTTTTTTCTTTAATCTATGTGATGGTGCCCCTTACCATTAGTACTTGTCATGTGGATTTCAATAGAAATGATGTTTTAGGCATGTTTGATGGTTATAAAACAAATGCCA
novel.10482	TGGAAATATATTACATCAACTTAAGATGAATACCTCGGTACTCAACAGAAAACACTCAACAGAAAACAGTAGTAAAATATATGTACTGATTTTAACAAGAATGAAATCACTGTTAGGAGTGTGTTGGAACACTAATAATCTGCTACTGTGCTCAATCAGAGGAGCAAGTACTCATGGAGTAGCAAATAAAGCAACGCCTGCCGGTTGCCTAAATTTCCACCACATGCACATGGCCACGCAATCCATGTTAGATGAAGCCAGCTTGGTCATGCGAAGAGATAAGGCAGAGGTACCACGGATCAAAAATCCCCAGCGCCTTCCATCCCCACTCCACGCGACCAAGACAGGCGGAGACGACTACGGCCGGTCGGCTACTTCACCGGCGGCGAGAAAAACTCC…
novel.10483	CAAGCAGAAGTTGCCCGAACGCCTCGCTCACCGCTATTCGTCTCCACCAGTCCACCGCACTTCCCCCCATCCCCTACTCTCCACTGCCTTATCCGCTCTGCTCTCGCCGGAATCGAAGGAGAGGCGGGGACAGAGGCGAACGCCGACCGGAGGTAGGAGAGATGCGTGGATGGCGATGCTGCGGGAGGGTGGCGACCGGCGGGCACCAATCTGTCGACCTGCGGGAGGGCGGCGTCCGACGGGGGCACCAGGCTGCGGCCGTGGCGGGTGGAGAGCGCATCCAATGCTCGCCGGCTGCTCCCTACGGCCGGCGGATTTCCCCTTCGTCTCCGTGCGCGGCCGCTGCTCGCGACATGGCAAAAATTGGGAGAACTCCATGGCCATGGGATGGCAGAGGGT…
novel.10480	CACGAACCCTAGCGCTCCAGATCCGCCACCCACTTCACGCGCTCCCTCTCCCCCATCGCCGCCGCCACCCCGCCGATCCCATCCCTCCCGATTCAGATCCATTCTCCCCGATTCAGATCCGACCCCGCCGCCCGCGCCCGCGCGCCACCATCCGCTCCTCCTCGCCTCCTGGAGGACGTCCGCCGCTCTTCCTCCGCCCGTCCCGGAGGCCTTGGTCAGCGCCCTCCGCCGCAGGGCCGCCGCGCTCGTCCCGCCCTCGGCGCCGCACCTCTTTTTCCTCATGGCCTCGCACCTCCCCGATCCGTGTTCCTCGCACGCTCACCGCTTCGCCTCTGTCTCCCACCACGCCGCACGCCCCACGCCAGAAAAGGGAAGGCGAGCCACCTCCGCCCTCCCCTC…
novel.10481	AAACACCTCTCGTATCGATCCCCTCGAGGAGAAGCCGTCGCCCCCATCTCCCGCTCCGCCGCCGCCGCCCCCCGCCTTACCGTATCTCCCTCTCAGCCACCTCCACCACCCCCACGCTTCTCCCCATTGCCGGATCCGCTATCAGATCGCCAAGGTTAGGCGGCAGAGCTCCACGTCCGCGACGCGCTCATGCTCGTCAAGGAAGGGGCTCCCGATCGAATCTGCGCTCACGCGGCTTGTGTGCCATGGCCGCCATGGCATCCATGGCCGACAAGAGGGGACCCTCGGCCTCGGCCATGGCCGCCTGCTTTGGACACGGGGTCGCCACATCCGACGCTGCCAGCGCCTCGTGGACCGCCATCAGGAGCTCCAGGTCCGCCGCTATCGAACTCTACGGCC…
novel.10486	AATCTTGAACTGAAACGAGACAGAGGCATCGCCTGTCGATCGTCCATTTTTCTTTTGGTGAGGCTACGTGCTGTCTGTGGTGCAAGCGAGTGGACGGGTCTCCAACGGCCCGGGCGCCTCCATCTACGATCCATGCAAAACGAGTTTACATGCAGATGAACGAAAAAGCATGCCATGCGTTCCATGGCGCTTCCTGGAACCAACCGAGGCGGCGTGCGCCGACTCACACGGCGAGCGTGCGCGCGGACGATCTGGATTCGGCGAGGAACTCACGCGGGTGTTCGTCTCCAACTACTGCGCTACGCTGCGCAGGTCTAGATCATCACGCTCTTTTGTCGCATGCCTCTTGCTTGTGCTGAGTAGACGAGGGTAAAAAAATGTATATATAGACACATTTTA…
novel.10487	ACAGCTGTAGGGTTCCTTGAGCCGCCGCCGCACCGGAGCTCCTCGACCAGCCCCACCTCATGCCGCTCCACCCACTGCTTCTCCCTCCGCCCGCGCCGCTCTCTTCCCCGCCGGCGCTGCCCACCATGAGCGGGGAGGCCCCAGATCGTCTCGAGCAAGTCAGCGGGGCGGTGGCCAGATCCACCACGGCAACATCTCGTCCAGATGGGTCGCGCCGGGAGAGGTAGATCGAGGCGGCGGGCACCGTGTGCGTCTTGTCTCTTGGGACGCCGCTCCGACCCGATCCGGCGAGGAGGCAGCCTCCGTCTGCGGCAACGAGGGCGGCGGCCGGCTGCGCGAGAGGTCGATCTGATTGTGCCTCCATGATGGCATCGTGATGCCCACCGCCGACGGCGCTGC…
novel.10484	GCCAATCGCCCGCCTGCTGCTTTCGCGGTTCCGCCAATCGCCCAAGGTGCCGTCCGCTGCTCCCTCCGCCAATTGCTCGCCTGGAACGTCGTCAGCTGACCGCTGCTGCCTTTCGCGTTTGCGGTTCTGCCATCGGCTATAACCCAGGTCTCCATCTACTAGGAGCAGGGCCTAGTTAGGAGCAGCCGAGTAGGATGATATTATCATCATGTGTCCATGGGCTGGGCATTGATAAATGATAATGAATTTATTTGTCAACGGTGCTAGGTTAGGAGTAAGATAT
novel.10485	GCGCTACATAAAGAGGTGGGGGCCGGCGGCACGCAGTACGAGGTTAAACCGCGTTGCCAGTCTCCCACCGAAAACCCCGACCCGATCTAGGTCTAGCGCTGACAGTGACGGGAAGCTCCGCCGCCGCCACTGCCTACACATCGCCGTCACCTCCACCTTGCCCACTCTCCGCCATCGCCGAGCGCCCCAGCACCACGATGGCCTCCTCGAGTTCATCCTCTGCTGCACAAGGGATTCCATTCGATGCGGACTACGCTAAGAAGCGAAAGACACATTAAAGTGGCGAACGGAGTTGAAGCAGAAGTTGAAGCTGTCGGTGATATCTCCTTGGAGTTAGCTGATGGATTCAATCTTCTACTTAGAGATGTTTTAT
novel.10958	GACCTTGCCATATCAAGGGCGAGTAAATCTCGCCTGCCAAATCCACCCACCCCACCCCATCTCGAATTCCACGGGCGAGCTTATCCCCGAGCTCGCCGAGCTCGCTCATGGCGACGGATGCATCCACCACCAGCCTCGTCTGCACCAAAAGCTCGTGATGACTACAACTACTCCACCTCGCCAGTGCAGCCTCTTATCCCTTCTCCATCGATCCCTGATCTCAATACATACCGCATGACCTGCTCGGCAAAGAAGCACCGTGCGAATTCCTGATCTCCCCCCGGCTGGCCCTGCCCCTTCACCATCCCTCCTACCTCGTTGGTGCACCACATCGGCTCGGCAAAGAAGCTGCGTGCGAATCCCAGCCCCCCGCTATGAAAAGTGAAGCACTCCAGCAAG…
novel.10959	AAAAAGATGAGCATAGATCAGATACCTTTACCAGCTACTCGTGATGAACCTGAAGCAGCAGAGAAGATGGAGGATGAAGATCCTGACTATGAAGAAGATCCCGAGGAAGTAGAAATATATGAAGACGATGAGGACATGGATGGTGATACGGCTGAGCAACAGAGAGGTCAAATTAGAAGAAGCAACAAAAGAAGATAAAGTGAACCAGAAAGCAGGGAAGGAGATCGAATTAGAAAATGTTGCCTGTATAGATGAAAAGCCTGTTTCGAGGAAGGTCAAGCCTACTATAGCAGAGAAAGGAGGTTTGCTAGAAGTTGGCGATAAGGCAGCTGTATCACGGAAAGGAGATTCAGCAAAACATGAAGTAGTTGATAAGGACCTGTTGCAGGCTTTTCGCTA…
novel.10488	GCTCGTTGGAGGGATTTTATGCTTTTGATTGATTAAGCTTAACACTTCTGCTCACTCATTATTTACTCTGTATTCATCAAAAAATATTTATTTTGTACTATATCATAGCATGTTCGACGGACAGAGGCAGAGACGTCCATTGTTCTAGCTGATAGCACTTGCTAACTTAAGAAGTCTACATACCTTTTATCTAACTAAAAGAGAGTTTCTTACCAACTATTGAGCCTACAAGTTTTAGATCTATGTCTCTAAAGCCACTACTCAACTTCATGTCGGCACTTTTCTGTAGAGTATACCTCCATAATTCTCCATCTAAGATAGTACTAAAGTTTATTGATGATGCTTAATTTCTGGATATGCCTTACAAGCCATCCATGTAAGAAATCCAAGGGGTTCAAG…
novel.10489	GTTGATTTCAACCTGTTAATTAAAAAATATGTTTAATGAATAAGGGTATTATGGTCCTGCGTTTTTTTAGTACTCCGCTGGTCAAACCCCCGCATCTGGCTAACCCATCTCGCGAGAGGGAGGCGCTGGGGCGAGGACGTGGGAGACGGCGGCGCAGGAGCGAGGACCTGGAGGCGAAGATGCCGGCGCGAGGTCTAGGAGGCGAAGCCCCGGCTGGTCTTGACGTAGTGGCCGCTGCCCCACATACGTCTCCGCCGACGCCTCCGTGAGGTTCTGGAGGGGACGCCGCCGCCGCGAGGCATTGGAGATCCCGGCTGCGCTCGGTCGTAATGGTGGATGAACAGAGAGTTCGTGTATTCCCTACGACAGCGAAAACGGCGTCAATTAAGGCAGCCACCG…
novel.18337	NNNNNACCCCGTGGCTAGCTAGGGTTTCGACCGCCACCCCTAACATCGCCGGGATCAGCCAGATCCGGCGACGGCGAGGCCAGAGCTCGACAGATCCGTTACGGGCGTGGCGCAGGTCACCTTGGTGCGGTCTGGACGGCGGCGACGGCAGGAGGGCGCCGTCCTTCCTACTCGAGGAGGCGGAGGACGAGGGGCGCACCTAGCTGGCGGCCCTGTCCTGCTCGAGGAGGCGGGCGCTGCCGAGCTCAAGCACGGCCACGACGACCCACCTCGGCAGAGATGCAGGGAGGGAGGGACTTCCATGGATTGGACTGCAAGGATTGGATGCAAACCAATGCACATGAGGAGGAGAGATGCAAGCCAGGTCATGACCTAAAGGTCTGGAGAAGATGGCCATTG…
novel.20074	AAAGCAGCGCTCGCATTCCGAAACTGCAGCCCACTGCATCTCAGCCATGGCATCTATTCCCAAGCTTGTGATTCTCCTGCTGTGCACCTGTCTTCACACTCTCCTTGCTCACGGAGGGGACGATCTTCGCACCTACAAGGTTCTGCACGCTGGCGCTCTCAAATCTGCCACCGTCAACTGCTCCCAGCCCCAAGTGACTCCATCATACGGCGGGGTCACGGTGCCGTTGCACCACCGGCACGGCCCGTGCTCGCCCTCGCCTGTACCCTCCACCAAGGCGCCGACCTTGCAGGAGATGCTCCGGCGTGACCAGCTCCGGGCCGCTTACATCACACGGAAGTACTCCGGCGTCAAGGGTGGCGCAGGTGACGTGGAGCAATCGGACATTACCGTGCTCAC…
novel.20075	GTGAAGAAACCTGGATTGGAAATGGCTACTGAACAGAGTGAACTTGATCTGTCATATGGGATGCGTTACCAAGATGTCAAAATTCCAGAGGCATACGAGCGCCTCATTTTGGATACAATAAGAGGAGACCAGCAACACTTTGTGCGCCGAGATGAGCTGAAGGCTGCCTGGCAGATCTTCACTCCCTTGTTGCACGACATCGACGCTGGCAAGCTGAAGGCTGTTTCATACAAGCCTGGCAGCCGAGGCCCCAAGGAAGCTGATGAACTGAGTGAGAAGGTTGGGTACATGCAGACCCACGGTTACATCTGGATACCACCCACCCTTGCATAGAGTGCCTCCCTCGATCCTTGTAGGTTTGTTTAGCTAGGAAGAGTGAAAGTATCACGGATAAAAATC…
novel.15805	GCGATGCCTGCTTACGTCTTCCTCGTGTGATTCGCCAAGATCGTGTCCTGCTCCTGAGATAAGAAGAGCGACAACGAGGATTTTTCAGATCGGGGAAGGTGTGAAGCTTACCTGATTGCTTGCTAATTTGCATGTTCTATTTACCCGCTATGCATGTGTTGATGTTGCTGCTTCTAGGAGCCCTAAATTCAGGGTCAATACCACGCTGACAAGCCAGGCAATCGGCCTTTGCATCACGAACTGTTGCAGTTTGATCTTGCGCAAGCGGGAAATTCCCTGATGTCGAGTGTATCAGTACCAACCTACGCTCCAAGCACGCCTCCTCCTGGTCGCCCATCAGTTCTCTCGTTCCTTCCTGCTTCTCCTAACATCACCATAAAAGTAGCTAGAAAAAATATG…
novel.20077	CAAATATTAGTAATGTAAATGAGCATATAAGCAAATTAGTTAGATATGTGAAATGCACATGGAATTACAGTTGCATAGATGTTTTGAGTTGTAAATTTCACGGGTATATATATGCTTAATTTACAGTGATTTGCTGCATGTATTTCCGACCTTCAAGATTCTGGAGTTGGGGATTATATCACACTCAGTGATCATCGGGCTATCGTTGGGTGTTTCTCAGAGCCCGTGTACCATCAAGCCTTTGGTTGCTGCCCTCTCCTTCCACCAGTTTTTCGAGGGTTTCGCGCTAGGTGACTGCATTTCCCAGGCCCGGCTGAAGGGTCTCTCTACGCTCTTGATGGCCTTCTTCTTTGCCATCACAACACCCACAGGGATCGCCGTGGGGGTGGCCATGGCGTC…
novel.3029	GAGAAAGGGGGCAGCAGTGCAGGGACGGAAGAGGGTGTCCATGTGCTATCCATTTCTGCTCATCTTCAGCTTGCAGGAATCTTCTGCTGTGGCGCTTATGCGTCTAAGATATTAACAGGGCAGAGGCTCTAGAGAGGAGGTTTGATTTTCCTTTTCGGGATTTGTAGCATGAATGCAAGAATTTCTCCTGTAGGTTTGGATATGTCCTTACTTTCATGGCTCAATCATCAAATGACGTCAAAATTGAATTCCTGAAAGCAAGGACACCAGATCCGCGTCCTCATTGTCCCCCCAGCCTTTCTCATTGGACGAAGATGACAGGGAGGAGAGGATGCTAGCCAGGAAGGTGCACATGGCATTGGCGTCGCCGACCCCACACCAGCGATGGCCAAGGAGCCA…
novel.3028	TTTCCCCTGCCGGATCTGGCCGGCGACGAGCTGCCGGTAGAGCACGACAGAAGCCAGGCTGTAATATGTGGACCTGCGGACTCAAGCATTGGCGAAGCAGGAGATGCCATGGCAGTAGTGGAAACAGATTTGAATAGCACTTGTCAGGGGGTTGCCCTGTCGGCGCCGGCGTCCGAGCAATCTACAGGGAAGGACGACCCTGAAGCCCCTGGCTGGACGCGAAGAATCCGTGTTGGGCGTGTGCCTGATGAATGGCCCCCATGTGCTGCCAGGATGAGTGCATTGGAGCTAACAATACGAAGCTATGCAGAGAAAAAAAACTGAAACTGTGATAGTTCCTGCTATGGGAGCCAGTTTCGATACGCTGGGGAAGCTTACGACTACTACAATCTATATTCA…
novel.20072	CTGACATGCGTGCGAGTCGACGGGTTCTGAAACCTGGGATGCGCAAGGAAGCTGACGAGCGGGAGGCCCTCACGGGCCGCACCGCTGGCCGACCCTGATCTTCTGTGAAGGGTTCGAGTTGGAGCACGCCTGTCGGGACCCGAAAGATGGTGAACTATGCCTGAGCGGGGCGAAGCCAGAGGAAACTCTGGTGGAGGCTCGAAGCGATACTGACGTGCAAATCGTTTGTCTGACTTGGGTATAGGGGCGAAAGACTAATCGAACCATCTAGTAGCTGGTTCCCTCCGAAGTTTCCCTCAGGATAGCTGGAGCCCATTACGAGTTCTATCAGGTAAAGCCAATGATTAGAGGCATTGGGGACGCAACGTCCTCGACCTATTCTCAAACTTTAAATAGGTA…
novel.20073	GACGACTATCATTGTTGGAGTCAGTGGAACATGTGTTATGATACTATCCGAGGAATTTGTCTCGGTCTGCACCATCTTCATGAGCACAGGATACTTCATGGAGATATCAAACCAGATAATATACTGCTTGGTGATGACATGACTCCAAAAATTGCGGATTTTGGTTTGTCAAGGCTGTTGGAGCAAGGAAAAAGCCGAATTCTCATTGAAAAAAAATATGGAACACAGGGATACACCGCACCAGAGTACACAAACAATGGGGAATTTACTATCAAATCAGACATATATAGTTTGGGTGTTTTAATAGAAAACATACTAAATAATGGACAACACACGATATCCATGGATGATACAGTAAGAAG
novel.3025	CAGCACCAGGCCGTGCCCCCTGCCCGGGTAGGATGGCAACATTGGAGAAATCAGTGTGCGTGTTTGCCGAGTCCCCCAGTGACAATGTGATTATGCCAAAGTTAGGCATCAACTTCGATACGCTTGGAGAAGCCTACGATTTTTACAATCTGTATTCATGGGAGAAAGGATTCGGCATTAGATCCAGTGCTTTCCCGTAGCGGCGATAGTGCACACAGTAAATGCGGAAGTTGGGCGCTGAGAGCAGCTGTCTCCTACCTCGCGAAGTTAGATCTATCATTCTTGAAGATGGCGAAGCCGTAGAGGAACCTCCTGCGGGGGACTGGGTGCTTCGGCGAGCATGGAGTTCTTGATGCAGCCAATAAATAGCAGAATACTGCTAGAGGAGCTAAACAACAT…
novel.3024	CGTTCCCCTTCCTCCCTCTCCTCACGCCCTCGTTTGCACGATCCCGCATCTCACCGCGCGCGGTCGTCGCCTTGTCGTCGTCGTCCCCGTGGTTGGCTGCATCCCTGCGCTGCGCCACCACGTCCTGGAGCTTCGCCGCCGTCTCCTTCTTCTTCCTCACCACTGGATCGAGCCCAGGGCCTTGCATCGCGCCGTCGCCTACTTCGTCTTCTTCCTTGGATCACCATCGCCGTTCGCCGTCGATCTTCTCCAACTCCGGCCACCACGAGCCCTCCCTGATCCCACTGGTGCACACCTACAGGCTCCCGACGATGGAGCCCAGGAGCCAGATGCCACTGTTGATGACGACTACTACTACTCGGGAGGTGCCTACTACTACGCGCAGCCCGCTGACGACGA…
novel.3027	CACAAGTCCTCCTCCAAGACCAGCGCCGCCGCCGCCGCCCTCGACCTCCTCCACCAACCAGTGCGCCCCCCATCGGCGTACGCGCCTCATGACGCCGACTCGTCATCGCCTTCCTTCGGCACCGCCACCGGGGCGGGTCAACTGTGGCGGTGTGTCGAGGTCGAAGTCAACGTCGCCTCCCTCTCCAGCCCTAGATCCCGTGGCGAAAATCGCCACCACCATACCGGCGCGCTCTTCTCCATGGCCCTCCAAGGTAACGAGCACGGGTGAGCTCCCCACCACAGCTCCCTCCATCCCAACGGCATGAGAGGTGCTCAGATCCATCACGCTGGACAACACGCTGCTCAGATCCGTCATGCTGGAGTCTCCTCCTCTTTCCCATGTACTCCTTTGCTGCTC…
novel.3026	GGCGTCGATCGGGAGGAGACGAGCAACCGTTGGGCAGTTGCCAAATTGGCAACCGCACGCATGGTGCGGGAATGCGGGGATTCCCCTAACTAACCGCTGGGGTTATTTAGTTTTAACAAACTTGGCCAAGTCGTTATTTTGCACATTTTTGTTACACTAGGCGTCGTAGATTTACCTCAAAAAAGGCATCATAGATAATTC
novel.3021	CATCGTCCGCACCTACCTCGACCTCTCCTCCAATTCCAAGAAGCGCCGCGCCGCCCGTAAGAACCAGCTCAAGCCCGGCGGTGTAGAGACTTCCGCCGCCGGAGAAAACAAGGGATGCGGCCCCTCTGGGGCCGCCTCGTTGGAGCATTCGCGGCTGCTCCGGGAGCTGGGTATCCGGGTCTCCCGCTACACGAACGAGGAGCGCCGCGATATCATCACCCGCTACATGCAGAAGCGGAGCGGCCGCCAGGGCGTTAACCGCGCCGCCGCTAAGGTCCCGTCGAGGCAAGCCCTGGCGGAGCGGCGCCGGAGGAGTGCCGGAGGACAGTTCCTCGGCAAGGAGGACCCGCAG
novel.3020	TGCAGATCTTCTCTGTTAAACTCGCAGAAATACGAGGTGGTCTGGAATGGCCGTTGCCAGTGTACGGCACGGTCGCTGCCCGAGACCATGTGGGTCACAATCGCAACCTTCTGTTTGCCCGCAACAGGAGTGAGTGCCAGATACTCAATGAAGAGGATTCCTTTTTGACCTTGACTGGCCCCTCTCGTGCAATTGTCAGCAAGGAATCTGTTGTCTTTGAAATCCAACTAAAAGTAAGAGGTAGAATAAAGTCTCAAGACAAGCCACTGATCAATGGCGTGTACACTTACCACAGCAGAGAAAGACCCATTTGCTTTAGGAACTGCTTTTGCACCGTAGAGTTAAGTTTGGAGAGAATTAAGAAATCAATCCAGGCCACTATTTTGGGCGTCCGTGTCA…
novel.3023	CTCGCGGCACATAGGATTATATAAAGCGCAGGGCTCCGGCGGAAGAACACATCTCACAAAGTTCAGATCAGCGCGCAGTGTAGTGTTGCCAAGTATTTCGTGGGTGGCATCGATCGAGGAAGAGAGACACCATGAGCTACCCGCCGCCGGGCACCGCGTACCCTCCGCCGGGCCAGCAGCAGGCGTACCCGCCGCCGGGCAACGGTTACGGCTACCCTCCTTCGGGCCAGGAGCAGCCGCAGCAGCAGCAGCAGGCATACCCGCCGCCGGCGTACGGCGCGCCGCCGCCCGTCGCCGCCGACTACTACCAGCCCAAGGACGGCGGCGCGTACCCGCCGCCGCAGCAGCAGGCGTACGGCGCGCCGCCGCCCGTCGCCGCCAACTACTACCCGCCGCCCC…
novel.3022	GCAGAGAGCACCTGCCAAGGTACAGCAATCGCCACTGCACTAGTTCTGCCGTCTTGCGTTTCTCTGTGCGATCTCGACCGCGGCGTCGACCATGAGCTACCCGCCACCGGGCACCGCGTACCCGCCGCCGGGGCAGGAGGCCTACCCGCCTCCAGTCTACGGCGCTCCGCCGCCTGTCGCCGCCAGCTACCAGCAGCAGCAGGCCCCGCCGCCGGAACCGGAGGACAGCGGCGACGGCTTCTGGAAAGGATGTTGTGCTGCGATTTGCTGCTGCTGTCTGCTCGACACGTGCTGCTGACACAAGAGTTCGTACCGCCAACACCAGGATATCCTACGATGATCGATCTACATCTACTAGGAGCTGCTCATATACAGTTTGTTTCTATCGTACGTAGTATT…
novel.14676	GCCTAATACGTGTTCCATGAAAGCGTAATCAGCTCCTATCCCAGCGATTGTAAAGACCACATACCGCTCCTCCCTATTCCATGTCCATCGTACCCTAGGGCTGGATCCAGGGTTATTAGATCGCCGCCGCCGCCAGCATACGGCTGCAGATGAAGGCCACAACTCTTCTCTCCGGCTATCCCCGACGCCAACCCACCACGCCATGTCCGCCGGACCGACGACGGCCAGGACGACGTCCGGCGTCCAGCGCTGGAACGAGGAGCTCGACCAGGCTGAGCTAGGCGTCCAACCGGACAAGGCAGCAGTCCACGCCGGCGAGTGCGTGCATGGCCCACCCCTCCGCCCACGGCGATGCGGCTCCCGGCTGCGCAGCCGCAGCGTGGAGCATCCGCGCGTATG…
novel.9548	TGGTACTCCCTCCGTCCCCAAAAACATGTCGCGAGTGGATATTTGCAATTTAGTCCTCCATGTTTTCCCGACCGAACCCGAGGTCCCTCTTCTTCCTCGCTCTCGCTCTCACTCTCTCCCGGCCGAACCCGACGACGGGCGCCGCCTTGCCGCCCCTCTCCGCCACCGCTCCTCCCGCCCCACGCCGCCCCCGGCGCCCCTCTCCGCCACCGCTCCTCCCGCCCCACGCCGCCCCCACTGCCACCACCCCTCCCGCCTCACGCCCCACGCTGCCTCGTTCCCTGCCTCGTTCCCCAACGTGAAGCACGCATTTTTTTGTCGATCCTCCTGCCGTTCCTGTCCGACGACCATGTGTTTACCTCACCGGGGCACGGCAGCGGGGCGCCCTCCTTTCTCGCA…
novel.9549	CAGCATTCAGAATGGAGAAACTAGTGAGTTTCATATATGATCTGAATGAAATGTTTAGGACTTGCGGCAGTGGACTTTGCTACTGATCATTCGGTGGTGGTGACCCATATGATGGCGATTCGCTCCGGCCATTCCAGTTTTGGCGGTGGTGGTGTTGCTGCTCCTATGATGGTAGACTCGTCTGATTCCCCTAGTCGCATCCATGGTGATGAAGCTCGGCCTAGGCTAGAACCCCCTCCGATTTGCTTAAGATTACGGAAGAATGGGTTGATGGAGTGCTT
novel.9544	CGACGACAGGGGCATTTTTGAGCAAGAACTGGATCGGGCGTTTCCGCCGCGGTCGAAGAGAGAGGGGCAGGGGCACGGCGTGGTGAGCGATGGGTACGTCGTGCACGGCGGGCATGTCTTCTACAACCTCGTCGGTGGCCGCCAATGTTGATGGCGTCGGGATAGTTCAGTTTCAATCGGAGTTCTACATCCCCGATCTGACATTCTGTGGCCTTGATTCGGTCGTCGCGGCGGTGCCCTGGCCAGGGGCTTATTCCTGCTCTCGTGTCGCCTGGGGAGGAGCAAGCTCCGGCAGAAGGTTTCTCGGCTGCCCTCTTGATCTTCCTGATGAATGTGATTGGGTTGTCTGGATTGACCCGCCATCGACCGAATGTGTTGGTCGTGCATTTGAGGAGCTTC…
novel.9545	CGAACCCTAGCGCTCCCAAACGCCGCCGCTCCAGATCCCTCGTCCCTCACCCTCTCCCCTCGTCTCCCACCCACCGCCGCCACCCACCCGCCGTCCCTCCCAAACTGCGCCTCCGTACCGCCCACCTCCTCTCCTCCCACCTCAAGCAGAGCCCTCTCTCTCCGCCGCCGCCAGACGATTCTGGCGATCTCTGGCTCCTGGGGCATAACACGAGCGGCTCCTGGGGCTCGTCTCGCTCCGCTGGGTCTTCCAGCGCCACCCGCGACCGTCTCCCGTAGCTAGGGTTTTCCCCGGCGTGGTTCGGCGACTCAGATCCAGGATGCCATGGGCGGATGGCCTCTTCCTCCCCTGCCCCGACGCCATGAAGTTGCTAGACCTGGCCGTTGGCCGCGAGCCCAG…
novel.9546	TTTGGATCAACGCTCAAAGTCCACCGGAGTTGGTGAAGACGATGGGGGCATGATGATGCAATCTAATACTAATATATGATGGCAGACTGGTAGCTAGGATAATCATGGCCAGCGGCGTGAGCTACCTTTTCTTCCTATAAATACCGGCCGCCCCGCGTTCCTCCACCACATCCAGCAAACAAGCTCTCTCAAGGCACTATCTGGCTGACTAGCTAGAATAGACCGCTCGATAGAGTAGCATCATAAGCAAACACCCATAGACCGATCATGGCGGCGCGCGCCATTAATTGTTGCCCTCTCGCTCATCCTCGCGCTGGTCGCCATAGCCAGCGGAGGAGCGTCGGCGCAGCTGTCGTCGGGATTCTACTCCCGCTCCTGCCCGGGCATGCTCAAAGCCGT…
novel.9547	CAAGCTTCTCAAGGCACTATCTGGCTGACTAGCTAGAATAGACCGCTCGATAGAGTAGCATCATAAGCAAACACCCATAGACCGATCATGGCGGCGCGCGCCATTGTTGCCCTCTCGCTCATCCTCGCGCTGGTCGCCATAGCCAGCGGAGGAGCGTCGGCGCAGCTGTCGTCGGGATTCTACTCCCGCTCCTGCCCGGGCATGCTCAAAGCTGTGCGCTCGGCGCTGCACCCGGCCATCGCTAGGGAGCGCCGCGTGGGCGCCTCCATCGTCCGCCTCTTCTTCCACGACTGCTTCGTCCAGGGCTGCGACGCCTCGCTGCTGCTGGACGACGCGCCGGGCCTGCGCGGCGAGAAGAACGCCACACCCAACAAGAACTCCGCCAGGGGGTTCGAGGTC…
novel.9540	CAGATATTTGACTGCATTACTGAATGTTCTAGGGTTGGAGCAGCAGCTGAGCTTAGGGCAAGACAAGCACATTAGTTGAATCCTGAACTTATAGGATGGTTTCCCCTGCCACAACCATTGTCATCGGCCTGCATTCCCTTGTCAAGCGTGCATCGGTGCTGGATATGCAAGCTGCAACAGTGCATCAACGGGCAGCCAAGCAGTGGAAGACAATGTTAACTGAAGCCACTTTTGTTGGTCATGGATTTACAAGAAAGCCAGTAGAGTATGAAAAGCTTAAACTGAAAGCAATGCATG
novel.9541	GAAAGATATATAGTCCAGTGTCGTCTCTGTAGAGAGCAAAAGGGAAAGGAGCTCGCAGCAGGTACTTAAGCACTGACATGAGTGATCTCATGGTCCAGAGATACCCTCCTTCTTCTTCTTGTTCCTCCTTCCTCTCTCTTCCCGCCTCTCTCTAGGATCTTCACCTCTCATGCTCTTTTAGAGAGAGAGAGGGGAGAGAGATTACTTATATGCAAGCTATCGGCACGGCTAGCACGTGTGCATGCAGGCAGAGCTGCATCGATTCTTGAGGTCAAAGCCACAACAAGCTCCACTGAAGAAGAGAGAGNNN
novel.9542	CCCTTCGTCCCGCACCAGATCCCTCGCTCCCTCCCGCATCCCCTCGCGCGACGCCTCTCGTTCCCCACCGCGCCGCCCATCCAAGCGCCGCGCCGCCGGCCCAGGCGCCGCGCTGCCCGCCCAAGCCGCGATCTCTTCCGGATGGCGTTCGCCCTCCTCCGGTCGCCGCTCGCCCTCCCCGTCCGAACCTCGCCCGGCTCCCGGTCGTCTCTCTCTCTCTCTTGTGCGCGGAGGCGGCGCATCAACCAGGGATCCAACGAGAGGTAGTATAGCTTGGAGCAGAGCACCAACGATGGACGGAGACGGCTTCGATGTGTGGGGTTCGCAGCCGTCGGCAAGCGGCCCCGCTCCCCATGAAAATAAAATTTATCATGTTTTGGACCGTTCATTTGTAAAGAT…
novel.9543	GCCAGATCAATTTCAATGTAATGAGGGGCAAAATGTCAAAGTTCAAAGTAAGTGATGGCAAATAATCAAATCGCCCAACACAAGTACCAAACTATCAATCTATCCACTGCTGTTGCAGTTTACAACAAACAGATGCAGCAAAAACAATACATGACGAACAGTCTCGTAGCTGCATCATAATCTATCTAGAGTTTGTTCGTTCCTAATGACGAAGATATGTATCCTCTAGTCATGGTCCCGCAGCCGATCCTGTGTGTTTCACGAAGATCAACTAGGCCATTTTCTTTTGCCAATTCGGGCATGCGGCGAGCACGCCAGATCCATTGATTCGGGCCAGGAGCAGATGGTGGCGACGCCGGGCGGACGATGAAGAGACAACGACGACGTCGATAAGGGTTC…
novel.8353	GTGGGGGTGGCGGGACGTGGTGCGTGGCGAGCCAGAGCGCGAGCACGTCCGCGCTGCAGGTGGCCCTGGACTATGCTTGCGGCTACAGCGGCGTAGACTGCTCGGCGATCCAGACAGGCGGGAGCTGCTTCAACCCGGATACCATCCACGACCATGCGTCCTACGCCTTCAACAGCTACTACCAGAAGAACCCTCTCCCCACAAGCTGCGACTTTGGCGGCACGGCCACCATCACCACCACTGATCCCAGTTCAGGGTCGTGCCAGTATCCAGCGTCAAGCGGCGGCGCTCAAGGGACCATGCCCCCGCCATCACCGACCACTCTGACGCCGACCACGCCGATGACTCCGACGCCGATGACCCCATTCACCCCGACGCCAATGACGCCGGACACCCCTA…
novel.17747	GTCAGCTGGGCCTCTCCTGCGCCAGCCAATGGAGCTCGAGCTCGCCGGCGTGCAAGCCAGCAGCAGCTCCCCTGCGCCAGCCGGGCCACGGGCTCCGCCATGCCCCACTCCGAACAGCTCACCTGGCCGCCGGCGCTGCTGCTCGCGCCCACGCGCGGCCGGCGCCGCTGCTGCTGCTCGTGGCCGGTGCCGCTGCTCGCCACCACGAGCGGCCGGCGTGACTGCTGCTACTCGCGGCCGGCGTGGCTGCTCGTGCCCACGCGAGTCCGGCGCGGCTGCTGCTGCTCCCGTACGTCGTCGCCGCTGCTGCTCGCGTCCGGCGCCGCCGCGGCTGCTGCTGC
novel.4219	CAATATGATAGATACTACCTAAAACGTATCAAACAAAAGTGAGAGTAACTACACCCGGTAGTAGAAAAAATTTATATATCTTTCCCTACTAATAAAGCACGGAGTGCTTCTGCCCGTACATCGTCGTCACTTTTGCAAAAAAAACCCTCCGTTTCTGAGTATTCAACCCGCAGTCCTATTTTAAGTGGGTATCCGAGAAAACGCTTCGTTTTTGCAAATTAATCCCTGCATTTTGTAACAATTTCACCCGCGCTCCTTTGTTCATCTTATCCACCGGCAGAAAAAGGTGGAAGGGGGGAGGCTGCTCTCGTCGATGAGCTCGGCGGCGCGGAAGGTGCCCGCCCCTCTCCTCCGCCTCCGGCATCGCCAGCCCCCTGTAGGTGCGTTTCCATTCCCAAG…
novel.4218	GCACCCCGCACCCCCCTGTTGGGTCCATACGCCTCTGTTGGGCGTTTGGATCTCGCCGTGGAGCTCGCCGGCTGTTTCCGTCGCCCCGAGCGAGGGAAGCAAGCGGACCGCCGCCGCCGGAGCACGCCGGAGTTTCGTTGTCACCGTCGGCCACAGAGGACGCCCCGTCGCCGTCCGACCTCACCACCACCTCCGCCACTCGACGCCGC
novel.4217	GGAGGAGCAGCCAAGTTCTGCCGGTGCCTCCTCCCAATCCGCAGCACGACCGCCAGAGCCCACGTCTCTGGTGAGGTGAGCCACGGCGGCCACGCGCCTGCGCCGGCGCCCGCGGCTGACACGTCCCCGAGCATCTCCTCCGCGTCTCTGGATCCGGCCGCCGCCGCCGCCTCTCTTCTTGCCCTGCCGTTGTTCCTCAGGTGCATGAGGCGTTGTGCCTCTGGCACGCGGTGCTCAGCTCCGGTCCGTCATGGAGGTCGCCGGCAAGCAGGCAGCTGCCCTTTGTGCCTTTTCATCGTCAGGGAGGATGCCGTCCAGCAGCGCCGTCCTCGAGTAGATGAACGAGTTGGGCTTGGACGTTGCTGGCCGCCGACTTGGTCTGCAAGAGGACGCTCCACT…
novel.4216	CCTCCCTCCCTCCCAATCCATCTCCCCATATATATTCGCCGGCTCTCTCTCTCTCTCTTACTCTCTCTTCCTCCTGGCCTGCTCCTCTGGTTGATGCCATGGCGGTGTCGTCTCCCGCTCCGGAGCCGAGGAGGGCCGGCGGTAGCAGCAGCAGCAAATGGCGCCGCGGCAACAGAAAGGTGATCAACGGGTACATCGGCGAGGCGCGGGCGGCTCTGGCGGCCGCGGCGGCGCGGGACGACGACGGCGGGGATGACTCTGCCGCGGCGGCCGCGCTCGGGCTGGTCGGCGCGGTGCTGGAGATGTCGCCGCGCATGGAGGCCGCGCTGGAGCTCCGAGCGCGCGCGCTGCTCGCGCTCCGCCCCTACCACGACGTCGCGGAGATGCTCCGCGACTACA…
novel.4215	GCAAAAGTAATGAAGCGGCGTACTGTCAAGAGCACTCTCTGTAATGAGAGAAGTTTGCGAAGTCATTGCATGTTCTGTAGATAATCTTGAATGTGTCGTCGATGGGAGGAAGGTTGATGCTGGTGGATATGGCTGGCTCTGGGAACAATGAAGCTGCAGGTCAAACTGGATTCGACGCCAAGATGCAGACCGGAGCAGAAGTGGAAGCGGAAGCGGAAGCTGATTGCCGCCGAGTGCAGGTGGCTGACCTGGTGGTGCTCACCAACGCCTACAACTACTACTGGCTCCCAAGAGCGTAGCCACATATACGCTCCTACTGCCAACCCTACTGGTTGCCTCCTCTTCGGCCACTACTTCGACTTCCCCCGCATCGTGATGATGGCTCCACGGCGGTGGTTG…
novel.4214	GTCTGAATCTCTCTCTCGTTCTCTGAACTCTCTCTCGTTCCTCTGTTTCCCATCCTCTTTCCCCTTCAATCTACTAGAAAACTGTGAGATCTCTTCCAAGGGCCTCACACGCCGCCTAGCAATTGGTCTGAACCCTAGCCCTGGGCGACCTCCTCGCTGAGCCCTAGGCCTAAGCTACGGTGTCGCCTCCACTTCTCCGCAATACGCCCTTTTCTTTTTCTTCGCCGTTGGAGGCGCCGCGGCTGAGGGAGATGTGTGGTGGACGGCGGCGGAGCGGGCCGGCAGAAGCGCGGTGGAAGGCGGGGTGGTGGTGTTAAGGCTAGGCGGCAAACACACATGATGGGGCTGCACAGACATGTGCGAGGTCTGTGCTGAGTGAGAGATCTAGAGTGAGATGAT…
novel.4213	GGCCCACCCTGCAGTAGTTGCAGCCACTATTCTTCTTCTCCATCTCCTCTATCGTCTCCAAATGCCAGCCTCGCCACGTCATCCCCCGGGCCGGAGCGCCGCCGCCGCCGCTCCAATCTCGGTGCCGTCCATGGAGAATGTGAGGCCGCCGGGCCTCCGCTCCGCTGCTGACCGCCGCGTAATCGCCCGTTGCGCCCGCTAATCTTCTCGTGCGCCCCGGTGGCGCGGCCGGCCCTCCGCCGCAGCAGCTGGGCGCGTCGGCCCTTCAGGCGGCTGCTCCCCCTGGGGCTGCACGCCGTCGGCCTATTCGCTCTCCGCCTTCAGCTCCTCCCGCAGGGACGCAGCCACAATCTCCCACGGGGAGCGCTATGCCTGCTGCACTCTGGCATGCCAGCGTTT…
novel.4212	GGGATCCATTCTAGCATTAGAAGTAATTGCGACATTTTGAATCGTTGGAATGGAGAAACTCCGCGAGCACTGCGTGTCCAAGCCGGGCTTGAACTCGGGTGGGCTGGCAGCTACCCCAGCTGCCCAGCCAACGGGTCGATGCCCCGTCCTCATGTTTAGTATTTTGATCCTTGCTCAGTGTGTAATTTTGTCCTAAGAATCTGACAGGTTGCTCCTGCTCTTTGTGTCGCAATGTTTTTTGGTTCCTTGGCTTTGATGTTTTGAGAAAAAAATCCGTCCTGCTGGTAAGACTGGTAGTGTTGCCATGGTCTTATTTATGTTGTTTTTGTGTATAGGATTTGGTGGGTTTTTTTGGGG
novel.4211	CACTGCTCCTGGCGGCTGCCGGCTTCGGCCTCGCCGCCGGCGGCGGCGAAGGCGGCGATGAAGGTCAACAGTTCGCCTACAACGGGCCGTAGGTCAACAGTTCGCCTACAACGGGCCGTAGGTCAACAGTTCGCCTACAACGGCTTCACGGGCGCGAACCTGACGCTCGATGGCGCGGCCGTAGGTCAACAGTTCGCCTACAACGGCTTCACGGGCGCGAACCTGACGCTCGATGGCGCGGCCGTTACGTCGAACGGCCTCCTCTT
novel.4210	CACAATCCCTAGATCTCACCCACTCCACTCCCTTCGCTCTCCCCCCACACCGGCGACCTCAACTCCCACCGCCCGCCCCGAGGTGGAGTGAGCTTTCCCTTTTCGGCGGGGGCAGCAGCAGCAACTTGATTCGAGCGGGAGCCGTCCGTCGGTGTGCGACCCATGGCGGGGATGGCGGCGGTGGCGGCGGCGAGGTGCATGAAAGTGGCATAGGGCACGCCCGCCCCGATGGCGGCAGGGGTGGGCGAGTGGAGGAAGGACTGGCTACTGTGATCCGGCGGCTTTGCCGTGCTCTGCGACAAGTGCGGATCTTCTGTGAGCAAAGATGGCAGTGGAAGGCAGCAACCCAACCCCAGGAGTTCCATCGAACACTTCAATGTTACTACAATAATGCTCACA…
novel.7490	AAATTATCGCGTGGATTGGGCGATGTCTTATGATTGGCCAGCTGCTCCACTCCCACCTCTGATCCCCAAGCCCCTCACGCACGTCTCCTCTCGCACCACACGCGCACGCAACCGCCTCCTCCACTCCTCGTTTCTCCCGCTGAGCGGCGCCGAATTTGGGGTGCCATCGGGAAGACAACAGCGAGCGTGAGAGGCAGCGACCAGATCGGAGTCCGGCACAGAAGAGAGCTAGCGCGCCCGTGCCGTCCGGCGAGGAGGGGGAGCACCTGCGCCCTGTGGAGTTCATCCCCGGCGCCCGCATCCTTGTCGTCGACCTTGCCCGCACGGCAGGTCGCCACTGCTGGCCGAGGCCACCCAGGTCGACACCACCCCGTCCGGCCTGCAGCACATCCTTCTCGA…
novel.7491	CCAGACCTAACCACGCGACGTGAGTTCCAGACCTCCAGGGAGCCGAGGCAGCCGCCGGCGCCCGCCGGTGACTCCCCTGCACTCCCCTGCTCGTCTGCTCCCCTCCCCTGACTCCGGCGCTCCCGTCCAGTCCCCTGCAGGCTGCAGCCCTGCTCGCCTGCTCGGCTGCGCTGCTCGCCTGGCTCGCCTGCTCTGCTTCTCCAGCCGGGCGCGGGGCGCCGCCGCGCCGGCTCTGCTCCGGCCCTGCTCCATCCTCCAGTCCTGCCGGCCTCTCCTGCCTCCCGGTCTCCCCCGCGCAACTGCTGCCCCGACTGTAGCCGGGAAATAAAAGATGAACATATTTTATTCATCGGTGGCCGCAATGGAAGTGTCTACACCCGCAAGTGATCAAGGGGCTGC…
novel.7492	GTCAAAACCTAGCCCCCAATCCCCTTCCGTCTCAAGCCCCGCACCCCACGCCCCGCTCCATCTCCTCCCATGCACTCCGCCGCCGCCATGGCCCTCTCCTCCTCCCCTTGGTTTCTCTTCTCTTGGCAAAAGGACGGAGGGCGTTCAACTCGGCACGGCGAGCCATGGGTGACACCTTCCTTCCTCTCCAAAGCAAGGGAAGGGAAGGGAAGGAGAGGGGAGGCCCCAGATCGAGGAGCAGAGCGATGCCCAGATCCGCAGCGGCACCTGCACCGGCGCGTCGTCGTCCAAGTGGTCCTCGAGGAAGGCCATGGATGGATGGAACGATCGATGGATGGGGGCGGAACCCTAGCCCCACACCCACCCATGGATGATGACGGCGGTGGCCTTCTCTTGGTC…
novel.7493	GCCGGACCTTATCCGAAAACCTGCCCACCTTCAAATCGCCGTGGACGACCAAGGAGACGGCGGCCGTGGGCACAGGAGGCGAATCCGCATCCGGGGGGAACAAGAGCAGAGGAATCGGGAAGAGATCCGTGTTGGTGGTAACTGGTAAGCACCACAAAAAAAAATTCGATTTTTCTTGCTTCCCCCGTGACCTAGGTCTGCATCTCCTCATCGTTGAAGTGCAGGAGTTGATAGCCGGATTCCCGGAGGGAGACGAATTCGACCTAGCAGCGGAGTTGGGAGCCCGATTCCAGGTGGGAGACGGCAGAGATCACCAAGAAGGACGACATCAATCGCTATAAATAAAGGGGGCCAAGAACACCCAAGGGCCAAGGCGCAGCCAGAGATCCGGGTGCTGAG…
novel.7494	TTGACCTTTTATTTTCTGTTGGTTATTGTACAAGTTTTCCTTGCTTTGTTGTGAAATGTAACCATTATCCTTCAAGTTAACCTCATTGATGTTTGAAACTGATGCAAGGTTGTGCAAAAAGATGATTCTAAGAAGAGGGAGAGGGTGCCGAAAAGAAGCCAGAGGGAGAAGGTGCCGATAATGAGGGAGCCTAGAAGAAGGATAAGACCAATAAGACCAAGTGTCTCAGTGGCTCTGTCAAGAGGGAGCTGAAGAAGCAAAAGCCTAAGAAGGAAGACTCTGATGGGGATGCTCCTAATGAGACTGCTCAGGAAGAGCAGGAGGCTCCCATTGAACAAGAGAAAATTGTGATTGCCCTTGAAGAATATGAGAAGATGCAAGAAAGGAAGAAGTCCCAGG…
novel.7495	TTGACCTTTTATTTTCTGTTGGTTATTGTACAAGTTTTCCTTGCTTTGTTGTGAAATGTAACCATTATCCTTCAAGTTAACCTCATTGATGTTTGAAACTGATGCAAGGTTGTGCAAAAAGATGATTCTAAGAAGAGGGAGAGGGTGCCGAAAAGAAGCCAGAGGGAGAAGGTGCCGATAATGAGGGAGCCTAGAAGAAGGATAAGACCAATAAGACCAAGTGTCTCAGTGGCTCTGTCAAGAGGGAGCTGAAGAAGCAAAAGCCTAAGAAGGAAGACTCTGATGGGGATGCTCCTAATGAGACTGCTCAGGAAGAGCAGGAGGCTCCCATTGAACAAGAGAAAATTGTGATTGCCCTTGAAGAATATGAGAAGATGCAAGAAAGGAAGAAGTCCCAGG…
novel.7496	GGGCTATAAAAGGGAGGCCCCTTAGAATCGCGTAATCTGCATTCTACCCCCGAGAGCCCCCGAGAAACAGAAAGAGGGCTTGCGCGCAAAACATCCTGTCGCTAGATCTCGACCGCAGGAGCAGGATCGATGGAGAGGGCGTCTTCCTCCTCGACCGCGGCCCCTTGGCCGAGCGATTCGGGGTGGACGACGACGGGACGCTGCCCCCTCTGCGGCTGGGAGGAGAGCGGGGTCACCGTCGCCCTCATCTTCGAGCACGCGTCGCGCTGCCGGGAGAGGCGATTCGAGATGCTGCAGCGCCAGGCGGAGGAGCGGATTGCCGGTGAGCAAGCAAAGAAAGGTCGCCGCCATGCGCATATCAAGCTTCGGAAGAACTAGTGTGCTGGCGCGTCAACGAGG…
novel.7497	CACTGTGTGCCCCCTTATCCACAACATCCCCATTCCTTCGCTGGCCAGTCCACTGCCGCTCGGCCGGCTCGTCGGCTAGGCCGCCGCGCCACCATCGGAGCTTCATGGCCGCCGGCACCTTCAACCGTTGCCACACACCGCCTGGGCTTGCCCACCTCCCGAACCAGCCGGCAAACGGACGGATCCGTCTTCCCCGTGTCCGTCCTAGGCCTCTCTGCCTTGCCGGAGTCGTCAAGGCGCCGGCCCTCGTCCACCAAGTCAACTGCATCGCACCCCTGCTTCGTCTCGGGAGGAGCAGCGAGCCAGCGCCCACCTCTGCATCGAGCACTGCTCAATCCGGCCGCGACGCCCAAGGCCCAGTCCGCCGCCGCCTTGCTCCGCCTCCGGCCTCGCCGGCCC…
novel.7498	TCGACGACGACCGCCCCCCCGTCGCCGCCCCCTCCTCCCCCATCCCGCCACCGCTTCTCTCTCCCACTCATCCCCTCCCCACCCATCCTCCCCCTTGTCTCGCTCCCACCCACAGACGCCGCCGCTGCCCCAACCCAAACTATCTCCCTCCCACCTCGATGCGCTATCACACCCACCGTCGACGACCCGCGACAGCGGTAGTGGGCTCGCGACCCAGATCACAAGGACGTCCCCTTCCTCCCGATCTCATCATGCTCCTCTCCATCCCGTCCCCTTCCTCCCCGCAGCGGAACCTTGGTTTTGACCCGTCTCGTTGCTGTGTGCAGAAGTCCGGGAGGCATGGGGCCGGGGACGTGTGCCAGATCTGCCCCGACGGGCTGGGCACAACGATGGACGGCG…
novel.7499	GGCCGTTCGTCGATGGAACAATGAGGCTGCATTCTCCTCCAGCACCAGGCCAGTGCTATGGTGAACATTCAAGGCAACAAAGCACACCACAGGTCGCAGTGCTGCCGCCGACCACATGTGTGCATGCGTGCGATTGGTGCGTATGTGCTTTAGGTATAACTGCTGCAGCACTTCAGAAATATGAACAAACAAAGCTCAAAGCAAAGTGCTATTAACTGGGTCTTCCTGGAGCCAAGATCCAACGCGTGAGAGAGAAGGGGTCGTTGCTGTAATAGCGACAACCGACACACTATAGCCGGCGTTGAACCTGACCCCGACCTCTACCGTGATAGAGAAACAGTTTTCTCCCAACGACGCAGGCGGCTACCCCGTACTTTCACCTCCGTCCGTCGCCGCCGT…
novel.8949	ACGCCGTACTCTGTGTGCACCTCCATGGGATCCCCACGACACACGGCTCTGCCATGAGGTTGTGGTAGAGTTGGTCTTCTTCCCCGCTGGCCAGAAGATGTCACCACCTGTGGCAAAGATTAGCAGGGAGTGCAAGGTTGTTGTCGGATGCTCAGGAATGCAGCGGGAGTTCGCCTGTTCTCGGCTTCCTGTTCGGAGTTGTATAGTGCCACCCCTGTAGACTCCACTGGCAGCGGGATCCAGGTCCAACTCCAGGATATTTGATTCAGTAATCAGCTTCAGTTCCAAGTTTCAGTGCTTCAGAAATATTGGTTTTGTCTGCTCGAGGTCGGCCATGGAGGTTTGGCCCGACCAATGGATGGATGGGGATGAAACCCTAGGCCAACACCCACCCATGGA…
novel.8948	CGCCTCCTCTCCTCCCCCGCGCCCCGCTCCTCCCGCCTCGCCGCCGCCTCCTCTCCTCCCCTGCGCCCCGCTCCTCCCGCCTCGCCGCCGCCTCCTCTCCCCTCCCTGCCCCGCCGCCGCGCCTCCCTGCCCCGCCGCCGCGCCTCTCTCCAATCCCCGCCGAGCTCCACCGCATCCATACCTGCTCGTCGACAGCAGGTGGGCTTTCTTCGCTGGTGGTCCATCACCGGGATCCACGCCGATTAGCGCTCTCCCTTCACCGGAGGACGAGGAGGCCAGACGAAACACGCCGTTGCCGGGTTCCAGTGGCTCGGCCAGGTCCTCCATTGCGCAGACCCCTCCTCCATGAGCGCTCCGACGTCCTTCCCTCATGCCCTCTTCCCCTACTGCTCGTGCCTT…
novel.15218	CCCGGCCGCACGCCTGTGCACATCACCAGCGTCGCCTCCGTGACAAAATGTGACGCCTGCCCTCAGTGATGCCGCAGAAGTTGCGCGTTGCCGCATCCAGTGATGGTGTGCTGCCTGAAGACATGCTGCTTCAAATCCTTGTGCGCCTCCCGGCAAAGACGGTATGCCTCTTCCGAGCGGTCTGCCGATCCTGGAGGTCCCTCCTCTCAGATCTGCTCTTTGTTGCAGCGCACAAGTCCCACCACTCTGGGCCACTAATCGCC
novel.10071	CCGGCTCAGCCCATTCACGCCTCCTCCTACCTCCTGTTCACCTCGCTCCCGTGGACGCCCGTGCGCCGTCCAGCACGCGGATGTCGTGCTGCCGCCCATCCCGCGGTTGAAGAGTTGGATAAGAGCCCTCCCTCGACGCCCCTCTCTCTGCCATGAACCCTAGCTCCCTCCATTTTCCCCTCTGGCGCCGTTCTCCACCAAATCGAGCCGCGTTCGAGAGCTCCCATGGCTGCGCCGTCGACGTTGGCGCGGACACCGGCCTCCCCTCGCCTATCCAGCAGGTCCAGGAGACGCGCACCTTCACCCTCTTCGTCTACGACAAGTCGCGCGAGCAGGGACGCCCTCACGCCGCCGCAATCGTCGATCCCCATCGTCGGCCGTCGCTTCTACCTCGTCGTC…
novel.8769	CTTACCCACCAATTTCACCTCGCACCAGTAGGGATCTGTCACAGGACCGCATAATTTACTCCACTCTATATGAGTGAGTGATCCCACGGCGCTGGAGTGCGTGCGGGGGTTGTAATCTGCTGGTATTTGTGTGTGCACACGACCTGTTCGATGATTTGCCCGTTTATGAGTGTGCGCCGCCAGTGCCACCTGCGCATGCCCAATTTCCGCGATGCTGGAAAAGCCATGTGGATATGTTATGTAAGTTGGGGGCGGCCGCCGTACATTTTACCGCGAGAACAAGGACGTCTTCACCCTGTCTACTATGGCACTTCTATAATTATGTTAAACCTTGTTTTAGTTCTCCTCCA
novel.8768	CAGGAACGCCACTGCACTGCACGCCGCCCTTGTTGGTCGATGGTCACGCCAAGCTCTGGCCGCCCCCGTGCTTGCAGCGCCCGCCGGGAGGCCCTGGCTGCGCACGTCGTCGTGGAACGCCATGTGCAGGCCCGTGCTCGCGGCGCCCGCCGGGATGGCCTGGTCGCGCCCGCGCTCATGGTGGTGCCCTGTGGTGGAGCGCCCTCGCCGCACCTGTGCTGGAGGCGGTGTGCTAGGGCCTCGTCGCGCCGCACGCGCACAAGAAAAATTGGGGCCCGTCACCGACGACTACCCCAGCACTACCAACGATTTTGACTCCGGCGGCGCGGGGAACGACCAGATCCAGAGCGTAGGGAGGCGGGGAAGGTCTAGGGCAAGGCAGGAGCCTGCCGCCCGAGC…
novel.3797	GGTAAGGACCGAGCTGTCAGCGAGCAACCTAATTGGCTTCGCTTCTAAGAAAACTTTCACAACAAAGCCAGCAAACTCGGCACCGGCGCCCAAGAGGGAAATGCCACATGCTCGCCAATGTTGCGAAGTAGTTATGCCAAAGCTGGTCCGCATGAGTTTTCAAATTACATACGAACACGCTACCCAAGCATATTAGCACAGAAGCTTGGTATACTTCTACGGGAGCAGAACGCCCGCGGCCTAGCAAACATATCAGAAATGCATCAAGCATTCCAGTCCAATATGTTTAATTTCACAGACAAGCTTATGGCGTGCTTAGCAGAGAATTGCACTTGTTGTAAGACACATGGGAACAAAACATGCATATTGGGTAATGAAGGAACAAATACTTGTGATGCA…
novel.3972	CTTCCCTGAAAGATAACGCCACAGTCTGAAGGTTCTCCTTTCTCCTCCTTTCAGGAAAGGTTCCCTTCTCAACTCTGTGCTACCCATGGAAGCTACCAGCAATAGGACCGCATGAGTAGGCCTGGCCGCCTAGGCGTTGCAGGCGCGGTGGATTTCTGCTGATGGCGAGCTACTCATTCCCAGCAGTTCTGACGCCAACTACCTCGAGCCATTCCCAACCACGCTCATCCCTCTGTAAGTTCCGTGTTTCTCCTTTCAGACCCAAATGAGTTGTTCAGTTTCTTG
novel.3795	AAACGAGCGAGCGAGCGAGCGAAGCCTCCAGGTCCCTTCGCTGTTGCCCTCGCACATCAAGCCGCCGCCCTCGCCCTCGCCCTTGCAGCCGCCGCCGATCCCCTCCCCCATCTTCCTCCCTCAAACGCTAACCCGTCTCGCGGTGCGCCATCGCCCGTCGCAGCCGCCCCCGCCACCTCCCGCCGCGGCCGCCACCCCAGCTCCAGCCGTGGCCGTCGCGCCCAGATCCAGCGGCGGCTGCCGCCCCACCTCCAGCCACGACCGCCCCACCTCCAGTGGCGGCCGCCACCCCCACGTCCCACCGCGGCCGCTGCCCGCGCCAACGACCCCTTCCCCTGCCGCCGCGCCACGGGTCCACTTCGTCATGAGCTCTAGCGCCGACCATCCCGCCGCTGCTTG…
novel.3794	GGAAAATGTGATCTAATCGCATGTATTTGATATACAGAACATCTATAAAGTTTTCGCCATTGGATGTTGTCTAAGAATTTACAAAGTTGCTCATGGTTGACACTTGACACTTCTTAAAACGAGAAAGAATATCAACAGGAGAATGGCAATTGGTAAAAAAATATATTGGACGATTGGAAAGAATAAAAGGTTTCCTTTGTTTCGAGTATTCTTTTTAAAATCAAGTTGTTCTAAGTTGTGACACTGCTCTAGTATGGAAGTGTTCTAATGTATCTTTTGAGTTTCTGTGCAAAGGGGTGGATATATGAATATATTCCAGCGATGCGCCCTGATATGGAGGATGATCCAGCACTTGTGGTCCCATGAGTGTGCAGGTGGGCCGGGCACGCAATCTCCCAA…
novel.3977	CGGGGCTTCAAACCAGGGGGGCCAAGAAAGCCGGCCGGCGGCGGCCGGGGCGGGCGCGGAGAGGGCCGATGCGGCGACCGCGGGCGGGGCGGTGGCGGCCAAGGCCAGGGAGGACGAGCAGCAGCAGCGTCTCCATGGACGCGGCGGCGTGACGGCTTCCAGGCACGGATCCCCTCCTCCGCCTCCATCCTCCACCTCTCCGGTCGCCCGGTTGCAACGCAGCAGCAGCTCCTTCCTACCTTCCATGGACGAACTCGACGGAGACGCCGTCCAGCCCGACCACGGCCACGACTACCCCACGCACAAGAAAGGTAGTTATTGTGAATTGATGTTCGCACTGAGGCTGGAGGCGAGAGGCGAGGGCACGAAGGTCGGCGGCAAGTGCTCAGGAGAGAAGAG…
novel.3792	GCCGCTCTCCTCTTTCCGCCGCCTCCCACATCTCCCCCACTCCCTCAAGCGTCGCACCCCCTCCTCCCCTCCCGCATCTCGTCCACCCTGGGATCCGAGCGCAGTCGACCTTCCCCGGTGGCGGCGCTCCATTCAATCTGCAAGAGAGAGAGAGACCGAGAGAGAGGATGGGAGGGAGAAGGAAGGAGAGGGAGAAAGAGAGAGGAGAGAGGAGAGGGAGACATGGCGTCGGATGGGAGAGGGTCACCACCGGCGTCCGCCTGCACCGGCGAGGTCGGGTCCTCAAGCCATGGAGGTACTCGTCGTTGGGCCCTCACCGTTGGCCTCCCGTGCGTCGCACCGCCCCTCCTGCTGCCTTGGCTCTCTCCTCCTGCCTCGGTAGATTGGATCGAGGGTGCT…
novel.3975	TCCACCTCTGCCCAGGCTCTCAATCTTGATATCTCTAGCTCGTGCAGCTCTGAACTTGTTTTGTTGGTTGTCATCTAACCATCGTTCGATCTGCCACCTGGTGCATGGTGGATGCCTGGGTGCATGGCGATTGCGCCAACACGCAGACGGTGATGATGGTTAGATGACCATCAGCAAACATGTTCATGAGACATGCGTCCTGAGCTCGTCATGTTTGCTCCGTGATCTTGGATGGTTGATGCGTGCCGACATGGATTCCATGATGACGCGGGTGAAGGTCAGGTTTCATGCATCCTATGCTTAATTCATCCGCCTGCTTGTCGCGAGGGTAAATAGGATGCAGTATTGACATCATTTCCTCATTGTGGAATGGACCAGGTAGGTGAATTCATATATGTT…
novel.3790	TAAAAACAACGACCCACGCGCACACGTTCCTCACCCCACCCTTCTCGCTCCCGATCCCATCTTCCCACCGGCCTCAACTTGGCGGCTATGGCGACGGGAGACGAGGATCAACAACTCCTCTCCTCTGCCTTCTCCACCACCGCCCGCCACACGCCTCCCCGCGTCCCTCCTTCATCCCCGTCCCCGATTGGGCCGCCGCCGCCACCGCACCATCAGGGGACGCCGTGGGAGTGCAACCACCGCGCCGCCAGGGTACGCCGCGTGTACCGGCCGGCAATGCGTGAGCCGCCACAGGTACCGCGCCGATCGATGCTTCTGACGATGCGGGAGCCGCCCCATCCGGCGAGGACGAGGTGCGCCGTCACTGCTGATCCTCAGGGCGCATGCTGCATCTAAAGC…
novel.10077	GTGAAACCCTAGCTGCCTCTCTCTTTTCCCACTCTCCCCCGACTCCCTCTCACTTCCTCCCGCCCCTCATGCCGCTCGCGCCGCCGCATCCCCTTCGATCTTGCGTCACCGCATCCCCGTGGAGCTCGCGCCGCAGCATCCCCGTGGAGCTCGCACCGCCGCATCCTCGTCGAGCTCACGCCGCCGCATCCCCGTCGAGCTCGAGCGTCACGCCTCGGGGGGAGAGGATGCCCACGCTGCTGTTCCCGGCAAAGCGCGCCGTCGCGCCATCGACGGGAGGAGGTCAGGCGGAGCGTGTCGTAGCCCACGCTGTTGTTCCCGGCAGTGCCCACCGTCGCCATCGACGGGAGGAGTCTAGGCGGAGCGTGCTGTCATTGCCGCCACTCATTCGTGCCTCCT…
novel.3979	ACACGAGCACGAGGGCTCGCCTTCGATGCGTACGGGTACGCCGCCGCCGCCTCTGCACGCGGCCTCTCCGGCCAGCCGCCGCCGCCTCCGCGCGCAGCCTCTCCGGCCAGCCGTCGCCGCTGCCGCGCGCAGCCTCTCTGCCATCCGCCTGTTCTCCTTCCCCTCCCCATCCGTCCCAATCTTCTCGGGCGCCACCTGAAGCCTCTTCAACCTCCAATCTCATGCTGTCAAGCCCTTCTAATCTCGCCGGAACATGGACTTAACTGGAATGCCGTCCTGCTAGCCGTGCCCACTTGAGCCAGGAGAGAGTGGTGAGGCGGCTTAGGTGAGGCTCAGGACGGCGTCTCACATGTAACTACGCAACTGCTGCATCTCTATGCTAATCCGAATGCAGTACTC…
novel.3978	GCGATCCTCGGCTATCTTCCCATGTCGCCAGTGCAAGATTTCCTCATGTCTTTGATTTTGCTCACACGGTTTGTAGCTTTTTGAATCGCTGGTAGCAGCTTTTTGACTAAACCAGTTGAATCCTTTTTAAATCACTTCTAGTTGTAGCTTTCGTCTAAATGGATGGTTTCTTTTGCATCTTTTTCCCCAAAATCACCGGTTCCAGCTTCCCCAATCACCGGTTGAAGCTTTTTATTCAGCGGGTTGTAGCTTTTTTGGATTTTTCAATCCAGTGCTGGAACCACTAGTTGGGCATGTTACAAGCAGGGGCATTTTTTGCTGGAACCATGTTCTTTCTTTGCTTGAACCGGTCCTAATTTTTGCTACCACCTTGTGTTTTGATTTTGCTGGAACCAGTCT…
novel.17851	CGAAACCGAAACAGCCAACCCTAGAATCGCTCGTTCCCTGTCCCTCCTCCTGTGTGCGGCGCCGCCGCTGCGCACAGGCCACATCTCCTCGCCCTCCTCCACATCTCCGGCCAAGGCGCTCACTTCTTCGGCCCTCCTCCACATCTCCTCGCCTCCACCCCATCCACTTCCTGTCCAAGACTGTGGCAACGGAGCTCGGCGGCTGCGGCCCTTCTCCAAGACTGCAGCGTGGTGCTCGGCGACTGCGGCAACGGAGCTGATGGAGCGCGAGCCGACCAGTTCAACTGAGGCAGTAGCATGGGGCAGCGGCAGCAACATGGAGGGCGTCCGCTTGACTGGAAAGAGAAAGTATTTGTTGATAGTGAGAGTGAGGATAATGATGGGGTGAGTGAGGATGGG…
novel.3799	CCAGTCTTCAGAAGAGAAACAGGAGAAACATGGAGGTGCTTTGAAAATTAAGAAACATCTGCGCTCCATGGACTTGTCTCCAAAGAAATATAAAACCAAGAGACAGCATAGTCACAAAGACTCTAAGCGATCTGAAACAAAAAAGCTCAGATATTTGGCAACTGATGTTAGCAGTGATTCGTCAATGGGGCCATCTACATCTCCTGAGCACTGCGAATCACCACCAAAAAGGAGATCTCTGGATGGCAGAACACCTACATCTAGTGCCAAGAAAGGGAAAAAGAAAGTGAAATTTGTTGATAAACAACATTCAGAGGTGCTACCTGTGGCAGGGGATACGATAATAACTCCTCAGGAGGATCTGCAGGTTGACCGCATCCTAGGCTGTCGGCTTCAGAC…
novel.3798	TAGAAATGGTCCGTGGGCCGTGGAACAAAACGCTAGAGAAATAGGTCCAGGTCGTTTCGGCAAACCTGAGCTGTCCCAGCTAGCATGGAAGTGGACGGCGGCCGAGGAATAGTGAGACCGACCAGGGGTGGGCGGTACCCCGTGCATATGGCGTGTGCGGCGGCCGCTCCTTCTGCCGACCGCATGGCGATGGAAGCTTACGGGCTGGAATTCCTCCTAGATCCAGTAGAGTAGACTGGTTTCCACTTAGGGAGGGGTCTGCGGACAGTTTGGAACACCCAAATCCGGTGCCTTTAGCGCTGCTGCCGCGCCCCGAGGTCGAACTCCGGGCCTGGCTGTGGGGGACTGCAACCATGGGATATCCGGATGTGAGGTTCGGTGAAGGAAGAATGCTTCACC…
novel.12088	GCGCTGACCCTATGCCCCGAGCTGTTCCTGTTGGAAAAAGAAACTGCTCTTCGTCAAGGCTGCGCAGCCGCCGTTCTCCGCCCCGGCGGTGAGCTTTTGCGGCTGGTCTGCTTCGATATAGATTTCCTGTTTGGAGCTAGGCCATTGGAGATACTATGAGAGAAGGAAGAGGATCTTGTGTAGGGAACTGCGGCGTCCGGCGGCAGATGGCTGATCTCTCGCGACCAGTCTCTCCACGGACTGGCTTCTCCCTTCACAATGATGCATCAAGCTTCCGTGGCTATGGACGACCAGAGTGCATGGAGGTAGCCGGGGTCAGGTCGTGGATTCTGTGCAGGCGCATCACTCAGTAGCGGTGAGACGCTGATGGCTCGCGACGGGGAGGAAATTTTCACATCA…
novel.10075	CGACCATCTACCTTATCTCTTCAGGAACAACACCATCCACTCATTCTTTTGCTCGTGCATCTCCTCTACCGCAACCTCCTCCGCTCGCCTCTTTTCTTCCTCTCTTGTAGATGCTTGCGCCTCCCCCACCGGCGACCGGCTGTGCCGCCAGCCATGGCCACCGCGCCTCCCCCACCGTGGCTGCCCCCACCCCGCCCCCTCACGCCCCACCAGCGACCAGCGCTGCAAACCAACCCCCACCGGTGCTGCCGATGGCGGCGAGAAGTAACGGAGAGCCGCGGCGGCCGACGTTGAGGCGTTGCAACCACGGCGACAAGTGATGGAGATCCATCATTTTCTTTTCTTGGAAGCAGCCCCAATTTTTGCTGCAGACGCCCTTGATTTTTGCTGGAACCAGTA…
novel.16892	CGCCCACTTCCCACTACGTGCCCCCTTATCCACACAACACATTGCTTCTTCTACATCCATCTGACGTTGTCCCTTCTCTTCTTCTCTATCAGGGCAGCATCAACCCCCTCTTCTCTGTCGGTGAGGAACTCCAGCAGAGGATGGATTGCGTTTTGGAGCTCCTCGATCTAGCCTCCCCGGCTCAGTTGCTGCCCCATGCTCCGGATCTGGCGCCCCATGCTCCGGATCTGGCCAGAGCAGGCCTTGCCCCCGACCAACAAGGGAGTCTGCCAATGGAGGTCGCCGCCTCCCCGTCTTGATCCGTCTGCCGCCTGGACCCGGCCTTCTCGCCGGTGGTGGTGGTGTTCGCTCGGTGGACTCTGTTCCATTTTCTTCGCTCCTTCACGCTTTGGCGATTCC…
novel.12084	TTGGCTACACATTGATGTTTTGTCTTGGTCTGGGAATACTTTGCGGTGCTATTGGCTACCTAGGATCAACTCTTTTCGTGAGGAGAATCTACAGAAACATCAAATGTGATTAATTTCCTGCTACACATGTGGGGTGGGGGTGGAGCAGTATCAGATCAAATCATATACGTGGAAGCGAGGCCTTCAGAATTGATTAATGCTAGTTCCTGATTAGGGTTTCAGAACTACGTCACGTTTGCTTATTCCATCACACCCCTTCTTTTTGCATACTTATTTGTTCCCTGGAGCTGCTCTCATAGTGTATACATCTATGGTAGCTGAGTTCAGTACAAGTGGATGGTGCAGGTTCTTATTTTTCTTTGTTTCTTGCCTTTTTTTTGTTGCATTCCTCCTTTTCAA…
novel.12085	TTAGACTCCGCCACCGGCTGAAGGGCCTGCCGTGTCGGCCGCTGCTGTGTGCCGGAGGGTGCCGTTGGAGCGTGTCGCCTGCCGCATGCCGCGCGCCGGGAGACGCCACGGCCGTGCCTGAAGGCCCGCTGTCGCGGGAGTGGCCGTGTCCGCTAGCGGCCACGCCGGAGGGCGTCGTGCGTCGTGTCGACTCTTGATGCCAGACAAGAGGGCTCTGGTGCCACGTGCCGGTGTTGTGATGAAGGTCCTGCCAAGTCTCCATGCCGTGCGCAGGCCATCTTCTGGAGCCGCTCTATTGCGGTTGAGGCCTCCGTGCTGCAGCGTCCCTGAAATCAGCCTTTGCATGCGCAGGGCACACAACGCTTCCATGGGGAAGGCCAAAGGTAATTCTGATATTGT…
novel.12086	CAAGAGGCCTCCCTGCTCCATCGCAAGCCTCCCCCGCCCCTCCTTTGGCCGCTGGAGCCGCCGTGGCCGCGTGCCCAAGTTCGCCTGAAGCCTCACCCGCCGGCTTTGGAGCTGCTCTTGCCCCGGTCCTCCCCAACGCCCAAGATGCCTCTGGACGGGTGCGGCACTCCTCCATGACCCCGACGGTGGCTCGCCTTGACAAGAGACGGCCGGAGCCGCCGGGGTCTTGCCATCTGCGCTCGGCGAGAGCCGCCTCCGTCGTCGTGTTCCACCCTCCCCGCGCCTGTCCGAAACCCTCTCTGGATGCGGTACTCGCCGGTGTGCCCTCCTGACCCCTCGCCGACCAGAGTAGCTTGCCGGAGCAGCTGCTTCCGTCGCCGGCCGATCGCCCCTGTCCTC…
novel.10074	CGCAAGAAGGCGGCCGCGGAGAAGAAGGCCGCAATGGCGGCAGCGGCGGCGGGGCAGGGTGCGCCTGGCGGCGACTGGTGGGATGGCTTCTGCATGCGGATGGCAGGAACCTTATCCTCTGCGGAGGACGCACACAGATTTGAGTCTCTCTTCAAAATGCCCAGAAAAACTTTCAACTATGTTTGCAGCTTGGTAAAAGATGATATGATGGTAAGGGCTAGTAGCTACACCTTTATTGATGGGACAGTGCTGTCTTTAGAAGATCGAGTAGCTGTTGCTCTGAGAAGGTTGAACTCTGGTGGGTCGCTGGTGACCGTAGGAACCTCTGTTGGTGTGAACCACTCGACTGTCTCTCTGATAACTTGGAGATTTGTTGAAGCTGTGGAGGCATGAGCAGGC…
novel.12080	CGGACATATTTGTGGAGTTTGACGGCAGGGTGTTTTACCAGGCAAGCTGTGACGGCACCTTGGTGGCCATCATCGCCGATTATCCCGGCCTCCTCTCGGCATCACGTGGAAAGCTACTGGCATGTCGCGCCGAACCCGCGGCGACTCACCAACAAGGGGCGCCCAAGTCGGGTAGGCTTCCAAAAAGGAAAGCGAGCAGAGACAGGGCCGAGTCGCCATCGAAGAGGTATGGTTTAAAACATGCTCCGTGATTGTTGTCTTAAAATATAACAATGTTCGCTGTGTCTTGGCAGAAAGAGCATCCGCCGGATTATATCTAGGGATCCTTCTCGTCACGCCTCTACCAGCCGGACTCCAGAGCCGTCCTCGACGGTGGAGGCTAAAGTTGAGACGACACTG…
novel.12081	CTCGATGGCTGTGAGCCCCAGGAAGTGAAGCTACGGGAGGCCGGCAGCGGGCGTCGTAGGCTGTGGGGCGTGCTAGTGGTGTTCGACACCGACAACCACATGTACCTAGGGCCTGGCTGAAAGCATTTCACCCACGCCCACGACCTGCACTACGGGCACTTCCTTGTATTTCACTAAAACGGCGACGCCATGCTCACCGTGAAGGTGTTCGATAGCACCATGTGTTGCAGGTACTACTAGCACGATGACGATGCCAGCAATGGGAGCAGTAGTGGGGATGACGAGGAGCAGAGTGGGGAAGAAGAGGAGCAGAGTGGGGAAGAAGAGGAGCAGAGCGGTGAAGAAGATGAGTAGGCAGGGAGGTGTAGCTTATTCTGGCTGACGACCTTGCTATGGTGG…
novel.12082	TTGGCACACTCAACCTTGATCATGAGTTAAGGAGATATTCTCAGTCTGACAATGAAGCTAATAGTGAATGCCCATACCTTAATTGGAGGCACAACATGGAACCTGACTTTTGTGACAATTGTGCTGGCAGATCATGACTATATCAACAACATTTCGATACAGAACCAACTTGTCCGCAAGGACATCCCATATGACATAACCTCCTCACAGATGTTCTTCCGGCAAGTCCCGCTGGAGGACGCATGGATCATTCTTATGTGGGACATGATGTCAAAGAAGCTTCATGTACTAGACCCGCTAATTAGAGGCACGAGTTCATTGCGTGGAAGCTGTACCATGCTATGTTTCATCGCTTAAGCGAGTATTATGTTGGGTGGCCTACACAAGATGGACAGTGGC…
novel.12083	AGAAGATGGACTGCAGCTACTCGATGCATCGTGCGTGCCTCACCTCCATCTGCACTTGGACAGAGAGATGGACTGGCGCCTATGACGCCATGGTCGACTCCGCGGCCGTCGCCGTCGGCGAGCCCGGGTGCACGGTGGCGCTCACGGACCACCACTGCTGCGTCGACGCTTCAGCGAGTCCTGCGACCGAGCCGAGGGCCTCGTCCAGGTGGCCGCCGCCGGCCTCGGCCCCGCCGCCTCCCGCCACAACGAGCTGTTCCGCGCGCTCGTGGACCTCCACCGCTGCCTCGACGCCTTCAGCGAGTCCCGCGACCGAGCCAAGGGCCTCGTCCAGGCGGCTGCCATGGCCCCGCCGCCTCCCACCACGACAAGCGGTTCCGCGCCGTGCGCGTGGTCGAC…
novel.16890	CAGAACGCCCAGGCCCCCGTTCCCCTTTCCCCTCCTCGATTCCTCTTCCCCTCCCTATCCCTCTTCCTCGTCTACCGCCGCCACCACTAGCCGGAGCCCTCCGCCATAGCCGCCGCCACCAGCGCCCTCCCCAAAAGCCTGCAACCCACTCCTCTCTCCTCCGCTCACCTTATTCCCACCAACGGCGAGCTCCTCCCCAAAGCCATGGTGTGAGCGAGGAGGCGACAGGTCCGGAGACTACCTCCTGGATCAGGAGGAGAAAGAGAAGCCTAGGGGCAAAATTATGCGTCTTAGCAGTGGCTCGAGCGATGTAGGACGGTGACGAGCGAGCGGCTTCTACAGGCGGTGGGAGCGGTGGTGGGCATGGCTTGGGGACCGGCGCTTGCGTCAACCGACGGC…
novel.15600	CTCCCGCCCGCCTCTCTCTCTCTCCCTCCAAACCCTAACTCTAACCCGCGCCCGCCTCCCTGCCCCGCCGGCCGCCGCCGTCGCTCGCCCAGGCACCCGCCACGCACTCGCGCGCCGTCGTCCCCTCTCCTCTTCCTCCCGCCCGTGCCTCACTTTGGCCTCCTCCCGGCTCCTGGTCCGCGGCCTCCTCCCGGCTCCTCGTCCGCGGCCTCGACGGCGCGCCCTCGACGGCTCGCCGGGCGCGCTACGTGCTCTCCTGCGACACTGGCTGCCGCATCTGCGTCTTCACCGAGAACGGCACGCGTCTGTCACCCGTGCGGACAGGACTCCTCCTCTTCCCGACCTCGGGGGCACGGAGATGCTGATGGAGAAGCCTAGCTGGGTTCGCCATGACGGCCT…
novel.14083	CGGGCCTGATGGTACATTTGCAGACCAGTCCTTGCAGCTCAGCTAAATCCAACGAATTGGCCTCCCCGTACTCAAATCGTCTTCCTCCCCTTTGCCAGATTCTGTACCAGTACATCCTCTTGAAGCTAGGGTTAAGGTCCAGCGAGCTCAAAGATTGATCTCAGAGCTTAACGAAACGCGGCTGTCTCTCCCTCTTCTGTACCACTCAGGCGAATTAGGGCTATTAAATTTCGACGGTCTCTCTCAACAATCCGCCGCCGGCGCCGCCGGCGCCGTCAGCACTATCCAACGATAGCAGCTCAAGGATGTAGGTCATTACGGAGTCTCATTGCCCGGAGCCGGTAAATCTGTTGAAGAGCCTGAGCTATGACTGGGTAATCTTCAGAGGAGTCATCTTCA…
novel.16606	GAGAAATCTTCTCAGTTTCTGAATCCTGAGCAGTAGCAAGTCAGCAAAGTGCGGTCTTTCCACCCCAGAGAAGAAAAAGAAAGAGAACTAGTGCAGTCTTTTCTTCAAAAATGACTTTCATGTGTCCCTTGGTGGATGTGTTGCTCCCAATAATTGGGTGTCTGGACATGCTAAATTGTTGCCTTGTGGCCAGATGATGCATATGC
novel.15801	CGCCGATCCCCTCCGCCGATGTGGCGACCCCCACTGAGATCGATGTTGCCGGTGCATCGAGATCGACCTCGCCTCCGTCCACACGGATCTGGTGTGTGTGGTCAACCCATGCCATCGCGCTCCTCTTCTTCGCGACCCTCCACGCGGACGAGCATGGTCGGGCTCCCCACCACGTCTCCTACCACACCGACGGCGAGCGCGGTGCCTGCTCCCCACTACGCTAATACATCATGTTGCCCAGATCTGTCATGGTGGAAACGCAATGCAGATTTTCCCTCCCTCCCACCGAATTACTACCGGGCTCCAAGTCTTTCTTATTGATTCATCTTTATTTTGCTTCCAAATTGATGCAGACACTATCAATGAAAGGATTGGGGACTGTTTCTAGCAGTGTTAGGA…
novel.16894	CAGCCATCGCCCCTATGTGCCGCCGGCCAAGAAGGTTTATATTATGTGTGGATTTGGAAGCTATTTCTACGTTTACTATGTGATTTGAGAAGAAAACTGTGGCCCCATGCCTTGCTACCATGATGCTTGACTGTACGGCATGCCCCATTGACATGCAATTCATATCTACTGGGATTTTGAATTGAATAGGTGTGAAATATCTGGTAGCTATATGGATTCATTGGCTCTAAAAACTGTTGCCCCAATGTCTACAATTTGGGGTCATGTAGGTGAGGCGTCACTCCTTCATCAGGTTATATGTCAACCTGAAAATCATCTAGGCTACAGGATAGTTCCCCAAGAGCCCCAATTGCAAGTACATATAATAAAACACTACTCTGCAACTA
novel.17404	CCAAAATTGTACTGCAAGTTGCATGGGTAGCATTGGAGAATCCACACGCTTGCTGTTGTCCCTCGCAGAGGTCCAGGAAAAAAAGTGTAGTGGTTCAGGAAAAACAGAGAGGAGCTGCTCTGTTATTCATTTAGTCAATCTTTTGGCCTATCTCCTTCTGTATTATGATTTCCATCTTGAGAAAAAAAAGGCAAAACATGTATAGCTGTATGGTTTTTCTATGTTTGCAATTTCTTGTTTTGTGGAGAATTAAAGGATCGTGTAGGCTTGCCCTTGAATCCAACTGTTTTTAGTTTTTTAGTGTCCAAGGAAAATTCTTGAGACGACGGAAATGAATTGTACTCTCAAGAAAAGGTGGAATACGAATGGGATGGAAAGCTAGAGCTACAACAGGCAGAG…
novel.2772	CTGCGTCGCTCGCCGGGCCCGAGGACGACGACGAGCCCTTCCTGGAAGAGGAGGAGGAGGGCACCGTCGAGCTCGTGCAGCTCGGCGCCAACCACGGCAAGAACGTCCTCATCCTCACGAGCGACACCGGCGGGGGTCACCGCGCCTCCTCCGAAGCCATCAAGGACGCCTTCGGCGACGACTACCGATCTTCGTCAAGGATCTCTGCA
novel.2773	TTGAGACCTACGGTGACGGCAAACGGCGGCATCGGATTTGAAGGTGACGGTAGGAGATCCGTGACAGAACATGTGCAAGCTCATGGTTTTATGCCAATTCATCCTTCAAGACAAGTATTAGGAGTGTGGTAGCACAACCTAGGCGTGTAGGCGTGTAGCTGCATACATGTGACGGGAAATAGGGAGACAACTTCGGCTTGGATATGCTATTATGCCTTTGTAAGTTTTACTGATGCAATTTTTT
novel.2770	AAAAAAACCACCCCTGCACAAAAAACTCTCCTCTCCACCCCATCTCCGATCTCCCTGCCGCCGACTCTTCGTAGCCGCCGCCCACGTGCGAACTCGTTCGTTGCCGCCGCCGCCGTCCGAGGGGAGACGCCGCCGTCGCGTCTCCAGGCAGGGCGGCTTGAATCCCTGTCGCCGGGATCGCCCCGCCGAACTCCGGGCCATGGCGAGATCCAGCAGGCCATGGCGGCGACCAGCGCCGGGATAGGACCAGGAGGCCGCCGGCGTCTCCCTGATCCGTGACCCCGACGCCATGGAGCTGCTCGTCAAGGCACGCAGGCACGCGCGGGTCCAGCGGCAGGAAGGGCACAGAGGAGGACCGAGCTCGCCGGTGCGCGTGGCCAAGGGATGTAGCTGCCCGGA…
novel.2771	CTTCTGTCCGCACCACCAGGCGCACCCACCCACAACCCACCATGGATCCCGCATCCCTTCGGCGCTCCTCTCGTTGACCACCATCGTCGCCTCCCCCAAGGCCACCGGCGCTGATATTCAAACCATGGTCCTTTTTAGTGGAGAGGCGTTGAGGAGATGGCAGTCTCCGTCGCCCTGTCGCGGATCGTCACGGCCGCCAACGCCCAGCACCGCCTCCCTCGCCGCTGATCAACGCCGCCACCATGCCACGCACTGCCGCCACCCCGCCGTCCTCTCCCTGTGTCAACTTCCGCCACCACCGCGCAGAAACCAATCGCCATCACGCCCCCTCCCCATTTACGCCCAGCCTCCCTCGCCACACGCGGCCTCCTGTGTAGCCAGCATCATGCCCAGCGTCGC…
novel.2776	GCTCCATTCACTCCCCTCGCCTCGCAGCCGCTGCCGCCACGCTCCTCTCAGCTCTCGCCTCTCCCCCCGCCTCTCCGCCGTTGCCGCCGCGGGGCTCCTCTCAGCTCTCGCCTCTCTCCTTTCCCCTTGCTGTGTCGCCTCCCCTCGGCGCCGCCGCCTCGCCTTGCCTCGGGTCTCCGTTCCACCTAATTTTTTTTTTAACTTTTTGCTCCAAGCCAGCGACGAATCCCCGGATCTGGCGTCAGCGAGGAAGGATATGGTGGATGCGAGGACGTACACGCCGGATCCGGGCCAGCACAACCACCAGATGGGGGCTGCGGCGGCTGGACACCTTCGAGGTGCTGCCGCGGGCAGGAGAATATCGCTGCAGCACCCTTCGCCGCTGCCAAGCTCCTGGCG…
novel.2777	TGTACATGGGCCTGATGCCCGAGGTTATTAGGTCACCTCCAGTATAAATGTGACGAGCAGGGTCTCCTCGTCCTCCCCCTACTCTTTCCCCCGCCGCCGCCTCCTCCTTCTCCTCGGGTGCGCACAGTCGTCCACCATGCCGAAGCAGATCCACGAGATCAAGGACTTCCTGCTGACGGCGCGCCGGAAGGACGCGCGGTCGGTGCGGATCAAGAGGACCAAGGACGCCGTCAAGTTCAAGGTGCGCTGCTCCAGGTACCTCTACACGCTCTGCGTCTTCGACGCCGACAAGGCCAACAAGCTCAAGCAGTCCCTCCCACCAGGTTTGAGCGTCCAGGAGGTTTAAGCATCAAGCCAGACAATGCCTTTTCTAGTAGCGGGAATGTTCTATCCATCTTG…
novel.2774	GCGCCCAGGTCAAGCGCGAAGTCGAGCTCCCCATGCTTGACCTGCAAGATGTACTGTGGTTAAGAACTGCTCTCTGCCGCGGGAGTAGATTGGAAAGGCTGCTGCTGCTCCTGTACAATGCGGTTGCTGCTGCTCCTGTACAATGCGGCTGCTACTGCCACTACCACTCATCGATTCGGGCATGAGCACATTCTTGGAGTGGATCTGCATTTCAAAAAGTTAACAAGTGGGAGTACATGGAGTACTACATTTTAAGTCGAGGAGAAGATGGTAACTGCTCCGTGATGATGCCACCAGCACCTACGACTTCCTCGACCACCACCACCATGATGACGACTTCCTCGAA
novel.2775	CGACCTCATCGCCTTCCCCTCGCTCCAGATCGAGCAGCAGGTCCGGATCCACGACCAAGGCGGCGCGAGCGCCCCGATGTGCAGGTTCAAGCCGCGTGAAGAGGGTGCTCGTTGCGGCTCTAACCCTGGTGCCAACGCCATGAAGAAGGAGAACATCTCTCCTGTTCGTGAAGCATCCCCAACCCTAGCCCTTCTTTGCCCATGATGACCGAGCAGACAGGAGGTACTAATCCCTCCACTTATCTGGTTTTCTTCACCCCTTATGTGATGCGTGCTATCTACTTTTGTGCATGTTTCATGGAGAGGAGAAGCTGCTTCAATCCCATCTACTGAAGGAGGATGCCCACCATCCAAGGTGCTCAACATCATCACCATTTGTTGCCTGCCAAGGCATAAACC…
novel.15800	CCCAGCGCGCCGCCGTCTGCCCCTGGACCAGCGCGCCGTCGACCGGCCCCTGGCCCAGCGCGCTGCCGACTGCCCCTAGCCCAGCACGCCGCCGACCGGTCCCTGCCCCAGCGTGCCGCCGCCGGGCCCCGCCCCAGCACGCCCCCAACCACGGCTGTGCGCCACCACACCGCTCTACTCCTCGCTTCTTCTTCGTCAACGCGGACGGGCCCGATACTTCCTCACACCGGCCACCGTCGCACCACCTCAGGTACCTCCATCGCATCCCCACCCTCACCGTGATGAGAACGCATGGATCTGAAGCTGCATGTGCAACCCACGAGGCTTGGGGGACGAGCGCGACAACAACACTTGTGTAAGTTCAGGTTGGTATAAATGTATTTGGAGAGGAATTATTGA…
novel.17757	CAGAAAGGATCCAAGTATTGGAGCCAAACAACTGTCTATGCTACCACATCAAGGTGGGTTGATGCAAATAAAGTAAGGACAGGAATATACAGTAGCAGAAAGATCAAGCAGCTTGGTTGCTCTTTCATTGAACTGGATGGAAGCGTGCATGAGTTCTTTGCAGGGAACCAGTCACATTTTGAAAATGAAGCTATATACAACACTGTTTTAGGGATTAATGAACTGTTAGTAGCAGAGTCCTTCCTGATGTGAAAGCTAATACATTTCTATGGTAACCATACATCAGTACCTATGATTAAATAATCTTCTTTTTATGAAATGATGAAACCCGAAGTATTCTACGTATGTCATGAGCCACTTAATGTGCAACTGAATGCACACTGTTATCAAAATTTTATT…
novel.2778	ACTTCTTGTATCTGAATCCTTCCTCTGCAATCCATCCCTCCTTTTTCCTCTCCAAGTCACTCTCTCCTCTCGTCCCTATCTGTGATCCCCTTCTCCTCTCTTCCTTCCTTCCTGGGGTGTTACATGGAGAGGATGAAGTCCGACAAGAATTGACCCGACCTGTCGGGCAGAAGCCACCGAAGAGGATGACCTCCGTCAAGAATTCAGCCGACCCGCCCCAGGTGGCCCTCTAGCCGGATCCGCTCCTCCGGCAAGAACCCCTTCCCGAGCACGACCACGCTTCCCCGAGCAGGACGGCGAGCACGAGATCATCAGAGAGGATGAACTCGGTCAATTCATCCATCCGCAAGCTTCAGCGAGATCGGCGGAGCTGCGTTCGGAAAGAGCTCAACCAGATGC…
novel.2779	CCGTCCCGGCCCTTTGCTCTCGTTTCGTTTGCCACTCCTCAGTCTCCTCTGCTCTTCGCTGTCGGCGCCGCCTCCGCTCGTCGCCGTCTGTTCGTGCTGCCCTGTGACAGTGCCAGCGACCAAGACATGCAGCTCTACATCGTGGTCACCAGGCTGGGCTGCATCGCCTTCTCCACTGCCGCGTTTGTGCTCGCCATGCCGCGCCGGTCAGCCGCCAGTTCTGGTTTGTCGTGGCACTGAAGGGCAGTATGGTGACGCTGATGAGTTGGACCTCGATGCGGATCGTGTACCAGGCCATTTGCTTCTACTTCGGAGCACCCCACCTTGATTGTATTGCCCCCATCTTATTCAGTGACTCGGTACGCTCGTATCAATTCTAGTCTACCGTTTCTACTGCG
novel.17198	GGGACCGGAGATGCGCCGGCTGCCGCCCCGCCGGTCGAGTGTCAAGGCAGCCCATCTCCCTCTTCGCGCCATCGCCATCTAAGCCTCCCTATGAGGATAGCGTGGTGTTCCAGAAGAGGCACACAAATAAGCAGCTCTTTTTCGAGCTGCAATTCGGAACCGAAGCGGCTCCTTTTCGAGCTGCAATCAGCAATCAAGCAGCTCCTATCCGAGCTGCAATTCGACATCGACGCGGCTCCCCACCGAGCTCTAATCCGATTTCGACCCCCTTTCTGTGTAGATCACGGAAGGGGATCGAGTCCGTCTCGTGTTCAGTCTGCGAGGTGCAGTCGGAGGCGCAAACGAAGCCAATATAAATTGGCCAGTCGGCCCGACCGGAAGCCAACAGGTCTCAGACGA…
novel.14981	TCTCTCTTCTTGTTCCTTTGTACTACTGCTCTGTTCTTCATGCCTCCGCGGCCCTCTTCTCCCCAGTTTCCAAGCCACAGCAATTCCTCTTTCCTTGTGTTTTATGCAGCACAACCAGTGGTGCTCTTTCTCTTGCGAGCAACGGATGAATCAGCCTTGTTATCCAATCCAGAGGTGGCTGATTTCTCCTTTGCTCGAGTAGAGAAAGAGTATTGTTGGACACAGAGAAAACGAAGAACTTGGGAGGAGCAGCACCACCCAAGTTGAAGTAATGGGTTCAGCAACATCTGCAGCTTCTTTCGATGAAGAAGGAAGCTTGGGAGAAGCAGCACCCAAGATTTTTTGCTGCTGCTGCTGCTGTTTTCTTTGGTCTTATCCCCTTTCTCTTCTCAGAGAAGA…
novel.11960	GCAAGAAGCCGCCGCCGCCGCCGCGGGGCAAGGGCAAGGGCAAGCGCCCCTCGTCCGCCTCCGCCGGGGACGACCCCTTCTTCGAGTCGGAGCCCAAGCGCCGCCGCGCCCGCGCGGACGAGGACATCGAGAGCGGGGACAGCGACGACGACGCCCTCGCGCTGGGCGGCGCCGTCGTGGGCGAGGATGAGGAGGAGGAGAAGGAGGACCTGGAGACGGCCGGGGAGAAGAGGTTGCGGATGACCAAGGAGTACCTGGAGAGGATCACCGACACGGTGAAGAGGAACAAGGAGGAAGAGGAGGAGGAGGACGACGAAGATGACGACGAGGATGATGGTTTGCCCGGGGGGAGGCGGGTCGCCAAGCTCCTCCGGAAGAAGCAGCTCGTGGAGAGCGGCA…
novel.19604	GTCAGTCATGAGATCTCACACACATACATACATGCATGCATGCATGCATACATACATACGCGACTTGCAACCGTCGTGTCGTGTCGTGACCCCTCTTTGAGGAGCTCCATGAATGATATACATACATATATAATATAATGCTAGTAGATCAGTTTTCTTTATTTTTTTATTAAGGAAAAAAAGAAAAGGAAAGAAAAAGGAAAATATTTGGAAACGCGTGACGCGTGGGTGGGCTCTGGTGTGGTGTGGTGAGTTGACCTGACATGGGCCTCATCCTCCTCCTCTGCTTTCTTTCTTCCTCCGTCGTCTTGGTCTTGAAGCAGAGCAAAGCAAATCAAATCAGAGAGGAGAGAGCAAGATCCCCCCTCTCCTCCTCCTCCTCCTCCTCCTCCTTGTTGG…
novel.17122	CCGCCCCGTGCGAGAGCGACCTAACCCGCGTCCCCCCGACCCCTCTGGCCTCCTCCTCCTCCTCTCCATCACCCTCTCGCTCGCCGTCGCCACCGCCCTGTCCTCCCCCGCCACTCATCTCCCCCTACTCCGGCGCGCCCTCTCACTAGCCGCCACATCCCTCAGCCCATGGATTTCGGCGCAACCACTCTCGGCCGCCACCTCTCCTCTCATCTCCTCGTTTCCTCCAAATTTCACGATCTGGAGTTGGAGAGGCAAATACGTCCGCCGACGCCACGGAGATGGACGAGGCTGCAACTGGTGCTGGAGAGCCATGGGTGGCTGAGAGGAGGAAGGGAGGTACCCTCTCCTGCATCTCGCGCAAAGCCATCCTGCTGGTGGCTCGAGCGATGCAGGCAG…
novel.13139	GGACATCCCGCGGCTTACCCCGGCGCCTACTTGACACCCCGAGCCCCCCTCTCCCTCCCTGGTAACCCTAGTCCCCAAATCCCCCTCTCCCTCGCTCATATCCGATGAACTGGAAGAGGCTAAGCTCGCGGTCGTCGTCATCATCGTCGATCCCGCGGCCACCGGCCTCCATTCGTCGCGCCAAGACGTCGAGGAACTCCGCCATCGTCGTCTCCGTCGCCCTCACCTATCGGTTAGAGCTCGGACGGCCTACTACCTCGCCATCACGCGGTCTTCTCTGCCACGGCAGCCGCATCTCGTCGATGAGTGCGATGCGTCCGGCCACCTCGAGTCGTCCTCGGGCCGTCCCTGCAATGGCAACCCTGAGACCGCTGCTGATGCCCCTGTGATCGACTACGT…
novel.13138	CTTATCATCCCCAACCTCCCGCTTAGGGCACAGTGGGGACGCCGCGTGCGCCGCCCGCAGCCTCGCGGATGAGGCTTATCCGCAGCGCTCCTAGCATCGCCTATAAATGCCCTCGAATCCCCTCTGTTCTTCTCGCCGTCTCGCTTCTCCTCACGCCACTCGTAGCCGCCGCCTCGCTGCTTTGCATATCGCCGGAACCGAAGTTCTTCGTCGTCGTTTCCGTCGCCAGTGGCACACCCGAGCCCTCATTTTCTTCGTCAACCTTCTTATCTCATCGAGGCGCACCATTTTGACACCTTTTTGCCGCGTAGGTCACGCCGGAGACGACGCCCCGACGACCTCGAGCCCCGCCGGAGCACCGGAGCGCCGCCGCCCGTCCCGACACCGCCGACGCCCCGC…
novel.13137	CAGGCACGTAGTCAAAGCATAACATCGTCTGGACGCTTTGTGACTGTCTCACACGAGACCCGTAGGCATTCCTGGGGATGGTAGATGCTTGTTCCGTTCTGTGGCTCATGGTTGCTGATGAGTTTATCAAGAGACGGACAGAGACTGAATGGTTTATTGAGGGTGATTTCGATACATATATCTCTCAGATTAGGAAGCCGCATTTGTGGGGAGGAGAGCCAGAATTGCTCATGGCTTCTCACGTTCTTCAGATGCCGATCACTGTTTATATGCGCGAAGAAGCAGCGGGTGGTTTGATAGCGATCGCGGAGTATGGCCAGGAGTACGGCAAAGAAGACCCGATCCGAGTCCTCTATCATGGCTGTGGCCATTATGAAGCGCTGCATATATCTGAAACCA…
novel.13136	CCGGCCGCCTCCAAAAGTTCAGATCCCCCCTCCCGCTCCCCAGCACACTGTTCCCGTGATCGCAATCAACAAGGAGTTCCCGGGCCCCGTCGTCAACGTCACCACAAACTACAACGTCGCCGTCAACGTCCTCAACAGCCTCGACGAGCCGCTCCTCATCACCTGGGACGGCATCCAGCAGCGGAAGAACTGCTGGCAGGACGGTGTGCTGGGCACCAACTGCCCCATCCCGCCCGGATGGAACTGGACCTACAACTTCCAGGTCATGGACGACGCGTGCAAGTCGCTCGACTATCCAGAAGACCA
novel.13135	GCCGCTATTTATAGCCCCTCCACCCCGTCCCATTGCTACACACACACACACATACGCCTCACACTCTCTGATCAGTCACCACAGTCTCGGTCTATCACGGTAGCACTAGCTTCAGCTAGCCACCCTCTTCCTCTCCGGGCATCTTCTTGCATCAACCACGGCAATGGCCACCGCTGACGTACGTATAGCTTGTCTAGATCGACTTTCCTTTTTCGCATGCTCGCATCGATGATCGTTTCGATCGGTTCTTTACCTTTTGATCTGCTTATGTGTGTGATCTGACGAACGGCCGGGTCCAGAACCCATCGGCCGCGCTGACGGAGGAGGCGCCCGCGGCGGAGACGCCAGTGGCCGCCGAGGAGGCCGCGAAGACGGAGGAGGTCCCCGCGCCGGCGGAGG…
novel.13134	GAGCCCGCGGGCCCAACGCCGGCCCGCCCGAGCCCGCATCGCCGCCGCCTGCCCGCGCCTTCGCCTCCTGCCCGCGCCGCCGCGGCTTCCCCGCTGGCCGGTGCAGCCCCGCCGCGGTCGGACCTCGCTGCCGGCAACGCACTGCACCGCCGCCGTCGCGCCGCCGTTCGCCGCGCCCCTCCACCGCCTCCCTCCGGCTTCACCTCCTCCCTGCGGCCGCCGCCCCGCCTCGCCTTCCTCTCCTTCGTCGCCGGCGGGCAGGTTGACCCCGAGCCTGAGCTCTTCCCGATCGGGATCCAGATCCGGTCAACGCGCAGAGCCGGGAGACGAGTTCGTGAACGAGGAACCTGTCGAGTACGCTTACGAGGATCAAGCTTTCGACAACTCTGAGAATCTTGC…
novel.13133	CCTCCCACGACCGCAGCTGCACGCCATCCCTTTCCCCTTCCTCCTGCTAGCGGCGTCCCTCCACTCCGCTGGACAGTGCCGGCGACGAGCTGGACAGGGGGCGGCTGCAGGCGCTCGTGCACGTCGAAGAACCGGCGGCCGCTCCTGCATCAATGGCGCAGCGAGGAATCAAAGGAGATATGGGAGAGAGGGAGGAGATGGGAGGAAACTGGGGAAGGGCTCATCGACGCGGCGGCGCTTGCCGGAGCTTGTCTGGCGGCGGGGTCACACGCGCGTGGCGCCCTCCCTGGCGGCGCAAACAGGAAGGAGGAGGCGCACGAGAGGCGTAGTGGCTGCAACCAGATGGGCTTCGGAGGGCCGAGATCATGTTGCAGCGGGCCCTGGCGCTGCTGGTGGGTT…
novel.13132	CGCCGCCGCCACCTACCTCCGGATCCCTCCTGATCCCCTCAATTCAGCCAGCAGCCTCCGACCACCTCCCTCGTTTTCAGCTCTGAACCAATCCCGCAGCCTCCTCCCGATCCAGTCCAATCATTCAGCCACGTCTCCTCTGCTCCGTTGGATTTTGATCCAACGACGCAGCGGCCCCGAGCAGCCTCCCTCGCGCGAGCCCCGCAGGAGCTCGAACCCGAGCGGATCGAGCCAGCCGTCCCCGCCGGTGATGAGCAGCAGCGCCAACAGGACCTCCCCGCGCGCCGCCAGATCCAGGCCGGGCCTCCTCGCGCCCTCCTTCCTCCCGTTCTTCTTGTCTCTCGACTCTAACCTCTCTTCCCCGTGTTCCTCGCAGAAGAACTACGCCCATGGCCGCCT…
novel.13131	CTTCGATGTATGCTCTCTTCGCCGCCTCTGCCCGCCGCCGCCCTCGGTCTTCTTCTCCGGCCGTCCGCCGCCGCCCGCCGGTCTTCTTCTCCAGCCGTCCGCCATCCGTCCTCCTTCCCCTCCACATCTGCCCCTAATCTTCTTCGGCGCCACCCACAGCCTCATCAATCTCCAACCTCTTGTTCCCGTGCTTCTCTGATTTGGATCGAGATGGGAGTCCTGGATCGAGTTAGGGTCTGTGTTCTTCTCCAACACAAAGCCATGGAGTGACCGACCCGGATTTGACTTGGCTATCATAAGAAGGAAGGGTCCTCGACCGGAATCTGCCCCAGGCAGGACCTCAATGGCGACCTGCAGGCCCGGCCTCTGTCTCTTTCGACTCCCTCTTTTTGCGACCTC…
novel.13130	CCGGGGACGAGCTGGGCGGCAGGGAGACGCGGTGGACGGGCCCGGCTGCGTCGATCTGCTGGCGCGGGAGATGCGGCAGAGTACGCGAGCGAGGATGACCGGGAGACGGCGGCGCGCGGGAGGCAAGGGCGAGCAACAGCGGTGGCGGCGGCGGCCGGCGGGGTAGGGTTTGGAGGGGGAGAGAGAGGTGAGGGCGCGGCGCGTGTGCGGGAGGA
novel.16749	AGGAGAGCCACTGCACCACGCGATTCCACGTGATCCTCTCATCTTCAGGCTGAACATCCTCTGTAGCATCCGCTGAAATTTTCTATAAAGGGCTACATCATCAAACACATTAACCTACGCGTAAGGGGCGCCCTCTCGCAATAGCCACGTCGAATTTACTGTGCTGAAGGCGACAAAGTTAAAAACGCGTCGACCCATCGATCATTGCTCTCGCATGCTCAGACAACTAAAAGAGGA
novel.16748	CAAATCAACCGTAGCCAGCTCCCCTCGCAGTAGTTTGACCAGAGGAGGTCGTCGTCCTCGCCTCCGGCAAGTGCAGCCGCCGCCGCACTCCGGTTGGTTTCTTCGCAGCCAGAGCCCCTCCGACCCCATACTCGCCGCCTCTAGTCTTTCCTTGACCCAGCGGAGCCGTCTCATCCCTTAATTCCGATCGAGAGCCACCGTAGACCGAATCCCCAAACCAACCCGAAACCTCCGTCCGCCTCAGAGCTCGCCGTCGGCGACCCTGTCCACCACTCTGGCAGTGGTGACCATCGAGAGGACGGCTAGCTCATGAGGAACCTATCCCCGTGCCTAGTACCCCGCGGGGAGTAGCCTTCCGCCGACTGGCGTCGCTAGAGCTCGCCTCTGCTTCCTGGCCAG…
novel.19601	CGCGCCTGCTGCCGTCGTGCGGTACCTGAGCGCCGCCGCCGCCGCCGGCGCCCCCAACCCCCCGCCCCGGGACGCCTCCGCCTTCCCGCCTCCCGCGCGCGTCGCCGCTCCCGTCCTCCCTCGCCGGGACACCGCGTTCCTCTGCCGCCGCCGCCACGGCGCCCGCAGTCCGGGGCTCGAGATCCGCCGCCGGTGCCGATGGAGGCGCCAATCGAGGCCGACGGGAAGAGCTCAGAGCCACCGGGGAATGGCTCGCTGCCGAAGATCGCCGAGAAATCCCAGGATTCGGGGGGTAATCCAGGGACGGAACTGCCGCCGTTGCATCAGGGCAAGGAGGTCATCCTCGTCGACGACAATGACAGTGGCCAGGAAGACGGTGGGGGTGCCAAGGTAGACGAG…
novel.15803	GAAAAAAGAAACCACCGCCCCCTACGACCCGAACAGATCGACAGATCGACCCACCACTTCCCCAATCCCGATCCCCGCCTTCCCCCGATCCCATCGCCACCGATCCCTCCGCCTGAATCGAACGCCACCACCGCACAACCCGCCAGCGCCAGCCCCGACGTCCTCCTCCGCCGCCTACGACAACCGCAGGCACCGCCCCGACCACCTCCTGCGCCGCCCTCCACCCTCCACCCCGACCACCTCCGCCGCCGCCCTCCACCTCGACCACCTCTGCCACTCCGACGCGACCTCCCCCCTCCTCCGGCTCGACCTTCCCTCCCTTCCTATGCGACCTGCCGCGCGCCGCTGCCTGCATCTCGTATTTGTTACGCGCCGCGGAGATCCCACCTGCGATCTGCA…
novel.16743	CCGACCCCAACATGTTCGATCGATCCCCAATCTCATCCCCTCCCCTCTCTCCCTCTCCCTCTCTCGCGACCCACACACCCTAACCCTAACCCGACTGCGCCGTCGCACCCGACATGGGCGCCGCCGCCCCAACCCACCAACCGGTCCCCTTGCGCCACCACTTCTCGGACCGTGGCCTCCCTTCCCTTAGTCCGCAGTAGCAGCAGTGTCGTCTAGGACGGAGGAGCACCGTCCGCCGCTGAGGAGCAGCAGCGCGGTCCGCAACCAAAGATCCGCTGTGCGCCGGGAACATCAGCACCATACGCCGGAGGATCCTCTGCACCGACTACTATTGAGGAGGAGCCCGCTGTTCTTCTTCCTTCAATGGCGACCCCTGTCACGACCCCGCCTCCAGATCTC…
novel.16742	CTTTCACGCCACTCTTGGCACACGCGCACATAGCCGACGCTGTCGTCGCCGCGTCGTTGCAGATGCCGTAGGACGGAGCCTCCCCCACGCTGCACCTTGGTGTCCAGGAGCCCGGTCGCCATCATCTTCCTCTCCCCGGGATCAACGCCAAGGAACACCTGCGATGCCGTCGTGGCCGTTCCCCTCACTGGAATCCGCCAGCCGCCGCCCTTCAATCCGCTACCTCCAGAGCATCCCCGACCTCTCCCTTGCATCTGTTTGCCTCTGGACGTTGGAGCCCAGGAGCCAGATGCCACTGTCGACGATGACTTCTACTACTCGGGAGGTGCCTACTACTACCTGCAGCCCGTTGACGGCGATCAGGAGTAGTTTAGGAGGATCCCAGGCAGGAGGCTTGTG…
novel.16741	ACCGAATCGAACCCTAGCCCCGACCCCAATCTTTCTCTCCTTCCCGATCCTTTTCCTTGTGGCGCCGTCATGGAGGCCCCCCCTCGCCGGCCGCCTCCCGCCCGCTCCGACAAGCCGCGCCCTTCCTCCTCGCCCACGCGCCTCCCCTTCCCTTCTTGCTCGCCGCCGCCCAGGTGGGTTCACCGGCGAGGTCCGTGTGCCGCGGGAGTGGCGTGGCCGTCGCTGCTGGCCTCCTCTGCCTCTGCAAGTCTCTTCTCTCAAGTCCGCGCGCCGCCTGAGCGGTGTGGCCATCCCTACCGAGGCCTCGTTGTTGCACGAGAACCAGCTGGCCCGCCCCATTTCCCTCATTTGTGAATCCTCGTGTGCTCGCTGCTAGTACTTGATATTGCAGAAAACTTG…
novel.16740	CCTCCACACCATGCGTCTCTTCAGTGAAGTATTGATCTTGTCCATGACGAGAAGCGCTCCATGGCCGGTGACTGGTGCAGCAACCCATGGCTGGTCCGTAGATGCTGGAAGCCGGCCACCATGGTGCTGCCAGCCGGCTACGCCTGCGCTAGAAGCCGCCGGACCAGACCACCCGCCTCTGGAGCTGCATCTGCCGTTGCTCGCCGTTCGATGTCGCCGCCGTCCTGGAGGAGTGCCGGCGTCCATGGCTCTCGCCTCCTCGAGCTCATATGCAACAACAAATTTGTTGCAATTTTTGCAACAAAGGTCTTGCTGTAGAAAATTAGATGCGGAGGAGGTCTTGTTGCAATTTCTGCAACAAGGGTCTTGTTGCAGAAAATTAGACGCGACAGAAGTTGT…
novel.16873	GAAAAGTAGAAAGCCCAGTAGCCGCTGTTGCAAAGAGTCAGCAGCGAAGTCGCGTCCGCGAGGAAGGAGATCGCCTCGGCGGCGGCCGTTCATCGAGGGAGATCGCCTCGGCGCCCGCCGGAAAATCGCCTCTCGATCCGTCCGTGTCGGCGGAGGAAGGAGATCACGGAGGGTGGAGAAGAAGGTCAGTTCCTCCCTTTTGTCCCCTGTAAATCTGTCTCGCGGATCGATCTCGCGGCGCCTCGGCGGCCATGGAGCCGGATCTGGACATGGCGGCCCTGAGAAAGAAGCTAGAGGATGAGGTGCTCGGCACCTGGCTGTGGGACAGGGAGCTGGACTCCATCCTGCAGGAACAGCAAGAGCGAGACGACGAAGGCAATTACGAGTACTACGAATCAG…
novel.16746	ATCGTCACACTTCTCAGTAGCCGCCATCCATGGCTCATTTTCCGCGCCGGCAGATCCCCCACCGCCAAGTATCGCTGCCTACTCCCTTAGACGCCACCCAGCCACGCCCTCTAGCCAAACTCGAGCCACCACGTCGTGCACTGCCTCCTCCCGCCGCCATGACCCGCCGCTTGCCCTATCCTGCCCATGCCCGAGCTGCTCCTCCCCGCCGACGCGCTACCCACCGTAGCGGCACCCCCGGAGTCCGCTGCTGTCAGCCCTGGCTCCTCACGCCTCCCCGTCGCCCCACGCCACTCGCTTCGCCGCGTCGCCGCCTCGCCTCGCCCCGCATCGCCCGAGCCGCAACCGTGCCCCGCCCGAGCCGCTGCCAACTTCCGTCGCCCGCTACTCCTAAGGGGC…
novel.16745	CCAATCTAAACCTAGCCGCCACACTTCCTAAAAAAAAGCCCTAGCCGCCGGCCCGCCACACCCCACCCGCGCGACGTGCTGCCGGCCGCCGTCTTCCCCCCTCGACGCCGCGGCCCACCCAACCGTTGGACCGGAATATTCCGCCTCCCGCGAGGGACGCGCCCCCTTGCCCCGCCGCACCACGCTAGCTAGGGTTCGCTCCCTCTCCCCCTCCCCGCCTCCGCGCCGCCGACGCCGACGGCGATGGCGCAGCGCTGGCGCTCGAAGGCGCGGCGCGACCCGGACCTGGACGACGCCGGCTCGCCCTCTCCCGCGCGGCCCCGCGCGCCCCCCAGCGACGACGAGGACGAGGCGGGCAACGAGGACCTCACCCTCGAGATCGTCGCGCGGGCGCGGCGG…
novel.16744	CACGCCCAACCCCCTTGCACACCTCCCGCTTCACCCGTGCCACCCGTGACCCGCCCACCCTGATTCGTCCTCTTCTCCTCGACTGCAGGGCGATGGGATGTGGGTCGAGCAGCGGTTCCATTACTGTCAACCCAGATTGTCGAGGAGCGCAAGCAAATCAGCCTATGCGCGTCATTGCTCTCCTTCGGGCCCTGCCCACGTCGGCGGCCTCGGACACGCCGGACGCGGCCTCATCCGGAGTTCCGAACAGGGAGTTTGGGTTCCGATGGGAGGATATCGGGAAGGAGCAGCTCACCGGGACGGTGGTCTTGCACGAGCGCCGCGTGTTCCTCTACTGCAAGGGCCCTGAGGAGCGCCGAGTCCGACCACCTCCCCCACCTCCTTGCTGCCGCCATCAAT…
novel.12628	GAAAAAAGAAAAAAAGAAAAACAACGCACATCCCCACGTCCTCGTATCCCACCTCCCACTCCCTTCCCCAAATCCCCCGCTCTCAATTCCCTATTCTCTCCAGAGAGGAATCACCGCTGCCGACCTCCTCCCTCCTATAGCGACGGAGGCGGACGCCGGGTTGGGTCGGACGCCCACGTGGAAGGAGCGGGAGAACAACAAGCGGCGCGAGCGCCGGCGCCGGGCCATCGCCACCAAGATCTTCACCGGCCTCCGCGCGCTCGACAGCTACAAGCTCCTCAAGGAGCTCTGCCGCGAGGCCGAATGGGTCGTGGAGGATGACGGCACCACCTACCGCAAGGGATACAAGCAGCCGTCGTCCGGGCCGTTCGGTGGGGTCTCGTCGGTGGGCATGAGCCC…
novel.12629	GGTTGTATGATCTGGCCCATTATTGCATCTCCATTCTATTCGTTGCTTCGTCTCCGTTTTGCTTGTCAAGGAAAAATTAGGCCTCGGCCAATGGTGGAGAAGACAGACCCCAGGAAGGATTTTGCGCTGCCGTCTTCTTTCGCCGGTCCGTGCCCTGGAAGAGCGACACCAGCCAGTTCTGCCTTACTTGCAGCGTGTGTGATGTGTGCGTGCTTACTGGTGTGGCAATTTCTTAATTATAAGTCCCAGTTTATGCACTTTCTAGAAGGAGGATGGTGAGGAGGGGATACCTTTTCCTCGGAGAGGACCCTAACTGAACTTTGTATCGAAGCTTTGTGTGTGTGTTTCTCCTTAATCTGCGTGTAAATTCAGAGTTCTAATCCCCATCCTGGTGCTTGC…
novel.15561	AGAGGCCCAAGGCCGCAGAAGAGCGTCATGTCGTCCTCCCCCACCCCCGCGACGGACGCCGGCGCCGCCGCGATGGCCGTCGACGACTCGTCGGAGACCGACCAGCTCGACTCCATGTCCACGGAGGACATTGTCCGGGCCACCCACCTCGTCGACAACGAGGTCTGCGTCCTCAAGGACGAGCTCCAGCGGAACAACCTGGAGCTCGAGAATGTCAAGGACAAGATCAAGGAGAACCAGGAGAAGATCAAGCTCAACAAGCAGCTGCCCTACCTCGTCGGCAACATCGTCTTCGTGCCTCACCTGCCCCGGGAATTTCCCCGATCTGGACGCGGATGCGGAAATTATGGGTTTCTGTACCGAGTTCATTCATGCCGGATTCACGATTCCCCGATCCAG…
novel.14598	CTCTCACCCACCCACCGCGAGCTACCCCTAAAAAAAACCACCGCACAGCACTCCTCTCTCTCCCCCGCGCAACGAACCCTAGAGCTCCCGATCCAGATCCCTCCCCTCCCCTCCCATCGCCGCCGGCCTCGACCCCCTCCCCCTGCCCTCTCCCCGCCGCCTCCTCCTTCCTCCAGTACCACCTCTCCAACCTCGCAGAGCTTTGCTGCCCCGCGCCCCGTGCTCGCCGAGGCACACCACTCCTCTCGCTCCTCCGCTCCGATTCGATTCGATCTCGGCTTTCTCTCCAAGCCACAGGACGCGACACCAGCTCTGCCCATGGCGGTGACGATCCAGTACGTGAAGGCCCGCCAGAGCTTTGACAGCTGCGGCCGCCTCCGCCGCCCCCGCCGGCCCGAC…
novel.12620	GCACCAGCGACGCGCGCGCGCACACAGACACACACACTAATGGTGCTGCTGGAGGCCATGGGGCTGAGCAAGGATGGCACTGGTAGCATTATACTATCAAGAACACCAGCATGGCATTGATTCTTGCTATCTATAATGCACGCGACACGCCATGGTCGTCTTCCACCACACGACGCCTCCAACCCTCCAAAGCGTGTCACCTCAATGGTCGCCGTTGCCTCATGCTCCAGCTCCCCCAGCCACCGCCACAGGTCACCGCCTTTGTCCCTCCAAAGAACAGCGCCTCTCTTGTTGCAACCTCCTTACCACGGCGACCAACGACGAGGAGGAGGAGGAGCTGGGCGAGGCAGGGAGGCC
novel.12621	GTCGAGGGGGTCGAGCGGATGCCAGCCGTCGTGAGGGATCTAGCGCTCAAGGGAGTTGATAAGACGGGTGCGACCGTGCGAGGCCACCGGCGGTCCAGGGGATCCAGCCAAGGCGAGGCGCCGGAGGGGATCCGGTGCTAGAGCGGCTGCATCCAGGGAACTCTTTGTGGGCAACCTGTTCTTCTCCATGGTGCTCCAGCAACTGCACAAGGAGGTCGGGCCTCTATTGGTGCTCTGCAGAATTCAGATTGGAGGTGATGGAGGGCACTGTACAAGAGAGGACATGTGTATGGGCAACAACAGTACATCAGCTAATGTTGTTGGCGGTGGTCAACTGATTTGAGCATATTTGTAGACTGGCAGGCGCGCGCCTGTACTGCCTGAGTCACCACTGGAGAG…
novel.12622	TAAAAAGAGATTTAGAGGGTTCTGCAAGTCAAGTGAGGATTGTCCTTGGAGGATTGTTGGCAGCCTACAGGATGATAAATGTACTGTAAAGGTCACAGTTTTAGTTGATCAACATGATTGTGTTTCAAGCAGCAGAGTGAAGACCATAACGCCATCGCAAGACTGGGTAGCTAACAAGGCTGTGAGTATCCTTAGGAGTTCACCTAATATGGGTGCTAAAG
novel.12623	CACAACAGGAAAACAGGAGAGCAGCCTCCGGCTCACGCATCCCTAGTCCTCACTACCAGTAGCCACTGCATGCTAGATCTGAGCGAAGCCTGGATAGCCACCAAGGCCACCACCAGCATAACCACCACCCTCTGAGCTACCCATCACGCCGCAAACGCACTTGCACGATGTCGCGTCGTGGTTCCAGTTTTCCGCGCCACACCCTGGCTCGTAGCAGTTGCACCGCATCGGCTCCAACACGCGAGGAGATGAAGCTAGCACATGGCTGCCGGCTCCGACAAAGCTTTGCCAGACTGAGCCCACCAGCAGCGACAAAGAAGAGGGAAGGAGGAGCTTGGTGGCGGCGGCGCGCTAGGGTTCCCTCAGGTCGCCGTGCGGAGCGACTCGGGAGCGGTTGGG…
novel.12624	GCGATCTGAAACATCTGGCCGTCCATCTCGTTCGGTTAATGAGATCTAGGCCGTCGGATCGAGCCTCAGGAGGAGGCAGGCCGTAGGATCGAACTCGTGCGACTGTAGGAATGAATAGTTTCACTCCAAGCTTGCCACCGCCCGTAATTCCAGCGCCCCCCTGAGGGTATTTTTGTCATTTCATTTTTGGGTATAAAACCTTAGCAGCTCCCGTAGAACCCTAGCCGCTCCCCTTTCCAGCCGCTCGCCCCGCTGCCTCGCCCGCCCCGCCCCGGCCCGCTGCCTCGCCCGCCCCGCTCTGCCGTCCCGCTCGCCCTGGCCGTGGCCGATGACCGCGCCCCCGCCGTTCCGCTTGCAGTGGCCGATGCCCCGCGGCCTCGCCCGCCCCGTCCGTCCCGC…
novel.8359	CGCTTGTCCTGTTCCTCTCGCTACAGGGGACAAGGGGGGCCGTGGCGGCCATCCGCCAGTGATGGCCGTGCGTGGCGGCCGTGCGTCCCCTGCCCCTGCCTACAAAGCCCCCCCGGGCGCCCCCTCGAAACCCTAGCGCCCTCCTCCTCTCGCCCCCATCTCCCTCCCTCGCGCTCGGCCTCGTCGGCCTCCTCCGCCCCACCTCGCCGTCGCCGTCATCATCGCGGCCACCGTCGTTTCCGTTGCTCGGCAGCACATCAAGGAGGTCCGGTGTGGCCTGCTTTGTCCGTCCTGAGCACCAAACCGAGTCGGGGCGGCCCATACGCTCTGCATCGCCGTCGTCTCCTCGCCACGACCGCCGTCTCTTGTCGTCAAATTCGACGCATCCCGGTCACCCCG…
novel.12626	GTCACTTCGTGGGGCCGCTGCCGCGTCGCGTACGCCTGCCATGGCCAGGCAGCTGCGTGCCCTATGCATGTTCGCCGCTCTTGCTGACGGTGGGCTCTGGCCCCACGCATGCCGCGTGTTGGTGTTTGCTTCGTGGGTTCCAATGCTGCTCTGTGTGAGTTTGGTGTGCCGTTGCGGTGGGCAAGGGCCTCCTTTTCTCCTCAATTTCCTCCATTTCTTCTTCTCCTGCTTCTCATTCTGTGCACGCTCGCTTCACCCACTCGCTGCATGCTCTCTTCGTCGCCTCGCTCCGTTTTGTTCGAACGCCCTATCCTCCGGCTCTGCACCATGGCCACCCGTTCCTCCATTGGTGCTGTCGGTTGAGCTTCCTTGGATTTTGCGTTGGCTCCTTCGTAGGAG…
novel.12627	ATTCTCACGGGGGGCTTGCGAGTCGACAGATGCCACAAGGGCTTAGTGTGAGGGTAAGACTGCTGCTGATAGACCCCGGAGCGGGTATGCGAGTAGCACGCGGTGGTTTACCCAGCTTCGGAGCTCTCCAGAAGATAATACTCCTACTGCTGCATGTCTGAGTGTATCTGATATGTATATGTGGTACAGAGTGCTCCTAGAGTTGTATCTAAGCTCAGTTCCATAGGCATCTGGCTTTGTATATGTACGTG
novel.2516	CCGGCCGCGTCCTCGCATACCGCGGCAGCGGGCAGCGAGACCCGTCCAAGCTCGCGTCCTCGACCACGGACGGCGGCGACGAAGACCCCTTCCAAATCCGCTTCCCGCACGCGATTCTTGCAGGCCGTTGGGAACTTCAACCCCAACATCCTCGGCTCCCCTCCCTCGATGACGCCAAAGAACGTGTCTCAAGCAGCGCCCGGCGTCTCCCCCATTATCAGCTCTTCCCGAAACCTCTCCCCAAGTCACAGGAGCCGTCCAATATCGTGCTTCTTATTGGAAAAGAGTCCCTGATTTCATACATGCCAACAAGAAAGAAGACTAACAGTGGGTTGTTAAGGACACCCATAAAGAAAGAAAGAAGACTTGTGCTATCAGAAACCAATCGAAAAGGAGAAG…
novel.2517	CCAACTCGTTCCCGCGGACCGAATATTCGGCCCAGATGCGGAACGAGGTGAGACCTCGAAAACGGCCGGACCACGCGGAACCGCTCGCCCTCTCGCACTCTCGCAGCCCTATCGCCTCTCACTCCCAGAAAGACCAGGGGGGCTCGATCTGGATCTACGGGTTTTGTGGCTTGCAGAGGAATAGCAGCGGGGCGGCGGCTTCCGGCGGGCTGAGAGCGGTACCAGAGGCCCAGCAGAACAACCCAATCTCAAGATGGTCAAGAAGATGAACAAAAGAAAAAAGATGGTTAGGGGAGCTGTTGTTTTTGTTGCACTAGCTGCAATGGTGGTCATTGTTCGGGCTATAATAAGGAAAAAAAGACCACGGATTACCTATGGGCCGATGCATGAAAGAGATCG…
novel.2514	CGCGGATATCGAAGCAGAGGACTCAGATCCGGGCGCTACCCAGGCAGCAGCTGACGTGAGAGGCGACGCGACGGCATCCGAAGCGGCGAAGCGACGGCGACGGGAAGTGGAGGCGCGCACGGCGACAACTGACAGCATCGACGACGACGCTCCGCCGCACAGACTACGAGACCGACACTGCTGCTGCCCAGTTCGACTACGGAGTTGACGACCCCTCCTACTTGTCAGAGCAACCAGATGCTGGAGCCCAGGAGCCGGACGCCACCGTCGACGACGACTCCTACGACACTGGAGGTGCCTACTACTACGTGCAGGCCGCTGATGACGACCAGGAGTAGTTAGGAGGATCCCAGGCAGGAGGTCTGCGCCTCGTTCGATCTGTATCCCAGTTTGTGCTAG…
novel.2515	TTCACCTTATCCGCCGCCACGTCCTGAGCCGCCCATCTATGCCGCCGCCGCAGCCGCCGGGCTGGCTCCTCCTCCACCCCTGCGCCCCGTCCCAATCTCCACAGCCTCCAGCGACCAACTCCATCTCCTGCCTCCTGCAACTGGTCCTGCCAGTGCGCCGCGTCCGCCGCCGGTGAATACCCTCCGCAAGGACTGCCCCTAGCCCCTCTGCTCCGGCGCTCCTCGGCCGTCCCCGGCCCTTTGCCTGGTCGCCAGGGACGTGCTGCTCCACGCCTGCTCCAGCCGGGGGCTGCCACCCGCCGCGCCGGCTCTTTGCTCCGGCCAATCCCGGGCTGCTCGCCTGCTCTGCCGGACTCTGCCGCCCAGGACTTGCTGTCAACAAACAGCAAGCAGGCTGGG…
novel.2512	GCGGAGGCATCGAGTGGATCGGCTACCTCCCCAAGGCGTCTTCGCGGCCTCCGGCGGGAGGTCCGTCGGTGTCCACTGCCTTGTCTCACCGTAGTCCGCAGTTATGGCGCCGCGCTCGTCCCAGATTTCGGCTTCTCCCGCCGCAAGACCGGCTCCTCCTCTTGATTCGTCCTCGCGGAAGGGCCAGGTCTTGGAGTTGCCTGCGATGGGGGCAGCCATGGTGGAGCTCGGGTCGGGATAGTGGAGGTGGTGGTGGCTGTTGTGCCGCCACTGAAGACCACGGGCGGTGGCAGGGCAGAGGCCGCGGCGAGCGACGAGGGCGGCCGCCATCCAGCGGGTCTTCACGGGCCCGACACCGGCCATTCGGCTGCCGACCTAGCCTACTAGCGCCATGGAAGA…
novel.2513	CCACTCCTCCCCACCCCGCCCTAGCCTTTCATTCGAGCTCGAGAGCTCCTCCTCGTCTCAGATGGCCGCCATGGCCGCCTCGGGCCTCCTCTTGAATTCATGCCAATCGAGCCCTCCCCCTCCCTCCTGACCTCACCAGAGGACCACCCGGACCTCAAAGCTCCTTCCCACACCTTCGCCTCGTCTCCGGAAGTAACCGTGGCCTCGACCCCAACTCCACCCGACGCCGCCGTCCGCCGGCGTCGAAGCTGCTACCGCTCCGTCCATCCCCGGCGGCCGTAACCTACCCCTTCGGATGTGGCTCCTCCTCCTGAATCCATCTGTAGGCGGAGCGCCGCGGGAGATGGGCTGTAGCGCCGGCGAGCATCGCCGGAGCTCGCCCCTGCCTCGGCCGAGCGC…
novel.2510	NNNNNNNNACTACAACCACCACCACCCGCCGCCCCCGCACGCGTACCACGGCCCGTGGCACCCCGCGCCCCAGCCGCCGCCGTCGCAGATGCCCGCGCTCACCGGCCCCCCGCCCGAGTTCGTCGGCCACCAGCAGGCGCTCAAGGTGAAGAACGACATCAACCTGCGCAAGGACACCATCCGCCTCGTGCCCGACGCCGCCGACCCTGACCGCCGCCTCGTCTCCTTCACCTTCGACGCGGTCACCGACGGCAGTTTAGTTATACATTACTTTGCCAAGGAAGGAAAAGACTGCAATTTTTCTTCAGTGTACCCAGACTTGCAGACACCAACAAAGATACCTTTCCAGAAAGGATTGGCTCAAAATTATGTCCAGCCCTCTGGATCTGGTATTGATCT…
novel.2511	TTTTTCTCCTATTCCCTTCTCCTTCTCCGCTTCCTTCTTCGCTCTATTCTGTTTCTTTCTTTATCGTCTCCCTTCCTCGCTTCCTTCTTCTCTCTTTCTTCGCTATCCACCGGCCGGCGTTTCCTCTTCGCGGAATTGGTTGTCGCCATGGATGCCCAAGGCCAAAATGTTCCTGTACGGTCCAGTGCGACTTTCCAGTCACGGTTTTCTACTCTTCGTTGGGCCAAAGCTGTTGATAAGATGTCTCCTTTTTAGAGAAGCTTTATGTCAGACTAATTCAAACATCTTCTGAATGTGCGCGCACATGTGATTGTGCCCATGGATTTGCTGCAATGGTTAGCAAAACATATGCGCTATGGTTAAGTAGGCATTTTCGAGCACAACAACAAAGTCATTCAT…
novel.19852	CCTAAATCGCTCTTTCCCTGTCCGTCCTCCTGTGTGCGGCGCCGCCGCTGCGCAGAGGCCACATCTCCTCGCCCTCCTCGACATCTCCGGCCAAGGCGCTCACTTCTCCGGCCCTCCTCCACATCTCCTCGCCTCCACCCCATCCACTTCCTGTCGAAGACTGCGGCAACGGAGCTCGGCGGCTGCGGCCCTTCTCCAAGACTGCAGCATGGTGCTCGGCGGCTGCGGCAACGGAGCTGATGGAGCGCGAGCCGACCAGTTCAACGGAGGCAGTAGCACGGGGCAGCGGCAGCAGCATGGAGGGCGTCCGCTTGACTGGAAAGAGAATGTATTTGTTGATAGTGAGAGTGAGGATAATGATGGGGTGAGTGAGGATGGGGAAGATGCTCCATCCATGCA…
novel.18227	GTGGCTAATAAACGTGTATTCCACCTATCCAGCCGCTCCCTCTCCGGCAGCCGCCGCCGCCGCCAGTCCTCCCCAGCATCCTCTGGTCCTCTCCGCCCGTGCTCTCCCTCGCCTCCCGATCCCAGCTGCACATCCGACCCCGCACCCTGTCGATGAAGCCCCGGATCCAAGGATCTGCTCGAGCTCGGCATGTCGCGGGCCGACCCAGTGCTCGACACTTATGGAGAAGAACGCGGAGGCGTGGGATTCATCTCCACCGGATCGACGGCCTTGGCCGTCGGAACCGCCATGCCGACGCCTTCCTCTCCGTCGTCCGGCGCTCGGAGCCTTCGCTCGTCCGCGGCTTCCACCGCCCTACGCGGCTGCTCTGCACCCTATCCTGACCAGGTGCCGCGCATA…
novel.2518	GGCGTATCTGGGCGTCGGCTCCCGTGCCACTTCCCTGGAACGAGGGATCTCGCCAGTGTGATCTCCCTACATGGCGAGGAGGAGGGGAGGACCGCAACATCGGTCAGAGAAGGTGGGGAGGAATGGATGCCAACAAGGGAGGCGGCTCAGCGTTGCCCACTCCCCACCGGCCTCCTTTGTCTCCCAAACACATATGGCTGCAATCCTTCCTCTGCTCTGGTGTCGTGGGAGCAAGAACAAGGGCAGAAATGATTTGTATCTACATCCAGTGTTCACACGGCCAGATCGATGGATCTGCCTCATCCAGATCTTCCACAAGGGCACGAGGTGGTGCTGAAGTCGGCTAGGAGGGGTAGCGCCGTGATGATGCGGAAGCGACCGGGGATCATTATCTAACAC…
novel.2519	TTCCTCTCTGTCTCTCGCACTACAGGGTTGTCGCTGCCAACTCCAATTGCAGGAAGCTCCGGCGGACTCCCAACCCACTGCTCACCGGCCTGCCCCACTCCGTCTATGTTCTCCTTCAGTCCTTCGCCCGAGGCCATCGCTCCCCTACACGCGCGGCACGCAACAACCCTAGCCGCCACACATCGCCGGCGTGGCTCCGACAGCTCCGGTTTATCGGCCCACTACCCCTGCATCACCTCACGCGCGGCAGCCGGCTCGGGCTTATGTTGATCGATGTACATCACTTATGCATTACAATCAGGAGAAATCGATCCATGCAGAAGAAGCCTTAAGAATTATTTAACTCATTTGTTTATAGCTTGGCGAGGATCCTTTCGCATGTTACAGTAAGGAAAACAT…
novel.13681	GGCTACAATGGTTCATGGTACACCACAATCGTCCATGAACAATGCAACTGTTTCTTCACAGCCACAAGAGAATGTTAATCAAGGTGGTTTATCCAACCCACAGTTGACCCACTCTCAGGGAAGCACCGGCATTGCCCCAGGTCCTCCTCTGCCTCACCATCTTGCTGCCCTTCATCCTTATGCTCAAGGAGGGCTTCCCCTTGGATATGAAAACATGATCGGATACCCATCTTTGCCGCAAAGCTATGTGTATCTCCCGCCTGCTGCCTATCAGCAAGCATACATGAACAGTGGTCTATTCCACCAAGGCGCAGCTGCAGCTCCCAACTCGGGCGTAAAATACCCAATGCCACAATACAAGAGCAATGTTCCTCTTGGGAGCCTTCCACAGCCAGCCTC…
novel.13680	AGCTCCTGGGTTTGATGGAGCAATGCCCTCCCAATACAAGGATGGAAACCCCTACATGTCTCTACAGCAGGGCGAGAACCCTGCAATGTGGATGCATGGAGCTGGTTCGCGAGGAATGCCGCCTCTTGCTGCCAACCCCTTGTATGGCTATCAAGGGCAGTAGGGCTACCAGGGGCAGCAGGGCCACCAGGGCGGCCTTAGGCAGGGGCAGATGCCATCGCAGT
novel.13683	AGGCTGCTCACCATATACATCGCCATCCATAGCCGCCCTCGTCCGCCAAGAAGTTGAGGAGGGAGGCTGACCTCCAGTGACCACTCTGCACCGCTCTGGACGACACCCTCCCCCACCAGAGAGAAAGTGCAAAAGCTATGGGCAATCCTATATGACTGGCGCCATCAGTAAGGATTTATTTAAAGCTAGCTTACTTTTGGGTCTAAGCCAAGTTTATTTCTTTCGCAGATTTATTCACCTTATTGGGACGGTGGGGTTAATATATATACATCAACTTTGAGCATCAGCAACGCATGAAGCTTGCTTCTGAGGCTGCAACATACTTTGCAATCCCCCTGTGAAACATACTTTTGTCACTATGCACATATGGTTATTCGAACGAATTGATTTCGATTAGAC…
novel.13682	CAGCGAGGCGATGGTGCTGGTGCTGGTGCTGCAGCTGGTTACAAAGAGAAGATTGAGTTTGCGACAAACTTTGCTGACGAGATAGCCCGAGGGCTGCTGTTTGAGACGCCAGACCGCATCCCTTCGCTTGCTGAACTCGTGAAGGTCGGCAGCCTGGTGGACTTCCAGGACGATGCTGTGAAGTACCTGCTGAAGTCGAAGAATCTGCAGGTGTTCCCTGAAGACGAGGCGTTCCTGAACGCTGCATCACTAGGTGGCAGCAAGAAGCATTAGCGGTCTTCTTCGGCTTTCGCTCTTCCATGTTCCTCTGCGTGAGTCGCGGGTTAAACGGGAAGGGCATTGTTTTTCGCTTCTTTTGCACAATGTAGGTTCCTCCGGTGTTGCATCCTTTGTGCGATA…
novel.13685	TCTCGATCCACCCTGTCCCGATGCGACCACTCTTTTCCCTCTTCACGATGCGCCGCCGCCCCCATCTCCCGCTCCACAGCTGCCGACCCCTACCTTCCCCTATCTCCCGCTCAGCCACCTCACCACCCCCACGCTTCTCCCATCACCGGACAGAGTTTGCTGCGCAACGGCGGCGGCCTCGGATCTGGGCTATGATTGAACTTATCCGGGAGGAGGTCGTCGATGAGCCACCGGTGGCGGAGCCGGGCCAGAGCGGGAAGAGGTCGTCGACTTGGGGCGGCAGCGGAATGGGTCGGAGGTCGAGTCGGGGCGGCGGCGGGGGTCGGAGGTCACGAAGGTGCCCCGGCCGACGCGACGCGCAGCACCGCAGCTTCCTCATCCTCTCCTTCTTGTTGTTGT…
novel.13684	ATAGACCACACCAAATACCCGGTAGTCTCGCCAAAAACACAACTAAAGCGCAAGAAAAACTATTGCAACATCTTCATGGAGAAGTGCGTGAAGCGCCTCCATGCGTTAGCGCTCCTTGTTCTCGTATGCTTCGCTACTCATGCACAAGGCAGTGGCACAGAGTCCGGTGACGCCGAGGCTTTTGCGTGCTACAAGCTTGATGTTTTCCCATCCTGCAATCCAAAAACAAGTCGATGCTACTGTTGTACAATGGATCAGTGCAAAACCCGCTATGGCACAATGGATGAGTGCCAAGCTCACTGTGTAGCTTCTCCTTTGGGTGTAAATGAGTCAGCGGCACCCTCCTCCACCTATGTACTTCCATGAAAGTGAATGGAGTATTATGTTTGTTTCTTTGAG…
novel.13687	GCCTACATGAAGGCAGAGGTCACCATGCACAATGTTTCACCTACCGACGGAGCCAAAATCGGCAGTGGATATCTGAAGTGTATGAAGGTCAAGGAACCGATCCTCCAGTATCAAGCCCCACAGGTCCCAGTCCACTGAGGGCGGCGGAACAGCACTAGTGCAGGACGACTAACCCCGTAGGCCAGGTGCAACTGGGCAAGGTACATGAGCAACAGGGCAAGTCCAGATCAGAAAATGATGGAACTGTGCAATGAAG
novel.13686	CCGCGCTGCCCCCAAATCCAACCCTTTTTTCCTCCCCTCCTCCCGTCTCGCCTCCACGCCTCAGAGCCAGACACGCGAGAGGGTAGACCGCGGCGGCGAGGCGTCCTGCTCGCGCCTAGGGTTTTGATTCGATCCCCGCCGCCGCCGCCAGCCGGATGGCCATGGAGAGGGAGCTCATGGAGACCTTCGAGGCCGCCAAGAAGGCCGCCGACGCGGCCGCCGAGGAGGCCGACGGCTCCTCCCCGGAGGCCGAGCGCTGCCTCGACGCCCTGCGCCGCCTCCGCGAGTTCCGCGTCAACACCGACGTCCTCGTCTCCACGCAGGTTGGCAAACGTCTTCGGTACCTGACGAAGCACCCTAACTCAGACATACAGGCGGTGGCTGCAGACCTTTTTGGGT…
novel.13689	ACGCCCACGACTTTCTCACCGCGCTCTCTCTCTTTCTTTCTGCCGCGCAATAAAACTCCGGAGCAGAGCCAATCTACCATGTGAGGAGCTCAGGAGCAGCGTGGCAGGGTCTCCTATAAAACCATTTTCCCTTGCACCATCGCTGCACTCTGCACACTGCACTGCGCCACTATCCAAAATAGCTCAGCTCAGCGCTGCTCCACTCGCCGCTGAACTCGGCTGGACTGGTGACACAGTTGCACGCTACCGCGCCATGGCTCCCCTCCTCTTCAAGGACATGAGGAGCCTCTCGTGCTCGTCGCCGGCGTCCACGGCCATATGCCCCAGCCTGGAGCGCCAGCCCATCTTCCGCCCGCAGAAGGCCGGCGTCAGCCCGCTCTTCCAGGTCCCGGCCGAGCC…
novel.13688	CAGGAACAGATAGGGATACAGGGCTCCGGCGGTTGACCTCGCCGTGTGCTGAGCTGCGACCTCACCGGCTGCTGCGCTGCGACCTCGCCGTGGTCCGGCGTACAACGGAGAGGCCGCCCCATCCCCGCACCTCCATTCTCCTCCTCCGCGCCACCCCGTCACCACACCCGGTACCTACCTCCGCCATCCGACGGCGGCTAGATCCGCCGTCCGCCGACGCCGGAGAAGAGAACTCCAACCTTCAGGTGCACTGCTGCGTCGAGCAGGGAATGATGGAGTCAATGACTAGTATTGCTCCAAGTGTCGGGTCAACTACAACGATGGGACTAGAAGATGATGCTAACAATTTTTCCATGAGCAAGTAGCGTCCAAGAAGGTTCAACATCAGCATATTGTTCT…
novel.17025	GGCTGTGTGTTTGACAGCTTGTTGCTATTGGCCCACATAGCAGGTTTTCGCACACGCGGCCTCTCTACTTTCATCTCCTGCAGCCCCTCGTCCCCTCCCTGCTTCTCCGCCGCCGCCGCCGCCACCACCCTCCAAATCCATCGCACGACTGCAAGAGAGCTAGCCCGCCCGTGCTGGCGACGCGCCTCCGCCTCCTGGTCTTCTCTATCTCAGCACTGGATCCGTCCCCGCCCCCGTTTGGCGTCCCGGTTGATGGCGCTGAGGAGGAGGCGGAGCGGTTCTGTCGTTGGGTTGAGCGGCGGCTGGAACGGGTTGGCCACAGAGATGGCCGTCCGCAGTGTTCTTCTCAGGCAGAGAAGAGGAGGGGAGCGTGAGATGAAGAGGGGACGGAAAGGGAGA…
novel.8323	CATGCCTCCAGCCAAGGCACCGTTTTGCGATTGGGGAAAAGCTAGCCCGCTATCCCTCGCTGGAAAATTATATTGAGGTTGAAGTAATTTTACGTTTCAAGCGTTGACTCGAACACAACCCCACCTCCCCATCCTTTTCTAAACTGCTGCAAACTATTTTTTTTAGAAGAAGAGTTGCGAACCGTATCGGGAGTATCGGCGGCGCACGGCGGCGCCATGGGTGGGGTAGCTGCCTAGGTCTTGGGCGGTGCCGTGGTTGGTGATGGCGTTGAAGTTTCATCCCGTGGTGCTCGGTGGCAGTGGTGGCCTCGGCGGTGTGGTGAACTCTCTGGGTTCCTCAAGGCAGTGCTGCGGGGCTGCACCGCTCTGCGCCGGCAATAGCGGTCTACGACGGCGTCA…
novel.13156	GGGACATAACATTGTTGCAGCAGCTTGTGCTGACTCCTGTGGGGCTATGTAATCTGTGCAAGATTTTCACTTTCTAAGAGCTTACAGCAATCTCAGGTCAATTAATCCAGTGTGAAGAACAGAACAGTGTGATAACACGCAGCAGCAAGAATGGGTTGGTCGGAGCAATTCAGGAATCTGGTTATCAATACTGCTGTATATTTACTTATCTTTCACCAGAGTAAAGAGGCAAAGCCTAGCCGTTGTCCATTGATCGTATATTTTGGATGGATCTAGCTGTTCAGAGTGAAGGGATTACTATACACATTCAACTGGAGCTGTCATAGATGGATGGGGTTCAAACATGGACTCAGATCTTCTCGACGGGTTTGAATGAGGAACGCGATGAGAACAAGAGCT…
novel.15784	CATCCACTCACTCTCTCCCCCCTTTACAGCCGCTCACTTTCTCCCCACCGCGTCGCCGGCCTCCTCTTCTCCGAAGCGACGGCGGCGCCCGCATCTCCGCTGCTAGCTCTAGCTTTTGGGCTGACATCCACATCTTCAAACCTCACCTCTCCCCACCCCCTCACAGCCGCTCACTCTCTCCTCCTCCTCTCCCCACCGTGTCGCCGGCCTCCCCCTCTCACCCGCAACGGCGGTGCCCGCATCTCCACCGCTAGCTCTGGCCTTTGAGCTCACCCCCTTCCAGTTTGAGCCTGCCCCGATGTTCGTTGTAGATAGCCCCACCCTCATCCGCTCCTTTCTCGTACGCGACGTGATGCTCCATCCATTTGTACGCGGTGGCGGCGGTTCGGTCCCGGAGGC…
novel.15172	GAGCAATATGATGAAGAGGAGGAAGACATTGTGGACATCAAGGTGGAGAAACTGGATCGCCCGCCGCTTCCACCGCGTCAGGTCATCGGACCTGACGAACATGGGTTCAAGCGCTACATAGACTATTCTTGGGTGGGGAATCGCAAGGTCCGGACAGTGACCACCACGCGAGTGCACAAGATAGCAACCGTGCGCGTTAGCAAAAGGGTTCTGGAACGCCGTAAGACCTGGTGTAAGTTTGGAGATGCGGAGAACGATGACAGGGAGATAGCGAAGATCCGGCTTCTAAGGACAAGTACATCCGGCATCGTGAAGCTTGAGAGGCCCCCAAACTTCATCCCAGCAGCCAGTGTCCCTTCAGCCCCTGGGCTGTCGCCGACGAAGGCAGCCTCGGCTGCG…
novel.13807	TTTGGAGATGCCGAGCCACCCACACCTGCTGCAATGGTAGCGATTCTCTTGGCAAGCTAAGCTCCTGAATGTGAGTACGAAGTCATGCTCCTGTTTGTGCGTGATGGGTTTGCGGCAAGGGCGACGAACTTCAGAGTACAGCGACAGGTTATGCTATAACTCGAAAGTTGCTTGTGGTTTTGTCGGCAAGGGCCATCACTGCTTCATTGTTT
novel.14080	CTCCAGACCACTTTCCCCCTCTCGATCGCTTGGTATTTGGCCTGGTCGTCGTCGGCCGCCGCTCGCCGCCGCTGGAGCTCGTCACGTGGTTCCTCCGGTGAACAAACACCAGCGGCTCCGGCACCCAAGTGTCGACCACGCTCGTGCGCGTGCGCGTGCACGCTCGCCCACGCTCCATGCTCTTCGGTGGAGCTCGTGTTGCTGCCCGATCCTCTCTGAAGAAGACAGGAGAACACAACTATGGATTTGAACTTGATCTCGGAAGAAGTGGATGAAGCTCAACAAGAAGAACAAGCTCATCAAGGTGGCACTATTGATTTGAATTTGATCCCGAAAGAGGAGGATGAAGCTCAATAAGAAGAACAAGC
novel.19719	ATATCCTCCACCCCACCCCACCCCAAGTCCCAACCCCAGCCAGGCCCAACCCAAACTGAACTCTTCTCCCCCCGACCCAAACCCCAGCCCCGCCGCCGGCCAACTCCAGTCCCTTCGCCGCCGCCGCCGCCGCCGCCGCGTAGACGCGAGGACGCACACGCATCCGCTACCACCGCGGCCATGGTCCTCTCCCACCGCCGCTTCCTCCTTCCACCCCGGCCTCTTTGCCATCGGCGCCGTCGCACCACTGCCGGCCCCTGCTCGAGCTGGTCAGGCGGCGTGCAGATCCGCCACTGCCACAGCGTCGTCGTCCTCCACAACCACGCAGCGGCTCCTCGCCCGCGACCCTCTTCTCCAGTTTGGGGGCAAGGAAGGAGAAGCCTTTCTCGCTCGATCTGG…
novel.13806	CTTGTCCCTCAAACAAGATCCCCACTAGCCCACCTCCCTGTAGCTCGCCGACGGCGGCGGCGGTCAGATCCGGTGCTTGCGAGAGGACTACGCCCACCGCTCCTCCTCCATGCGCCTCTCGACGCCGTACTGCGCATCATCGACCAGGACCCTGGCCGCCGCCGCCACGGTCTCCTCCTCCACTCGTGCATCTACCCAGGAATCCAGGAGGCATCACCTGGCCTTCTCTGTGCCGGATTCCGACAGGTTTGCGACCAAGCTGAAGAACCCTGGCACAGACTTGTTCGCGAAGACGCAACCCGATGGCCGCGCGCGCCAGGTGTTCTTCCTCGACCGGGACGGTAGATTTGACAACTGGATGCCCAGGCTTAGATAGGAACAGAGGACATAGCAGCAGAA…
novel.9464	CTCAGCGCGCTGGGCTTCGAGATCGAGGAGGTCTCGCCGTCGCGGCTCACCGGCCGCCTCGTCGTCACGGACACCTGCTGCCAGCCGCGTGTGTTTGCGTTCGTGGCCGGCCGGCCGGCAGCCGTTCAAGGTGCTGCACGGCGGCGTGTCGGCGCTGATCGCGGAGGGCCTGGCGAGCATGGGCGCGCACATGGCGTCGGGCTACCGCCGCGTCGCCGGCATGCAGCTCAGCATCAACCACTTCCGGAGCGCCGCCGCCGGCGACACCGTCCTCGCGCGGGCCGTCCCCGTCCACATCGGCCGCTCCACCCAGGTTATATTAATTCGTTTCCCCTGCTATTTCCCCTGTATCTGTGTGTATGCTATCAAACCACTAGGAATTGTCAACCTCTTCTCTAG…
novel.17761	CCCAGCCACAAGGCCCATGGCGTCCGTCCATATCGCCCCACTCTCCCGTCCCCATCTCCGATCCCCATCACAACCGGAGCCGTCGAGGCCGCCGCGCTTCCTCTCCCTCCCCTCGACTCCGGCGGCCGGCCGGGGCGCGTCGCCACCTTCCTCGCCCTTCGCCCCGCTGCTCGGGTACCCGCTCCCCAGTCCAGCACAGAGCACAGGGAGGGGGGCAATGGAAGGACCATCTGCTTCTGACGGCCAAGTGATCCCGTCCACCGCAGGAGACCCTCACCTCAGCAGCTCGGCCGCGCCCATGGACGCCGCCGGCGGCGGCTCGCAGCACGTCGCGACGCTGCGGAAGCTGCTGTTTCGGAGGATGCTGGTCGGGGTGAACGACGGCCGCTACTTCCTGGG…
novel.17024	GTTTTCCCCAATCCGCACCCTGCGTTCCCCAGCCAATCCATCCTCGCCTCGTCCCACTCCCGCACCAGCCACCGCCCAAACCCTAGCCCCCTTTCCCCTCGATCCCCACAACCTCTCCCGCCTCTATCCCTCCTCCTCGCGTCACCACGGCCTCCGCCCCGGAGCCTCGCCGCCGCCTGATAATACTCCTCCACCATGCTAGCCCCTCCACCTCACCTTCCTTCTTTTTGTTATCTGCGCCCGTCATCGATGCCTGGTTCCAGATCGGGCGCGGGTTAGACGAGGTCGATGGTGGGGTGAATGGGCAGGCGGGGGACGAGGGCAGGCAACAGTCGGCCCGTCGCGATGTGGTGAAGCTACAGGGAAGAGGGAGGAGGTCGGCGACAGGGTGAAGGAGCA…
novel.15785	CGCAACACCAAAATTCCCGCACCAGCCTTTCAAAAAAAAAAAAAAATCCCGCACCAGCTCGGTCTAGGGTTGTAGCCTCCACCAACCGAAGCACCGAACCGTTCTTGCACCACCGCGACGGCGCTGCTCGGCGACGCTCTGCGGCAGGCCATCATGCCGCGGGGTGCGTACGAGGCGCTGCGGGACGAGGAGCGCGCGCTGCCGCTAGCAGCGGCGGCTGCCGCCTGCGTCGCCTTCGCTACCGTTGCCGCGGTGGGGATCAGCCTCGGGATCGTGTTTCCCGCCGAGCCCGCGGACCGGCCCTTCTGCCGGGAGCGCCGCATGCTGGAGGCGCTCCCGGCAGCTGCTAGCAGCCGGGAGGAGGAGCCCGAGGCGTATCGATATCGAGGCGGGGCTTTC…
novel.18443	GGGTGATTGTATGCGCGTGTATATGAGCGTTTGTGTTTGTATTGATGTTAAAAAAAATAGAGCTGCCATATATTCCTTGGCTGTTAATTTACAGTAGCTGACTAATTAATTTACATATTTGCACTTTGCTGTCCGGAGGCATAAGAGATCTTCAAAAACGCCTCTTGCGGCGTACAGAGCTCCCGCGTCTGCGGCACCCGATCTGCACCCGATCTGCACCCGCGTCAGCGCAATTCCTTCTAGTACGTTGCAAGACAGTCGGGAAGACCTTCTCTACCAGCACTGGTCGGTCTCCCACGTCCTCCGCCGGAACGACGGCCCGGCCGCGGCCGCCCGTCTCATCGTCATCCCGGCGGTGCGGCAGGCCATGTCCCTGTCGTAGCGAGCGTGCTCGTCGGG…
novel.19027	GTCACAGATAGATATATTTAACTGGAAAATAGTTTCAGGCTTGCTGCGTTCAGATTGCAACAGTCTTCGCATGGAAACATACAAGTACCCCATAACAGTTAACGGAAAAAGCACGAATATTTTATTTTATTCATATGTGTCATGACGCTACCGAATGCACTCATGTCTGCTTTACAGGCGGAGACGTATGAAGCCCACGTTGCATCGCAACCTACAGGTTCAGAACACGATGTCCAAGAAATTATCGGTACTGTTGAGTGCAAGATGTCAGACACGTCGAGCTCCGCAAAGGATCCCGACACCCCGAGCTCCCCAAAAAAGCGGAGAGGACGTGGACGCCCGAGGAAGCTTGTCGATGAAGTGCAAGCTAAAAAATCAAAAACTATGGAAGAGCTCAGA…
novel.17403	CCGGCCCGTTTGGCTAGGTATGCTTCTCCCTCGCAGATCCAATCCAAGTCAGAGCCCCCGGCCTCCATCTCCATTCCTGCGCGCGTCGGCCACCTCCCTCCGGCGGAGCTCGACCCCCACCCCCCAAGCGCCGCTGCTCCACCCTCACCCACGAGGGTCTCTGCTGCCAGCGCGCGCACAACCTCCGTCCCCTGTTGCTCTCCCTGCTGCCCGCCTCCCTCTCGCCCCGGCTCCCTGCTCCGCCTCGACCGGCCAGCGCGCCGCCATGACCGGCCAGCCCAAGCTCGCGTCGCCCGCTTCGTTCGCCGGATCTGGCCGCCTCTCTCTCTTCCCCTACTCTATTTGTCATGATTTCTCTATCTGAATCTCTCTCTCTCTGGCTTCTACTACGTCGCCCAG…
novel.9463	CCTCATCATTCCTCGGTCATGGCTGCTGTGCTCGCCGCGTTCGCGTTGCTGTAGTTGCCGTCACTGGCACCGGTGGGATCGGCAAAACCACCCTCGCCAGGATGGTTTTCAGCGACAGCATGGTGGCGGACAGCTTCGACGACAAGGTCTGGTTGAGCGTTAACCAAGGAGGCCAACGAGATCGCCCTCCTGCAAAGCGTTTTATCTGCTCTTGGGGGTAATTGCCGTGGTGTTGCCGCAGACAAGGCCATGCTCCAAGATGCCTTGAGGCATAATTAAGGTGAGGCAACGCAAGTTGCTGCTGATCATGGATGATTTGTGGAACGATAAGGTGTGGAACGAGCTGCTTAGGGTCCCACTTAGTGATGGTGCTTCCGGGAGCCGAGTCTTGGTGTGGTG…
novel.9780	GTGAAAAAAGAAAGGCTCTGCAGCGAGCGTGGGGTTCGCACGGTGAAACCCTAGCCACCAATCGCTCGCGTCTTTGACCCACCAATCGCTCCCTTCTTGAGCTCCGCTTCCCGTTCCCCAATTCTCTCCGCCGCCACTGCGCCGCCTCGTCCTCCCCTGACCTCGGAGCCCAGCGTATGGTCGCCGTCGCCGCTTGCGTAGTTCTTCCCGCAGCCTCCATCAGCCACCGCTGTGGGCTGTGGTTCTGGACCGGTCACAGGTCGCTGCTCAGGAGCAGAGGAGGACGGCAGGGAGGGAGAAGGAGCACAGGAGGACGGCACTGGGGGACGGAGCAGCGAGGCCGGAGGCCGAGATGGCGCTCGCGTCATGTGTCGGACGCTGCTCGTCGGCCCTCGTTGT…
novel.17027	GGGAAAGGCGGGGGATTGGCGCTGCTCACCGAGAGGAGGTCGGTGGTGAGCTCGTACGAGGCCGGGATGGACGAGGTGATGCGGATCGACGTCGAGGCCGCGGCGATGTACAAGATGAAGATGGTGGCGATGGCGAGTGTACGGGCCTTCCCCGCTCGATTCGGTCCTCGGGATGGACGAAGTGGACCGTGGCAGTCCTTCTGGGCGTCTTCTCGCGGTGCGGGGAGCACGGTGGTCGCGGCCATGGCGACGGCAGCATCGGTTTCACGCGAGGAGAAGAGAGAGAGCGAGGGAAAGGGGGAAGTGGG
novel.19025	GTAGAATTGAGAAACTTGAATCTTCTTCGACATCTGCACTTGTCTTGTTGTTCCAACTTAACTGGTTCACTCCCGTCAACAATATGCGATGACGAAGATGTCATGCCTCCCCGACTTCAGTTTCTTCTAATATCATATTGTGAAAATTTGGTGGAGATACCAAAGTTGCACGCGTCTCTTGAAACTTTGTTCTTCACCTGTTGTCCCAAGCTGGTATCCATGCCAACCAATCTTGGCAACATTAAAAAATTGGGTGTGGATGAGTGTGAAGCCCTAACGACATTTCCAGATGGAATCTATGGAGTCACCGCACTGACAATTGATCGGTGCCCAAGAGTAGAGACACTGCCAGAGGGACTCCTGCAGCAGCTCCCAACCCTCGAGGAACTATGTGTCACA…
novel.14534	CCGAAACCCTAGATCAGATTCCTATCGCACCCCTCCTCCCTGCTCCCAATCTCCCCACCGCCGCCGCCCCCTCCCGATCCAGTCCTCTCCCACCCACCGCCGACCTCGCCGTCCTCCTCACCCATCGCCGCCGACCTCGTCCCTCCCTCCCCTCCCCGCATTTCCCGGCCACCTCTACGCACGAGGAGATCGAGCGAGCGCCCGAGCGCGCCCGTCCTCGCAGCCTCCTCCCACGATTCCCCGCACCCGAGCCCCACGAGAGGAGCTCCTCCTGTGGTTTTGCACGCCGCCGCCGGCAACCACCAGCCACAGCTTGCCGGAGCCAGCAGATGGGTGCCACCCTTCTTCTCTGTTCTGTTCTTCCCGTGCTCTCTTTCTTCCTCTTTTTTCTCTCTCACA…
novel.14488	TGCTTGTTTTATGGTGATGCTTGTGTTGTTAGGAAGCAGTATGACTGTAGAGAACTGTGAGATTAAGCGCGACAGGATGACATTGTGTATAAAGTCTGAATGCCTCTATCATTGCCAACATCGTTGGTATTATAAAATCACGCAGTATTGGTGCGATGGTGTGGTCTTCGGCTTCTGCAATTGCAAGATTTGCATCGTCGTATAGAACTTCGATGGATATTTACTATGTCAACTGCACTTGAAGCTTTCATTTAAC
novel.14489	TTGCTGACTAATCTTTCAGTTCTGATCGAGTGCTAACCAAAATATTATTGCGTCGTCAGTTATGTTTTTTTCTAATTGATTTTTTGTTCTGAGATTTTTTTTCCATGCCATTTTTTCCGACCATACTTGAAAACAATTTCGGTTTCTAACAACAGGAGCCATATTTGACCCAAAGATATCTGCGACTCTAATTGTACATCATTATATAGGCCTAGAGAGCAACCGGGATCCCTCAGAGGCATGCTGCCACACGTGCTTTCTGTGACGGGACCGTTCAGGTGTTTTTCTACAGCGTTGTGAAGAAACACTTCTTTAGATCCTCCTCGATGTCGAATGTTTCACTGATTGATGATGTGATGACAAGGTGTGGAATTCAACATGAAGGATTAACTGGATGGA…
novel.14486	TTTTTTGTGTATTGTCTTGTACATTTGTAATATTTTGTTTATAAGGTGGTTCATTCTATTTTCAAACAGATGCAACCAAATTCTTTCCCTGTTTGGATGGATATCCAAACATTGCCTTCAGATGAACCATCTATCATTGAGTGCCCAACGGGAACAATTCCAATACTGCATACTAATGGAAGTGACACCATAGCAGCACATAGTTACGATGGGCAATTGGAGTTAGCGGGACTCATATACCAGGGTGATGTATATGGGGTGCGTGGTGTATTAAATGTTTGGGAGCCAAAGGTGAATAAATATAGTAAGGATTCTAGTGCAATGTGTGTAGAAATGAAAAGTGGAG
novel.14487	AAAAAGTCATGCATTGACTTCAGTTGTCCTGGTTTTGTGCAAGTTAGCCACAGAGTTGGTCTTGGAGCAAGAATACGACCACCCTCTATTTATCGTGGAAAGCAGACAGTAATACACATTCAAATTTTCAAGGACCCTGTGTCTAAGAACTGGTGGTTGACTTATGAGCATGTAGCAATTGGATATTGGCCAAGTGCATTATTCGAATTCCTTAGGAACAAAGGTGACGCAGCATTCTGGGGTGGGATTGTTGAGGGGCCGACTGCCTCGTCAAACTCTCCGCAAATGGGCAGTGGACATTTTGCTTCGGAGGGATACGGAGGATTAGCTTTCGTAAAAAAATATCCAGCTTGCGAATAATGAG
novel.14484	CATCGACAACCAAAGTGACATGAGTGCCTGCGTAGCTAGTGTTGTATCTGGTTGGCCATGGACAAGTACACGATTCGCATCCTTGCACTAGGAGCCCTAGTGTGTCTACATCTCGTATGCTCTGCTACTGTTGCTCAATGCCAAATCATGGCTGACACCGACAGCAAGAAGATCGATCTACCAGACGGGCTATGCGTTGAAATATCTCCTGACGGTTGTACATACCACGATGGTCTTTGCTTCCATTGTTTGGTAACTGACGTCTACTACCCCACTATGGATGACTGCAAGAGCAATTGCAACAAATCCTCGTCTTTACAAGACGTGCTAGTTGCCATGACAACCTCCCCTCCTCCTCCTTTATCTGCTCCTTAATTTTCCGGCCTAGACAATGGTTAT…
novel.14485	CTTATCCATTTGACATTATATACCGTTCCTTGGGCCTCGTCGGGTGTGGAATTGAAGGATGGACAAACGGTCTGTCGCTGCTTGTTTTATGGTGATGCTTGTGTTGTTAGGAAGCAGTATGACTGCAGAGAACTGTGAGATTAAGCGCGACAGGATGACATTTTGTATAAAGTCTGAATGTCTGTATCATTGCCAACATCGTTGGTATTATAAAGTCACACAGTATTGGTGTGATGGTCTGTTCTTCGGCTTCTGCAACTGCAAGATTTGCATCGTCGTATAGAACTTCAATGGATATTTACTATATCAAGTGCACTTGAAGCTTTCATTTAGCAATTGAGCACTTTGTATCCTGCAGTAATAGAGTTATGTTTGGAAGTGATAATAATATGTCTAGTC…
novel.14482	CAAAGGAGCACACAGAAACAAAGGAGCAGACAGAAACAACACGAGGAAAGACAAACACCAGCGACCAACCTCTCCACATGGCAAACGTCCACCGTAGCAACACAAAAAGAACTGTGGCCATTGCTTTCCTGGTTCTTATAGTGATGTCTGCTCGTACCTTGCCATCGTGCCATGCAATCAAGTATACCGGGGAGAAATGCGAGTATTTGAATGGAGGATGCACTGTACCTGATTGTGATGATGCATGCAGGAGGTTAGTCGGGCACAGCCCCAAACACCCCTGGGTCAGCCTTTGCAGAGACAGCAATATGTGTTGTTGCGAACTATACAAACCATCACCACCAGCGGTTTGATCACGGCTCCGGGACGCCAGACAAATCTCGATTGTGCTTCTGCGAT…
novel.11045	AAACCCCGACCCGACGAAACCCACAAGAGAAGAAAAGGACTGTCATCTGCCCGTCGACTTGCCAGCAGGAGGAAATCCAACCCCGCCGCCGCCGCCATGAGCGCCATGAAGTTCTGCCGCGAGTGCAACAACATCCTGTACCCCAAGGAGGAGAAGGAGCGGAAGGTCCTCCTCTTCGCCTGCCGCAACTGCGAGCACCAGGAGGTGGCAGGCGACAACTGCGTCTACCGCAACATCGTGCATCACGAGGCCGGGGAGCGCACGCAGGTCCTGCAGGACGTCGCTTCCGACCCCACCCTTCCCCGCACCAAGGACGTCCGCTGCGCCGCCTGCGGCCACGGCGAGGCAGTCTTCTTCCAGGCTACAGCAAGAGGGGAGGAGGGGATGACTCTGTTCTTC…
novel.14480	TTAATGGAGTCGAAATCGTTTTTGGCACTAGAAGTGAATGTGATGTCCCAAGCTGGGAGTGTCCTCATTGCCATCAGAAGATGAAAACTATAAGATTCCTTGTGTTTGATTTCCCACCATTGTACTGTGTTGGCTGTAAATCTATGAACCCAAATAACTTTAGTTTAAACCTTGCAACTGTCTTGATGAATGGAATTTCGATTGTGGGTGAAGTCAAAGAACAGAAAATCAAAGTAGGCGACCCTG
novel.14481	CTCATGCAAGGTCCTATGGAACCCCGGATAATTAATGGAGTCGAAATCGTTTTTGGCACTAGAAGTGAATGTGATGTCCCAAGCTGGGAGTGTCCTCATTGCCATCAGAAGATGAAAACTATAAGATTCCTTGTGTTTGATTTCCCACCATTGTACTGTGTTGGCTGTAAATCTATGAACCCAAATAACTTTAGTTTAAACCTTGCAACTGTCTTGATGAATGGAATTTCGATTGTGGGTGAAGTCAAAGAACAGAAAATCAAAGTAGGCGATCCCGGTGAATGTGTGGCATATGCAGTAGCTCAACTGGCTGAGATGATGAACAGAATAATGATTGCGTGCTCTAGCGAGGAACCTGTATTAAGTGTGGCTAACACTTATTGTGTTCCAGAACACTTC…
novel.9462	GTGGTTCCTTGCCGGTTGGACGGCGTTCACGCGCAACCCCGGCGTGCACTGAGTACTGCCTCGTTGTAGTACTCCATGCGATTGTCAAGGATCTGCACTTTCATCACACTAAATGTAGTTGACTAAAAAGGAGGGCAGCAGCCTCGACGCGGCGATCACGTCGCTCCTTAGCGTGGAGATGTAGTGCCACCTGGCCGGCAGAAGGAAGTCCGCCGATCGTCGAGATCTGCTTCAAGGATGGCGCCTGGAAGAAGCTCAATGACCAGATCATCGTCCTCTCCAAGAGGAGGGGTCAGTTCAAGCAGGTTGGTCCGCTGTCTACAGGTGCTCGTTATTCTGGCCAGTTTGTCGTGCTCTATCTTCGACCACCTCTTTGCAGTAACTTTTTCCCGCCTTGCT…
novel.17630	CGACGCTGCTCGATGACCCCATCTGTTCTTATCCATTTGTTCACCACCCATTCGTCCCGTCCAGCCATAGCGCTCGCCGCCCTCGAGAGCTTCTTCCACGCCGTCTTGCCCGAGGCCGTCGGTGCCGTCGTCGACTGCGTGCTCGCCTCCTTCCCCTCCTCCACCCCGCTCTCCGAGCTCTTCTGCTCCCTCCGCCGCTCTTTCCCCAAGGTGCGCGACGACGGCCACGGCCATGTTGCCGCCTTCTGCCATTTGCTCCCCCGCCTCGGCTACCCCAAGGACGCCCTGTGCGCGCTGGTCGTGAGGGCCTCCCCGCCGCTCCTGATGCCCAGCCTAGCCGGCTCTAGCAACAGGCGGCATGTCACTGGCCCAAGCATGCACCATCTTCTCGATTGATAG…
novel.17026	ATGAAAGGACCCATGAAAAGCACCACCACAGCAGCTAGGAATCGGCAGGGGCTGCCGCCGGCCGCCGCCTTGATGCATCCTCCGCCCAACCCCGTCAAACGCAGACAGGACGACTCAACCAAATCACCGGTGCATCTTCGCCACGGGCTGCGACTGAAAAAGGGGAAGGGCGACGACGGCGACCACAACAGCACGACTGTTGGAAGGCCGGGGCAGGGCGACTCCGGCCCTCGGCTGCAAGGTTCTGGTGTGCCCCCTCTCAGCATGCAACGCTTGTTTTTTTTGCAGCAGCACCATTGCTACAACGGCGGCCGCGGCGGGCGGCGTTTGTGTAGCAGCGACGGGAAATTACTGCTATGTCTTTCTGTGACGGCGGGGTAGCAACTTCGGTGGTGCTGC…
novel.17749	TTGAAGACCAAAGATTTTACATTGTTCGGTCTATTTAAAGGTCCGCGGTGATGGAGGACGTGAATGACAACCAGCTGCCAATGGAGCCGGTGCACTACCCAGCGGTCCCCCATGGCCACTGTAAGCGTTGACGGGCAGATCTGTGCGGCGGATGGGGCAGTTGCGGTGGAGGGGAATGATGAACCGCAGGCGTCTGAGCAATCTATTGGCTAGGTTGATCCAAAAACACCAGGCTGGACTCGCAGGCTTAGGATTGGTGCTGCCGCACCGAGCAGAACACCATGCCCAAATCGAATCAGTGCGTTTGAGAAGGCAGTCAGGTGTTGCGGAGAGAACCCAGCTGAAAACGTGATCACACCGGTTCTCGGTACTAGTTTCGACTCTTTGGGCGAAACATAC…
novel.18140	GGGGATAAGGGCGCCGTCCCCTCGACGCCTCGAGCCCTCCCGTCCACTCACCGCTCCCCACTTGCGCCCCCTCGCTCTCTCTCTTGCCCACGCACTCGTCACCTCCTCCAGATCCATCGCCAAGCGCGGTCGTTGCCGCTCGCCTCACTCTGCCATGGCCAGCAGGCACATCTCGCCTCGCCGTTGCGTCCACAAAGACCGCCGTCGTCCGCTGCGTCTACTACGGAGATGAAACGAGCCGGAACCCCTTCCATCGTCGAGCCGGCCCTCTGCTTCCACCTCCGGCCACCGAAGGCCGCCGCCGTCGTTCTGCTGCACCGAGCCTCCCCCGAGCCCGCTCATGCACATCTGCAGGTCCGCGACCCTGAGACTGCCGCTGATGCCGCTATGTTCGAGTAC…
novel.16113	GATGTGCAGCCCACGCCATGGGTCTCCGCCGACGCCACGATGGTCGTGGCCTCCTCACTCGCCGACGCCTCCGCTCCAGATCCGAGCCGCTGGTGAGCCGTCAAGGTCGGGGCATGGTACTATCCATCTTCCCGCGTGTAGGGCAGCCGGTGCCCGCGTCCGCGTATCCTGGCCATGGGTGTTGTATTCATCTCCTACATGGGGCGACGAGGAAGATGAGCCTAGCGGCACGTGTGCCTTCCAGCCGCTCTTGTGAGATCAGGAGGCAATCAAAAGCAGGAAGGGGAGATCGATGCTTGGGGGTGACATCCAATGACCCAGGCATCACCCTCTCCTGACGTCTTACTACAAACCCGCAGCCACTGCCTCCTCGATCTACGCTAGCCTGCAGCAGCAAGT…
novel.13809	CTCGCGCCTCCCTCTCCCACCCCAAAAACCCTATCCACCCACAGCCGCTGCCACCTCTCCCTCTCTCCTCCGGCTCTGGATTTAGATCTGCCACCCGCCGGCACCCTCACATCTCGCCACCAGTATCCCCCAAGCCGTCGTCCTCCCACCCTCTCCATCTCCGTCTCCCCCTCCCTCCCCTCCCCTCCTCAGAGAGGAGAGGGAGATCGACCAGCCATGGCGGCGGCCATGGCGGCATTCAGATCTAGGATGGCCGTAGGCACCTATCCCTCCTCGCAAAGGCTATAGGCTTTGCCGGTATGGGACATGAGGATTGCTTCCTCACGTTGCTTCTGCTCGGCCGTGCGTGAGGAGATGCCATGGACACCGATGTCAAGCTCCGCTACTTTGATCCCCATC…
novel.15608	GTTGACTTGGCTAGCTGTGAGTGGGATGTGCCAAATGTTGATGGTTGTTACTCATCCTGATGGAACTATTGTCCTGTTTGGGCGTCCCTCTGAAATAGAAAATCCTCATGAAGCACAGCTCGTAAGCAACAACTTATACATCTAATTTGATTTCCTGTTTTTCTTTAGTGTAATTAGTACGTGATTGGTGACGTATCTGCACTTGCGATGAACTCCTTTCGATTCGTGGATGGGGACAGAGTCACCACAGCGATTCTTCTTCCACTCCGCGCCCTGCCCCTCTTGTCTTCTTCCACTCCGGCATAGCTAGCTGGTTCATTACCGAGCCACGCCACCGTGCGGTGATTCTTCTTCCACTTAGACGTCTCCCCTTCCTGTTGCTCTTTTTCCGTTCCGGCA…
novel.18745	AAGCGACAGGGCGGGCAGCAGCGTCTCCTCCCCCCGCCCTCATCCCTATTGCCGCCGCCGGGTCCTCTCCTCTCCCTATCGGTGCGAGTGGGCGGGTCGCGGCTTGCGGAGAGCGAGGAGAGGGAGGAGACAGATGCGTGAGGAGGAGGAGGCCACGGCCGTCGGCTCCTCTCCTCTCCCCGTCGGCGCCAGCGCGCTGGTCGCGGGGAGTGAGGAGAGCGAGGAGAGGGAGGGGGAAGATGCGTGAGGAGGAGGACCAGGCGGTGGCGCGGCAGCCAGATCCGAGGCGCGTGGGCGCGGAGGCAGCCGCGGTGGGCTCCGGCCTCTTCTTCACGCACGGCGGCAGGAGCAGCTCCACCTCTCCACTCCCCCACGCGTGAGCCCTCCACAACCCCACCC…
[truncated: 19,100 more rows]

## Sheet: TABLE S6
TABLE S6｜ Detailed information of 101 common DEGs in all three comparison groups
[truncated: 102 more rows]

[truncated: 5 more sheets: TABLE S7, TABLE S8, TABLE S9, TABLE S10, TABLE S11]
